# Supplementary material for: Triggering MSR1 promotes JNK‐mediated inflammation in IL‐4‐activated macrophages
Source: EMBO J. 2019 Apr 26;38(11):e100299. doi: 10.15252/embj.2018100299 (PMC6545745; doi:10.15252/embj.2018100299)
Supplement: Supplementary file 2 — Dataset EV1 [file EMBJ-38-e100299-s002.xlsx]

## Sheet: Legend
Legend	Dataset EV1 Phagosome proteomics data IL-4 activated vs resting macrophages.
Protein IDs	Uniprot IDs for protein
Majority protein IDs	Best Uniprot ID
Fasta headers	Fasta headers from protein entry, including protein name
log2 Ratio AA/Rest_1	log2 ratio of phagosomes of IL4-activated (AA) macrophages versus resting macrophages - Replicate 1
log2 Ratio AA/Rest_2	log2 ratio of phagosomes of IL4-activated (AA) macrophages versus resting macrophages - Replicate 2
log2 Ratio AA/Rest_3	log2 ratio of phagosomes of IL4-activated (AA) macrophages versus resting macrophages - Replicate 3
Mean log2 ratio AA/Resting	Average log2 ratio of the 3 replicates
t-test Significant	if "+" then the hit was t-test significant
t-test p-value	p-value from a student's t-test of the three replicates.
Peptides	number of identified peptides for this protein
Razor + unique peptides	number of identified unique and razor peptides for this protein
Sequence coverage [%]	sequence coverage of the protein hit in %
PEP	Posterior error probability (PEP) for protein - score
Mol. weight [kDa]	Molecular Weight of the identified protein in [kDa]
	significant (p<0.05) proteins upregulated (>2-fold) on phagosomes of IL4-activated (AA) macrophages versus resting macrophages
	significant (p<0.05) proteins down-regulated (>2-fold) on phagosomes of IL4-activated (AA) macrophages versus resting macrophages
Raw data available here:	https://www.ebi.ac.uk/pride/archive/projects/PXD004520

## Sheet: Phagosome proteome AA_REST
Protein IDs	Majority protein IDs	Fasta headers	log2 Ratio AA/Rest_1	log2 Ratio AA/Rest_2	log2 Ratio AA/Rest_3	Mean log2 ratio AA/Resting	t-test Significant	t-test p-value	Peptides	Razor + unique peptides	Sequence coverage [%]	PEP	Mol. weight [kDa]
tr|Q8JZN1|Q8JZN1_MOUSE;tr|F6QSC4|F6QSC4_MOUSE	tr|Q8JZN1|Q8JZN1_MOUSE;tr|F6QSC4|F6QSC4_MOUSE	>tr|Q8JZN1|Q8JZN1_MOUSE Macrophage galactose N-acetyl-galactosamine specific lectin 2 OS=Mus musculus GN=Mgl2 PE=2 SV=1;>tr|F6QSC4|F6QSC4_MOUSE Protein Mgl2 (Fragment) OS=Mus musculus GN=Mgl2 PE=2 SV=1	4.39204	4.63709	4.24952	4.42622	+	0.000653184	19	19	59.9	0	38.067
sp|P34960|MMP12_MOUSE;tr|Q3TCW6|Q3TCW6_MOUSE;tr|Q8BJC0|Q8BJC0_MOUSE;tr|D3Z705|D3Z705_MOUSE	sp|P34960|MMP12_MOUSE;tr|Q3TCW6|Q3TCW6_MOUSE	>sp|P34960|MMP12_MOUSE Macrophage metalloelastase OS=Mus musculus GN=Mmp12 PE=1 SV=3;>tr|Q3TCW6|Q3TCW6_MOUSE Macrophage metalloelastase OS=Mus musculus GN=Mmp12 PE=2 SV=1	3.46127	3.22548	3.47534	3.38736	+	0.000571952	24	24	46.1	1.7948e-205	54.97
tr|F8WHB7|F8WHB7_MOUSE;tr|J3QPR7|J3QPR7_MOUSE	tr|F8WHB7|F8WHB7_MOUSE;tr|J3QPR7|J3QPR7_MOUSE	>tr|F8WHB7|F8WHB7_MOUSE C-type lectin domain family 10 member A OS=Mus musculus GN=Clec10a PE=4 SV=1;>tr|J3QPR7|J3QPR7_MOUSE C-type lectin domain family 10 member A OS=Mus musculus GN=Clec10a PE=4 SV=1	3.28007	3.14418	3.04784	3.15736	+	0.000454873	16	9	51.5	0	34.666
sp|Q61176|ARGI1_MOUSE	sp|Q61176|ARGI1_MOUSE	>sp|Q61176|ARGI1_MOUSE Arginase-1 OS=Mus musculus GN=Arg1 PE=1 SV=1	2.51738	3.57664	3.0616	3.05187	+	0.0098929	18	18	80.8	0	34.807
sp|Q62351|TFR1_MOUSE;tr|Q8C872|Q8C872_MOUSE	sp|Q62351|TFR1_MOUSE;tr|Q8C872|Q8C872_MOUSE	>sp|Q62351|TFR1_MOUSE Transferrin receptor protein 1 OS=Mus musculus GN=Tfrc PE=1 SV=1;>tr|Q8C872|Q8C872_MOUSE Transferrin receptor protein 1 OS=Mus musculus GN=Tfrc PE=2 SV=1	2.79801	2.89989	3.22589	2.9746	+	0.00187669	47	47	58.6	0	85.73
sp|Q03366|CCL7_MOUSE	sp|Q03366|CCL7_MOUSE	>sp|Q03366|CCL7_MOUSE C-C motif chemokine 7 OS=Mus musculus GN=Ccl7 PE=2 SV=1	NaN	2.96676	2.94823	2.95749	+	0.00199497	3	3	21.6	1.7647e-10	10.999
sp|Q6ZWU9|RS27_MOUSE	sp|Q6ZWU9|RS27_MOUSE	>sp|Q6ZWU9|RS27_MOUSE 40S ribosomal protein S27 OS=Mus musculus GN=Rps27 PE=1 SV=3	2.45212	3.12198	2.98707	2.85372	+	0.00509813	6	6	41.7	2.6253e-45	9.461
tr|F6XWD4|F6XWD4_MOUSE;sp|Q3UMT1|PP12C_MOUSE	tr|F6XWD4|F6XWD4_MOUSE;sp|Q3UMT1|PP12C_MOUSE	>tr|F6XWD4|F6XWD4_MOUSE Protein phosphatase 1 regulatory subunit 12C (Fragment) OS=Mus musculus GN=Ppp1r12c PE=4 SV=1;>sp|Q3UMT1|PP12C_MOUSE Protein phosphatase 1 regulatory subunit 12C OS=Mus musculus GN=Ppp1r12c PE=1 SV=1	2.48512	2.72017	2.44916	2.55148	+	0.00110742	5	5	12.5	2.0866e-13	76.641
sp|Q9D7S7|RL22L_MOUSE;sp|Q9D7S7-2|RL22L_MOUSE	sp|Q9D7S7|RL22L_MOUSE;sp|Q9D7S7-2|RL22L_MOUSE	>sp|Q9D7S7|RL22L_MOUSE 60S ribosomal protein L22-like 1 OS=Mus musculus GN=Rpl22l1 PE=1 SV=1;>sp|Q9D7S7-2|RL22L_MOUSE Isoform 2 of 60S ribosomal protein L22-like 1 OS=Mus musculus GN=Rpl22l1	2.22642	2.64046	2.66669	2.51119	+	0.00320854	3	3	25.4	3.4872e-09	14.467
sp|Q9JJI8|RL38_MOUSE	sp|Q9JJI8|RL38_MOUSE	>sp|Q9JJI8|RL38_MOUSE 60S ribosomal protein L38 OS=Mus musculus GN=Rpl38 PE=2 SV=3	1.9952	2.75796	2.55974	2.43763	+	0.00867271	7	7	52.9	2.1022e-160	8.2038
sp|Q6QLQ4|CLC7A_MOUSE	sp|Q6QLQ4|CLC7A_MOUSE	>sp|Q6QLQ4|CLC7A_MOUSE C-type lectin domain family 7 member A OS=Mus musculus GN=Clec7a PE=1 SV=3	2.35831	2.08182	2.11663	2.18559	+	0.00157881	4	4	28.7	2.3587e-44	27.42
sp|Q61830|MRC1_MOUSE	sp|Q61830|MRC1_MOUSE	>sp|Q61830|MRC1_MOUSE Macrophage mannose receptor 1 OS=Mus musculus GN=Mrc1 PE=1 SV=2	2.20301	2.18859	2.1359	2.17583	+	8.78759e-05	90	90	60.8	0	164.98
sp|P22437|PGH1_MOUSE	sp|P22437|PGH1_MOUSE	>sp|P22437|PGH1_MOUSE Prostaglandin G/H synthase 1 OS=Mus musculus GN=Ptgs1 PE=2 SV=1	NaN	2.02959	2.25242	2.141	+	0.0330977	7	6	11.5	1.9708e-12	69.042
sp|Q08857|CD36_MOUSE	sp|Q08857|CD36_MOUSE	>sp|Q08857|CD36_MOUSE Platelet glycoprotein 4 OS=Mus musculus GN=Cd36 PE=1 SV=2	1.98028	2.0251	2.11773	2.04104	+	0.000392919	22	22	37.1	0	52.697
sp|Q8QZY9|SF3B4_MOUSE	sp|Q8QZY9|SF3B4_MOUSE	>sp|Q8QZY9|SF3B4_MOUSE Splicing factor 3B subunit 4 OS=Mus musculus GN=Sf3b4 PE=2 SV=1	2.78825	1.53849	1.68881	2.00518	+	0.0364954	4	4	16.3	1.9176e-201	44.355
tr|B2RPU8|B2RPU8_MOUSE;tr|D3Z5B1|D3Z5B1_MOUSE;sp|Q9D1L0|CHCH2_MOUSE	tr|B2RPU8|B2RPU8_MOUSE;tr|D3Z5B1|D3Z5B1_MOUSE;sp|Q9D1L0|CHCH2_MOUSE	>tr|B2RPU8|B2RPU8_MOUSE MCG130675 OS=Mus musculus GN=2410018M08Rik PE=2 SV=1;>tr|D3Z5B1|D3Z5B1_MOUSE Protein 2410018M08Rik (Fragment) OS=Mus musculus GN=2410018M08Rik PE=4 SV=1;>sp|Q9D1L0|CHCH2_MOUSE Coiled-coil-helix-coiled-coil-helix domain-containing pr	1.97732	2.00996	1.77859	1.92195	+	0.0014121	4	4	8.3	7.4505e-38	84.266
sp|P14434|HA2B_MOUSE;sp|P14438|HA2U_MOUSE;tr|G3UWR9|G3UWR9_MOUSE	sp|P14434|HA2B_MOUSE;sp|P14438|HA2U_MOUSE;tr|G3UWR9|G3UWR9_MOUSE	>sp|P14434|HA2B_MOUSE H-2 class II histocompatibility antigen, A-B alpha chain OS=Mus musculus GN=H2-Aa PE=1 SV=2;>sp|P14438|HA2U_MOUSE H-2 class II histocompatibility antigen, A-U alpha chain (Fragment) OS=Mus musculus GN=H2-Aa PE=1 SV=1;>tr|G3UWR9|G3UWR9	1.37812	1.67464	2.71061	1.92113	+	0.0414746	4	4	17.2	6.8032e-104	28.093
sp|P51410|RL9_MOUSE;tr|G3UW34|G3UW34_MOUSE;tr|D3Z629|D3Z629_MOUSE;tr|D3YZT0|D3YZT0_MOUSE	sp|P51410|RL9_MOUSE;tr|G3UW34|G3UW34_MOUSE;tr|D3Z629|D3Z629_MOUSE	>sp|P51410|RL9_MOUSE 60S ribosomal protein L9 OS=Mus musculus GN=Rpl9 PE=2 SV=2;>tr|G3UW34|G3UW34_MOUSE MCG130981 OS=Mus musculus GN=Rpl9-ps6 PE=4 SV=1;>tr|D3Z629|D3Z629_MOUSE 60S ribosomal protein L9 OS=Mus musculus GN=Rpl9 PE=4 SV=1	1.79494	2.10591	1.80422	1.90169	+	0.00287275	7	7	40.1	1.4983e-84	21.881
sp|P62245|RS15A_MOUSE;tr|F8WJ41|F8WJ41_MOUSE;tr|D3YVB4|D3YVB4_MOUSE;tr|D3Z712|D3Z712_MOUSE	sp|P62245|RS15A_MOUSE;tr|F8WJ41|F8WJ41_MOUSE;tr|D3YVB4|D3YVB4_MOUSE;tr|D3Z712|D3Z712_MOUSE	>sp|P62245|RS15A_MOUSE 40S ribosomal protein S15a OS=Mus musculus GN=Rps15a PE=2 SV=2;>tr|F8WJ41|F8WJ41_MOUSE 40S ribosomal protein S15a (Fragment) OS=Mus musculus GN=Rps15a PE=4 SV=1;>tr|D3YVB4|D3YVB4_MOUSE 40S ribosomal protein S15a (Fragment) OS=Mus mus	2.1153	1.9542	1.6352	1.90156	+	0.00545858	7	7	59.2	7.6335e-44	14.839
sp|Q9Z207|DIAP3_MOUSE;tr|F8WIG5|F8WIG5_MOUSE	sp|Q9Z207|DIAP3_MOUSE;tr|F8WIG5|F8WIG5_MOUSE	>sp|Q9Z207|DIAP3_MOUSE Protein diaphanous homolog 3 OS=Mus musculus GN=Diaph3 PE=1 SV=1;>tr|F8WIG5|F8WIG5_MOUSE Protein Diap3 OS=Mus musculus GN=Diap3 PE=4 SV=2	1.97284	1.59278	2.08447	1.88336	+	0.00618624	3	3	3.2	1.2882e-08	133.68
sp|Q924H2|MED15_MOUSE;tr|G3X8S4|G3X8S4_MOUSE;tr|E9Q7C1|E9Q7C1_MOUSE	sp|Q924H2|MED15_MOUSE;tr|G3X8S4|G3X8S4_MOUSE;tr|E9Q7C1|E9Q7C1_MOUSE	>sp|Q924H2|MED15_MOUSE Mediator of RNA polymerase II transcription subunit 15 OS=Mus musculus GN=Med15 PE=2 SV=2;>tr|G3X8S4|G3X8S4_MOUSE Mediator of RNA polymerase II transcription subunit 15 OS=Mus musculus GN=Med15 PE=4 SV=1;>tr|E9Q7C1|E9Q7C1_MOUSE Media	2.29854	1.78881	1.49641	1.86125	+	0.0154887	11	11	16.3	4.9818e-153	87.06
sp|P62301|RS13_MOUSE	sp|P62301|RS13_MOUSE	>sp|P62301|RS13_MOUSE 40S ribosomal protein S13 OS=Mus musculus GN=Rps13 PE=1 SV=2	2.28401	1.70986	1.56565	1.85317	+	0.0137291	8	8	44.4	1.9859e-38	17.222
sp|P11152|LIPL_MOUSE	sp|P11152|LIPL_MOUSE	>sp|P11152|LIPL_MOUSE Lipoprotein lipase OS=Mus musculus GN=Lpl PE=1 SV=3	1.78831	1.89809	1.8175	1.83463	+	0.000320042	17	17	46.2	0	53.109
sp|Q9CR23|TMEM9_MOUSE	sp|Q9CR23|TMEM9_MOUSE	>sp|Q9CR23|TMEM9_MOUSE Transmembrane protein 9 OS=Mus musculus GN=Tmem9 PE=2 SV=1	1.73565	2.02715	1.66006	1.80762	+	0.00381121	3	3	32.8	1.4427e-08	20.633
sp|Q9JL15|LEG8_MOUSE;tr|A8DIL0|A8DIL0_MOUSE;tr|Q8C6H0|Q8C6H0_MOUSE	sp|Q9JL15|LEG8_MOUSE;tr|A8DIL0|A8DIL0_MOUSE;tr|Q8C6H0|Q8C6H0_MOUSE	>sp|Q9JL15|LEG8_MOUSE Galectin-8 OS=Mus musculus GN=Lgals8 PE=2 SV=1;>tr|A8DIL0|A8DIL0_MOUSE Galectin-8 OS=Mus musculus GN=Lgals8 PE=2 SV=1;>tr|Q8C6H0|Q8C6H0_MOUSE Galectin-8 OS=Mus musculus GN=Lgals8 PE=2 SV=1	1.80698	1.74885	1.77934	1.77839	+	8.91146e-05	15	15	55.1	0	36.161
sp|Q8C5L3|CNOT2_MOUSE;tr|E9Q8D5|E9Q8D5_MOUSE;tr|E9Q027|E9Q027_MOUSE;tr|H7BWX6|H7BWX6_MOUSE;tr|E9Q8R6|E9Q8R6_MOUSE;tr|E9Q7M5|E9Q7M5_MOUSE	sp|Q8C5L3|CNOT2_MOUSE;tr|E9Q8D5|E9Q8D5_MOUSE;tr|E9Q027|E9Q027_MOUSE	>sp|Q8C5L3|CNOT2_MOUSE CCR4-NOT transcription complex subunit 2 OS=Mus musculus GN=Cnot2 PE=2 SV=2;>tr|E9Q8D5|E9Q8D5_MOUSE CCR4-NOT transcription complex subunit 2 OS=Mus musculus GN=Cnot2 PE=4 SV=1;>tr|E9Q027|E9Q027_MOUSE CCR4-NOT transcription complex su	1.58952	1.98696	1.69657	1.75768	+	0.00453176	8	8	28.7	6.2745e-15	59.71
sp|Q9JLV1|BAG3_MOUSE	sp|Q9JLV1|BAG3_MOUSE	>sp|Q9JLV1|BAG3_MOUSE BAG family molecular chaperone regulator 3 OS=Mus musculus GN=Bag3 PE=1 SV=2	2.12697	1.67487	1.43531	1.74572	+	0.0132263	30	30	70.7	0	61.859
sp|Q8CFD4|SNX8_MOUSE	sp|Q8CFD4|SNX8_MOUSE	>sp|Q8CFD4|SNX8_MOUSE Sorting nexin-8 OS=Mus musculus GN=Snx8 PE=2 SV=1	1.57197	1.92683	1.64455	1.71445	+	0.00396217	30	30	52.7	0	52.058
sp|Q8R326|PSPC1_MOUSE;sp|Q8R326-2|PSPC1_MOUSE;tr|F7D909|F7D909_MOUSE	sp|Q8R326|PSPC1_MOUSE;sp|Q8R326-2|PSPC1_MOUSE	>sp|Q8R326|PSPC1_MOUSE Paraspeckle component 1 OS=Mus musculus GN=Pspc1 PE=1 SV=1;>sp|Q8R326-2|PSPC1_MOUSE Isoform 2 of Paraspeckle component 1 OS=Mus musculus GN=Pspc1	1.37273	1.4768	2.22055	1.69002	+	0.0240549	6	6	22.6	1.3647e-43	58.758
sp|O88792|JAM1_MOUSE	sp|O88792|JAM1_MOUSE	>sp|O88792|JAM1_MOUSE Junctional adhesion molecule A OS=Mus musculus GN=F11r PE=1 SV=2	1.4678	1.9405	1.63682	1.68171	+	0.00669436	2	2	9	1.5249e-30	32.423
sp|Q04899|CDK18_MOUSE;sp|Q8K0D0|CDK17_MOUSE;sp|Q8K0D0-2|CDK17_MOUSE	sp|Q04899|CDK18_MOUSE	>sp|Q04899|CDK18_MOUSE Cyclin-dependent kinase 18 OS=Mus musculus GN=Cdk18 PE=1 SV=1	1.79015	1.8869	1.33623	1.67109	+	0.0101611	13	12	30.8	1.335e-29	51.847
sp|Q8CE90-6|MP2K7_MOUSE;sp|Q8CE90-2|MP2K7_MOUSE;sp|Q8CE90-5|MP2K7_MOUSE;sp|Q8CE90|MP2K7_MOUSE;sp|Q8CE90-7|MP2K7_MOUSE;sp|Q8CE90-8|MP2K7_MOUSE;sp|Q8CE90-4|MP2K7_MOUSE;sp|Q8CE90-3|MP2K7_MOUSE	sp|Q8CE90-6|MP2K7_MOUSE;sp|Q8CE90-2|MP2K7_MOUSE;sp|Q8CE90-5|MP2K7_MOUSE;sp|Q8CE90|MP2K7_MOUSE;sp|Q8CE90-7|MP2K7_MOUSE;sp|Q8CE90-8|MP2K7_MOUSE;sp|Q8CE90-4|MP2K7_MOUSE;sp|Q8CE90-3|MP2K7_MOUSE	>sp|Q8CE90-6|MP2K7_MOUSE Isoform 6 of Dual specificity mitogen-activated protein kinase kinase 7 OS=Mus musculus GN=Map2k7;>sp|Q8CE90-2|MP2K7_MOUSE Isoform 2 of Dual specificity mitogen-activated protein kinase kinase 7 OS=Mus musculus GN=Map2k7;>sp|Q8CE90	1.86104	1.64653	1.42535	1.64431	+	0.0058003	13	13	37.5	2.2492e-45	49.147
sp|Q3THJ3|EIF1A_MOUSE	sp|Q3THJ3|EIF1A_MOUSE	>sp|Q3THJ3|EIF1A_MOUSE Probable RNA-binding protein EIF1AD OS=Mus musculus GN=Eif1ad PE=2 SV=2	2.05395	1.6188	1.18237	1.61837	+	0.0233271	3	3	26.5	2.5024e-07	19.52
tr|Q3U2D2|Q3U2D2_MOUSE;sp|Q08874|MITF_MOUSE;sp|Q08874-4|MITF_MOUSE;tr|E9QL92|E9QL92_MOUSE;tr|E9PZ28|E9PZ28_MOUSE;sp|Q08874-8|MITF_MOUSE;sp|Q08874-9|MITF_MOUSE;sp|Q08874-2|MITF_MOUSE;sp|Q08874-7|MITF_MOUSE;tr|D6RCW2|D6RCW2_MOUSE	tr|Q3U2D2|Q3U2D2_MOUSE;sp|Q08874|MITF_MOUSE;sp|Q08874-4|MITF_MOUSE;tr|E9QL92|E9QL92_MOUSE;tr|E9PZ28|E9PZ28_MOUSE;sp|Q08874-8|MITF_MOUSE;sp|Q08874-9|MITF_MOUSE;sp|Q08874-2|MITF_MOUSE;sp|Q08874-7|MITF_MOUSE	>tr|Q3U2D2|Q3U2D2_MOUSE Microphthalmia-associated transcription factor OS=Mus musculus GN=Mitf PE=2 SV=1;>sp|Q08874|MITF_MOUSE Microphthalmia-associated transcription factor OS=Mus musculus GN=Mitf PE=1 SV=3;>sp|Q08874-4|MITF_MOUSE Isoform H of Microphthal	1.69706	1.84322	1.29414	1.61147	+	0.0102214	6	6	11.6	5.9991e-12	58.605
sp|Q60865|CAPR1_MOUSE;tr|F6YLI0|F6YLI0_MOUSE;tr|F6YP03|F6YP03_MOUSE;tr|A2BH47|A2BH47_MOUSE	sp|Q60865|CAPR1_MOUSE	>sp|Q60865|CAPR1_MOUSE Caprin-1 OS=Mus musculus GN=Caprin1 PE=1 SV=2	1.50223	1.68041	1.64888	1.61051	+	0.00115999	15	15	24	1.4125e-140	78.168
tr|D3Z1V4|D3Z1V4_MOUSE;sp|P70296|PEBP1_MOUSE;tr|D6RHS6|D6RHS6_MOUSE	tr|D3Z1V4|D3Z1V4_MOUSE;sp|P70296|PEBP1_MOUSE	>tr|D3Z1V4|D3Z1V4_MOUSE Hippocampal cholinergic neurostimulating peptide OS=Mus musculus GN=Pebp1 PE=4 SV=1;>sp|P70296|PEBP1_MOUSE Phosphatidylethanolamine-binding protein 1 OS=Mus musculus GN=Pebp1 PE=1 SV=3	1.64353	1.63589	1.48414	1.58786	+	0.00106686	4	4	24.4	1.2864e-145	23.035
sp|Q9D3S3|SNX29_MOUSE;sp|Q9D3S3-3|SNX29_MOUSE;tr|D3YZ90|D3YZ90_MOUSE;tr|E9Q6P3|E9Q6P3_MOUSE	sp|Q9D3S3|SNX29_MOUSE;sp|Q9D3S3-3|SNX29_MOUSE	>sp|Q9D3S3|SNX29_MOUSE Sorting nexin-29 OS=Mus musculus GN=Snx29 PE=1 SV=2;>sp|Q9D3S3-3|SNX29_MOUSE Isoform 2 of Sorting nexin-29 OS=Mus musculus GN=Snx29	1.50868	1.5375	1.68082	1.57567	+	0.00113934	15	15	29.8	9.5948e-133	91.386
tr|E9Q0N0|E9Q0N0_MOUSE;sp|Q9Z0R4|ITSN1_MOUSE;tr|E9Q3I5|E9Q3I5_MOUSE;sp|Q9Z0R4-2|ITSN1_MOUSE;tr|E9PUZ2|E9PUZ2_MOUSE;tr|E9Q3I4|E9Q3I4_MOUSE;tr|E9Q3I9|E9Q3I9_MOUSE;tr|E9Q3I8|E9Q3I8_MOUSE;tr|Q6NZJ5|Q6NZJ5_MOUSE;tr|D3Z6P4|D3Z6P4_MOUSE;tr|F6ZLP6|F6ZLP6_MOUSE	tr|E9Q0N0|E9Q0N0_MOUSE;sp|Q9Z0R4|ITSN1_MOUSE;tr|E9Q3I5|E9Q3I5_MOUSE;sp|Q9Z0R4-2|ITSN1_MOUSE;tr|E9PUZ2|E9PUZ2_MOUSE;tr|E9Q3I4|E9Q3I4_MOUSE;tr|E9Q3I9|E9Q3I9_MOUSE;tr|E9Q3I8|E9Q3I8_MOUSE	>tr|E9Q0N0|E9Q0N0_MOUSE Intersectin-1 OS=Mus musculus GN=Itsn1 PE=4 SV=1;>sp|Q9Z0R4|ITSN1_MOUSE Intersectin-1 OS=Mus musculus GN=Itsn1 PE=1 SV=2;>tr|E9Q3I5|E9Q3I5_MOUSE Intersectin-1 OS=Mus musculus GN=Itsn1 PE=4 SV=1;>sp|Q9Z0R4-2|ITSN1_MOUSE Isoform 2 of	1.714	1.58328	1.42846	1.57525	+	0.00273337	13	10	9.8	5.0456e-115	194.89
sp|P27546|MAP4_MOUSE;tr|E9QPW8|E9QPW8_MOUSE;tr|Q78TF3|Q78TF3_MOUSE	sp|P27546|MAP4_MOUSE;tr|E9QPW8|E9QPW8_MOUSE	>sp|P27546|MAP4_MOUSE Microtubule-associated protein 4 OS=Mus musculus GN=Map4 PE=1 SV=3;>tr|E9QPW8|E9QPW8_MOUSE Microtubule-associated protein OS=Mus musculus GN=Mtap4 PE=4 SV=2	1.24349	1.69185	1.73327	1.5562	+	0.0100019	39	39	52.7	0	117.43
sp|Q80UK7|SAS6_MOUSE;sp|Q80UK7-2|SAS6_MOUSE	sp|Q80UK7|SAS6_MOUSE;sp|Q80UK7-2|SAS6_MOUSE	>sp|Q80UK7|SAS6_MOUSE Spindle assembly abnormal protein 6 homolog OS=Mus musculus GN=Sass6 PE=2 SV=2;>sp|Q80UK7-2|SAS6_MOUSE Isoform 2 of Spindle assembly abnormal protein 6 homolog OS=Mus musculus GN=Sass6	1.84242	1.43978	1.31533	1.53251	+	0.0106018	18	18	29.2	3.1919e-167	74.053
sp|P17809|GTR1_MOUSE;tr|G3V010|G3V010_MOUSE;tr|A2A7P3|A2A7P3_MOUSE;tr|G3UYL0|G3UYL0_MOUSE	sp|P17809|GTR1_MOUSE	>sp|P17809|GTR1_MOUSE Solute carrier family 2, facilitated glucose transporter member 1 OS=Mus musculus GN=Slc2a1 PE=1 SV=4	1.73578	1.65508	1.19213	1.52766	+	0.0120706	8	8	13	1.1741e-59	53.984
tr|Q5XJF6|Q5XJF6_MOUSE;sp|P53026|RL10A_MOUSE;tr|D3YXT2|D3YXT2_MOUSE;tr|D6RE43|D6RE43_MOUSE	tr|Q5XJF6|Q5XJF6_MOUSE;sp|P53026|RL10A_MOUSE	>tr|Q5XJF6|Q5XJF6_MOUSE Ribosomal protein OS=Mus musculus GN=Rpl10a PE=2 SV=1;>sp|P53026|RL10A_MOUSE 60S ribosomal protein L10a OS=Mus musculus GN=Rpl10a PE=1 SV=3	1.3336	1.61065	1.5709	1.50505	+	0.00328626	9	9	39.2	1.5117e-69	24.831
sp|Q9CQX4|PAF_MOUSE	sp|Q9CQX4|PAF_MOUSE	>sp|Q9CQX4|PAF_MOUSE PCNA-associated factor OS=Mus musculus GN=Paf PE=2 SV=1	1.45533	1.56633	1.4828	1.50149	+	0.000493752	4	4	43.6	2.8019e-18	11.993
sp|Q80X50|UBP2L_MOUSE;sp|Q80X50-5|UBP2L_MOUSE	sp|Q80X50|UBP2L_MOUSE;sp|Q80X50-5|UBP2L_MOUSE	>sp|Q80X50|UBP2L_MOUSE Ubiquitin-associated protein 2-like OS=Mus musculus GN=Ubap2l PE=1 SV=1;>sp|Q80X50-5|UBP2L_MOUSE Isoform 5 of Ubiquitin-associated protein 2-like OS=Mus musculus GN=Ubap2l	1.45391	1.69408	1.3115	1.4865	+	0.00559265	22	2	34.7	0	116.8
sp|P14901|HMOX1_MOUSE;tr|H3BKP1|H3BKP1_MOUSE	sp|P14901|HMOX1_MOUSE;tr|H3BKP1|H3BKP1_MOUSE	>sp|P14901|HMOX1_MOUSE Heme oxygenase 1 OS=Mus musculus GN=Hmox1 PE=1 SV=1;>tr|H3BKP1|H3BKP1_MOUSE Heme oxygenase 1 (Fragment) OS=Mus musculus GN=Hmox1 PE=4 SV=1	1.19226	1.40741	1.78086	1.46017	+	0.0135855	10	10	48.1	0	32.928
sp|Q8BHL5-2|ELMO2_MOUSE;sp|Q8BHL5|ELMO2_MOUSE;sp|Q8BHL5-3|ELMO2_MOUSE;tr|F6YXR3|F6YXR3_MOUSE;tr|Q5GMG0|Q5GMG0_MOUSE;tr|F6XD63|F6XD63_MOUSE;tr|D6RHT3|D6RHT3_MOUSE;tr|A2A5A7|A2A5A7_MOUSE	sp|Q8BHL5-2|ELMO2_MOUSE;sp|Q8BHL5|ELMO2_MOUSE;sp|Q8BHL5-3|ELMO2_MOUSE;tr|F6YXR3|F6YXR3_MOUSE	>sp|Q8BHL5-2|ELMO2_MOUSE Isoform 2 of Engulfment and cell motility protein 2 OS=Mus musculus GN=Elmo2;>sp|Q8BHL5|ELMO2_MOUSE Engulfment and cell motility protein 2 OS=Mus musculus GN=Elmo2 PE=1 SV=1;>sp|Q8BHL5-3|ELMO2_MOUSE Isoform 3 of Engulfment and cell	1.57371	1.27596	1.5206	1.45676	+	0.00393817	18	13	27.8	5.1278e-151	82.542
sp|Q91VR5|DDX1_MOUSE	sp|Q91VR5|DDX1_MOUSE	>sp|Q91VR5|DDX1_MOUSE ATP-dependent RNA helicase DDX1 OS=Mus musculus GN=Ddx1 PE=1 SV=1	1.23695	1.88749	1.2447	1.45638	+	0.0212134	15	15	28.2	5.5208e-48	82.499
sp|Q07113|MPRI_MOUSE;tr|F6SFP4|F6SFP4_MOUSE;tr|E0CXV7|E0CXV7_MOUSE	sp|Q07113|MPRI_MOUSE	>sp|Q07113|MPRI_MOUSE Cation-independent mannose-6-phosphate receptor OS=Mus musculus GN=Igf2r PE=1 SV=1	1.45596	1.36771	1.53913	1.45427	+	0.00115628	81	81	41.7	0	273.81
sp|Q99K48|NONO_MOUSE;sp|Q99K48-2|NONO_MOUSE	sp|Q99K48|NONO_MOUSE	>sp|Q99K48|NONO_MOUSE Non-POU domain-containing octamer-binding protein OS=Mus musculus GN=Nono PE=1 SV=3	1.64386	1.27977	1.42825	1.45062	+	0.00526711	7	7	16.1	5.072e-17	54.54
sp|Q8BH65|F116A_MOUSE;sp|Q8BH65-2|F116A_MOUSE;sp|Q8BH65-3|F116A_MOUSE;sp|Q8BH65-4|F116A_MOUSE	sp|Q8BH65|F116A_MOUSE;sp|Q8BH65-2|F116A_MOUSE	>sp|Q8BH65|F116A_MOUSE Protein FAM116A OS=Mus musculus GN=Fam116a PE=1 SV=1;>sp|Q8BH65-2|F116A_MOUSE Isoform 2 of Protein FAM116A OS=Mus musculus GN=Fam116a	1.23168	2.04904	1.05839	1.44637	+	0.0418234	4	4	12.2	3.2399e-17	68.966
sp|Q9CR67|TMM33_MOUSE;tr|Q9CZM3|Q9CZM3_MOUSE	sp|Q9CR67|TMM33_MOUSE;tr|Q9CZM3|Q9CZM3_MOUSE	>sp|Q9CR67|TMM33_MOUSE Transmembrane protein 33 OS=Mus musculus GN=Tmem33 PE=2 SV=1;>tr|Q9CZM3|Q9CZM3_MOUSE Transmembrane protein 33 OS=Mus musculus GN=Tmem33 PE=2 SV=1	1.36267	NaN	1.4936	1.42813	+	0.029162	2	2	7.7	5.1214e-05	28.031
sp|Q9R045|ANGL2_MOUSE;sp|Q8R0Z6|ANGL6_MOUSE	sp|Q9R045|ANGL2_MOUSE	>sp|Q9R045|ANGL2_MOUSE Angiopoietin-related protein 2 OS=Mus musculus GN=Angptl2 PE=2 SV=2	1.37306	1.24239	1.6338	1.41642	+	0.00653332	10	10	28.2	4.3059e-56	57.105
tr|B1ATV0|B1ATV0_MOUSE;sp|Q9WVD4|CLCN5_MOUSE;tr|B1ATV1|B1ATV1_MOUSE	tr|B1ATV0|B1ATV0_MOUSE;sp|Q9WVD4|CLCN5_MOUSE	>tr|B1ATV0|B1ATV0_MOUSE Chloride channel 5 OS=Mus musculus GN=Clcn5 PE=4 SV=1;>sp|Q9WVD4|CLCN5_MOUSE H(+)/Cl(-) exchange transporter 5 OS=Mus musculus GN=Clcn5 PE=2 SV=1	1.49743	1.19711	1.42019	1.37158	+	0.00428171	15	15	16.2	2.2855e-297	90.705
sp|P04441|HG2A_MOUSE	sp|P04441|HG2A_MOUSE	>sp|P04441|HG2A_MOUSE H-2 class II histocompatibility antigen gamma chain OS=Mus musculus GN=Cd74 PE=1 SV=3	1.24908	1.6427	1.18688	1.35955	+	0.0108391	10	10	35.5	1.5946e-107	31.557
sp|P14148|RL7_MOUSE;tr|F6XI62|F6XI62_MOUSE	sp|P14148|RL7_MOUSE;tr|F6XI62|F6XI62_MOUSE	>sp|P14148|RL7_MOUSE 60S ribosomal protein L7 OS=Mus musculus GN=Rpl7 PE=2 SV=2;>tr|F6XI62|F6XI62_MOUSE 60S ribosomal protein L7 (Fragment) OS=Mus musculus GN=Rpl7 PE=3 SV=1	1.29966	1.41873	1.35665	1.35835	+	0.000640153	4	4	18.5	1.6782e-06	31.419
sp|Q05910|ADAM8_MOUSE;tr|Q3U7G2|Q3U7G2_MOUSE;tr|E9Q359|E9Q359_MOUSE	sp|Q05910|ADAM8_MOUSE;tr|Q3U7G2|Q3U7G2_MOUSE;tr|E9Q359|E9Q359_MOUSE	>sp|Q05910|ADAM8_MOUSE Disintegrin and metalloproteinase domain-containing protein 8 OS=Mus musculus GN=Adam8 PE=2 SV=3;>tr|Q3U7G2|Q3U7G2_MOUSE Disintegrin and metalloproteinase domain-containing protein 8 OS=Mus musculus GN=Adam8 PE=2 SV=1;>tr|E9Q359|E9Q3	1.36726	1.04173	1.65737	1.35545	+	0.0167777	15	15	28.3	6.401e-149	90.046
sp|O70480|VAMP4_MOUSE;tr|Q8BSN6|Q8BSN6_MOUSE	sp|O70480|VAMP4_MOUSE;tr|Q8BSN6|Q8BSN6_MOUSE	>sp|O70480|VAMP4_MOUSE Vesicle-associated membrane protein 4 OS=Mus musculus GN=Vamp4 PE=1 SV=1;>tr|Q8BSN6|Q8BSN6_MOUSE Vesicle-associated membrane protein 4 OS=Mus musculus GN=Vamp4 PE=2 SV=1	1.38973	1.43845	1.19843	1.34221	+	0.00296511	7	7	39.7	4.8139e-187	16.353
sp|P97855|G3BP1_MOUSE	sp|P97855|G3BP1_MOUSE	>sp|P97855|G3BP1_MOUSE Ras GTPase-activating protein-binding protein 1 OS=Mus musculus GN=G3bp1 PE=1 SV=1	1.40996	1.41267	1.17089	1.33117	+	0.00360542	7	7	21.9	2.8466e-45	51.828
sp|Q9CW46|RAVR1_MOUSE;sp|Q9CW46-2|RAVR1_MOUSE	sp|Q9CW46|RAVR1_MOUSE;sp|Q9CW46-2|RAVR1_MOUSE	>sp|Q9CW46|RAVR1_MOUSE Ribonucleoprotein PTB-binding 1 OS=Mus musculus GN=Raver1 PE=1 SV=2;>sp|Q9CW46-2|RAVR1_MOUSE Isoform 2 of Ribonucleoprotein PTB-binding 1 OS=Mus musculus GN=Raver1	1.38648	1.39999	1.18669	1.32439	+	0.00270014	8	8	17.6	4.9162e-83	79.381
sp|P97429|ANXA4_MOUSE;tr|D3Z0S1|D3Z0S1_MOUSE;tr|F7ANV6|F7ANV6_MOUSE	sp|P97429|ANXA4_MOUSE;tr|D3Z0S1|D3Z0S1_MOUSE;tr|F7ANV6|F7ANV6_MOUSE	>sp|P97429|ANXA4_MOUSE Annexin A4 OS=Mus musculus GN=Anxa4 PE=2 SV=4;>tr|D3Z0S1|D3Z0S1_MOUSE Annexin (Fragment) OS=Mus musculus GN=Anxa4 PE=3 SV=1;>tr|F7ANV6|F7ANV6_MOUSE Annexin (Fragment) OS=Mus musculus GN=Anxa4 PE=3 SV=1	1.30918	1.30293	1.33411	1.31541	+	5.24189e-05	31	30	69.3	0	35.915
sp|Q9CQC9|SAR1B_MOUSE;sp|P36536|SAR1A_MOUSE;tr|Q99JZ4|Q99JZ4_MOUSE	sp|Q9CQC9|SAR1B_MOUSE;sp|P36536|SAR1A_MOUSE;tr|Q99JZ4|Q99JZ4_MOUSE	>sp|Q9CQC9|SAR1B_MOUSE GTP-binding protein SAR1b OS=Mus musculus GN=Sar1b PE=1 SV=1;>sp|P36536|SAR1A_MOUSE GTP-binding protein SAR1a OS=Mus musculus GN=Sar1a PE=2 SV=1;>tr|Q99JZ4|Q99JZ4_MOUSE GTP-binding protein SAR1a OS=Mus musculus GN=Sar1a PE=2 SV=1	1.37501	1.25266	NaN	1.31384	+	0.0296219	2	2	11.1	3.0629e-05	22.382
tr|E9PUF7|E9PUF7_MOUSE;sp|Q61210|ARHG1_MOUSE;sp|Q61210-5|ARHG1_MOUSE;sp|Q61210-2|ARHG1_MOUSE;sp|Q61210-4|ARHG1_MOUSE;sp|Q61210-3|ARHG1_MOUSE;tr|F6ZN61|F6ZN61_MOUSE	tr|E9PUF7|E9PUF7_MOUSE;sp|Q61210|ARHG1_MOUSE;sp|Q61210-5|ARHG1_MOUSE;sp|Q61210-2|ARHG1_MOUSE;sp|Q61210-4|ARHG1_MOUSE;sp|Q61210-3|ARHG1_MOUSE	>tr|E9PUF7|E9PUF7_MOUSE Rho guanine nucleotide exchange factor 1 OS=Mus musculus GN=Arhgef1 PE=4 SV=1;>sp|Q61210|ARHG1_MOUSE Rho guanine nucleotide exchange factor 1 OS=Mus musculus GN=Arhgef1 PE=1 SV=2;>sp|Q61210-5|ARHG1_MOUSE Isoform 5 of Rho guanine nuc	1.36317	1.30264	1.23977	1.30186	+	0.000748052	19	19	25.7	9.328e-154	108.69
sp|P35456|UPAR_MOUSE;sp|P35456-2|UPAR_MOUSE	sp|P35456|UPAR_MOUSE;sp|P35456-2|UPAR_MOUSE	>sp|P35456|UPAR_MOUSE Urokinase plasminogen activator surface receptor OS=Mus musculus GN=Plaur PE=1 SV=1;>sp|P35456-2|UPAR_MOUSE Isoform 2 of Urokinase plasminogen activator surface receptor OS=Mus musculus GN=Plaur	1.24902	1.38714	1.25556	1.29724	+	0.00120063	6	6	23.5	1.6456e-204	35.428
tr|Q6GTJ9|Q6GTJ9_MOUSE;sp|P35951|LDLR_MOUSE	tr|Q6GTJ9|Q6GTJ9_MOUSE;sp|P35951|LDLR_MOUSE	>tr|Q6GTJ9|Q6GTJ9_MOUSE Low density lipoprotein receptor OS=Mus musculus GN=Ldlr PE=2 SV=1;>sp|P35951|LDLR_MOUSE Low-density lipoprotein receptor OS=Mus musculus GN=Ldlr PE=1 SV=1	1.41743	1.35857	1.11443	1.29681	+	0.00507735	20	20	29.4	2.2505e-128	94.946
sp|Q8BUB4|WDFY2_MOUSE	sp|Q8BUB4|WDFY2_MOUSE	>sp|Q8BUB4|WDFY2_MOUSE WD repeat and FYVE domain-containing protein 2 OS=Mus musculus GN=Wdfy2 PE=2 SV=2	1.43968	1.32809	1.07252	1.28009	+	0.00713001	17	17	52	2.0214e-225	45.094
sp|Q8C080|SNX16_MOUSE;tr|Q3TLM7|Q3TLM7_MOUSE	sp|Q8C080|SNX16_MOUSE;tr|Q3TLM7|Q3TLM7_MOUSE	>sp|Q8C080|SNX16_MOUSE Sorting nexin-16 OS=Mus musculus GN=Snx16 PE=2 SV=2;>tr|Q3TLM7|Q3TLM7_MOUSE Sorting nexin-16 OS=Mus musculus GN=Snx16 PE=2 SV=1	1.10313	1.32164	1.38791	1.27089	+	0.00455175	20	20	63.1	1.3457e-238	38.817
sp|Q8BGD9|IF4B_MOUSE	sp|Q8BGD9|IF4B_MOUSE	>sp|Q8BGD9|IF4B_MOUSE Eukaryotic translation initiation factor 4B OS=Mus musculus GN=Eif4b PE=1 SV=1	0.957915	1.48785	1.34987	1.26521	+	0.0153768	6	6	14.1	2.4017e-174	68.839
sp|P62830|RL23_MOUSE;tr|A2A6F8|A2A6F8_MOUSE	sp|P62830|RL23_MOUSE	>sp|P62830|RL23_MOUSE 60S ribosomal protein L23 OS=Mus musculus GN=Rpl23 PE=1 SV=1	1.21232	1.0635	1.51273	1.26285	+	0.0107689	7	7	62.9	3.4514e-113	14.865
sp|O35495|CDK14_MOUSE;tr|E9PVC7|E9PVC7_MOUSE;sp|O35495-2|CDK14_MOUSE;sp|O35495-3|CDK14_MOUSE;tr|E9Q9M2|E9Q9M2_MOUSE;tr|D6RHB2|D6RHB2_MOUSE;tr|D3YV23|D3YV23_MOUSE	sp|O35495|CDK14_MOUSE;tr|E9PVC7|E9PVC7_MOUSE;sp|O35495-2|CDK14_MOUSE;sp|O35495-3|CDK14_MOUSE	>sp|O35495|CDK14_MOUSE Cyclin-dependent kinase 14 OS=Mus musculus GN=Cdk14 PE=2 SV=2;>tr|E9PVC7|E9PVC7_MOUSE Cyclin-dependent kinase 14 OS=Mus musculus GN=Cdk14 PE=4 SV=1;>sp|O35495-2|CDK14_MOUSE Isoform 2 of Cyclin-dependent kinase 14 OS=Mus musculus GN=C	1.37718	1.18948	1.22188	1.26284	+	0.0020975	8	7	22	3.2461e-27	52.995
sp|Q99N09|M4A6B_MOUSE	sp|Q99N09|M4A6B_MOUSE	>sp|Q99N09|M4A6B_MOUSE Membrane-spanning 4-domains subfamily A member 6B OS=Mus musculus GN=Ms4a6b PE=2 SV=1	1.60739	1.1375	1.02715	1.25735	+	0.0194362	2	2	11.5	5.525e-27	26.859
tr|E9QP49|E9QP49_MOUSE	tr|E9QP49|E9QP49_MOUSE	>tr|E9QP49|E9QP49_MOUSE EH domain-binding protein 1-like protein 1 OS=Mus musculus GN=Ehbp1l1 PE=4 SV=1	1.35004	1.1153	1.29331	1.25289	+	0.00317057	18	18	16.2	2.8868e-61	184.8
sp|Q9Z1G4-2|VPP1_MOUSE;sp|Q9Z1G4-3|VPP1_MOUSE;sp|Q9Z1G4|VPP1_MOUSE;tr|A2A599|A2A599_MOUSE	sp|Q9Z1G4-2|VPP1_MOUSE;sp|Q9Z1G4-3|VPP1_MOUSE;sp|Q9Z1G4|VPP1_MOUSE	>sp|Q9Z1G4-2|VPP1_MOUSE Isoform A1-I of V-type proton ATPase 116 kDa subunit a isoform 1 OS=Mus musculus GN=Atp6v0a1;>sp|Q9Z1G4-3|VPP1_MOUSE Isoform A1-III of V-type proton ATPase 116 kDa subunit a isoform 1 OS=Mus musculus GN=Atp6v0a1;>sp|Q9Z1G4|VPP1_MOUS	1.20696	1.32642	1.22274	1.25204	+	0.000894395	37	37	36.3	0	96.293
sp|Q60805|MERTK_MOUSE	sp|Q60805|MERTK_MOUSE	>sp|Q60805|MERTK_MOUSE Tyrosine-protein kinase Mer OS=Mus musculus GN=Mertk PE=1 SV=1	1.3856	1.10185	1.26538	1.25094	+	0.00429295	9	9	12.8	2.946e-143	110.16
sp|Q8BYW1|RHG25_MOUSE;sp|Q8BYW1-3|RHG25_MOUSE;sp|Q8BYW1-2|RHG25_MOUSE	sp|Q8BYW1|RHG25_MOUSE;sp|Q8BYW1-3|RHG25_MOUSE;sp|Q8BYW1-2|RHG25_MOUSE	>sp|Q8BYW1|RHG25_MOUSE Rho GTPase-activating protein 25 OS=Mus musculus GN=Arhgap25 PE=1 SV=2;>sp|Q8BYW1-3|RHG25_MOUSE Isoform 3 of Rho GTPase-activating protein 25 OS=Mus musculus GN=Arhgap25;>sp|Q8BYW1-2|RHG25_MOUSE Isoform 2 of Rho GTPase-activating pro	1.02496	1.4741	1.25223	1.25043	+	0.0105816	29	29	52.3	3.3562e-162	73.382
sp|Q99LF4|RTCB_MOUSE	sp|Q99LF4|RTCB_MOUSE	>sp|Q99LF4|RTCB_MOUSE tRNA-splicing ligase RtcB homolog OS=Mus musculus GN=D10Wsu52e PE=2 SV=1	1.20063	1.49743	1.05102	1.2497	+	0.0108401	18	18	43.4	8.8006e-57	55.249
sp|P63038|CH60_MOUSE;sp|P63038-2|CH60_MOUSE;tr|D3Z2F2|D3Z2F2_MOUSE;tr|D3Z7J9|D3Z7J9_MOUSE	sp|P63038|CH60_MOUSE;sp|P63038-2|CH60_MOUSE	>sp|P63038|CH60_MOUSE 60 kDa heat shock protein, mitochondrial OS=Mus musculus GN=Hspd1 PE=1 SV=1;>sp|P63038-2|CH60_MOUSE Isoform 2 of 60 kDa heat shock protein, mitochondrial OS=Mus musculus GN=Hspd1	1.34959	1.11823	1.26628	1.2447	+	0.0029414	9	9	20.4	5.0344e-36	60.955
sp|Q9CZU6|CISY_MOUSE;tr|Q80X68|Q80X68_MOUSE	sp|Q9CZU6|CISY_MOUSE;tr|Q80X68|Q80X68_MOUSE	>sp|Q9CZU6|CISY_MOUSE Citrate synthase, mitochondrial OS=Mus musculus GN=Cs PE=1 SV=1;>tr|Q80X68|Q80X68_MOUSE Citrate synthase OS=Mus musculus GN=Csl PE=1 SV=1	1.62901	1.02276	1.06171	1.23782	+	0.0241468	8	8	19.2	5.2228e-84	51.736
sp|Q8BWC0|TPC2_MOUSE;sp|Q8BWC0-2|TPC2_MOUSE;sp|Q8BWC0-3|TPC2_MOUSE	sp|Q8BWC0|TPC2_MOUSE	>sp|Q8BWC0|TPC2_MOUSE Two pore calcium channel protein 2 OS=Mus musculus GN=Tpcn2 PE=1 SV=1	1.0072	1.12022	1.57342	1.23361	+	0.0191071	10	10	15.5	7.5624e-51	83.594
sp|E2JF22|PIEZ1_MOUSE;tr|F6QY99|F6QY99_MOUSE	sp|E2JF22|PIEZ1_MOUSE	>sp|E2JF22|PIEZ1_MOUSE Piezo-type mechanosensitive ion channel component 1 OS=Mus musculus GN=Piezo1 PE=2 SV=1	0.837136	1.38383	1.4666	1.22919	+	0.0248524	23	23	13.7	3.0688e-229	292
sp|O08573-2|LEG9_MOUSE;sp|O08573|LEG9_MOUSE;tr|G3X9T7|G3X9T7_MOUSE;tr|B1AQR8|B1AQR8_MOUSE	sp|O08573-2|LEG9_MOUSE;sp|O08573|LEG9_MOUSE;tr|G3X9T7|G3X9T7_MOUSE;tr|B1AQR8|B1AQR8_MOUSE	>sp|O08573-2|LEG9_MOUSE Isoform Short of Galectin-9 OS=Mus musculus GN=Lgals9;>sp|O08573|LEG9_MOUSE Galectin-9 OS=Mus musculus GN=Lgals9 PE=1 SV=1;>tr|G3X9T7|G3X9T7_MOUSE Galectin-9 OS=Mus musculus GN=Lgals9 PE=4 SV=1;>tr|B1AQR8|B1AQR8_MOUSE Galectin-9 OS=	1.12506	1.41889	1.12611	1.22335	+	0.00632652	17	17	61.8	0	36.543
sp|Q9D0R8|LSM12_MOUSE	sp|Q9D0R8|LSM12_MOUSE	>sp|Q9D0R8|LSM12_MOUSE Protein LSM12 homolog OS=Mus musculus GN=Lsm12 PE=1 SV=1	1.17005	NaN	1.27364	1.22184	+	0.0269686	3	3	29.2	2.3872e-19	21.701
sp|P10404|ENV1_MOUSE	sp|P10404|ENV1_MOUSE	>sp|P10404|ENV1_MOUSE MLV-related proviral Env polyprotein OS=Mus musculus PE=2 SV=3	1.37451	1.08855	1.17907	1.21404	+	0.00479625	14	14	22.9	2.0875e-190	69.612
sp|Q8C166|CPNE1_MOUSE;tr|B7ZCP4|B7ZCP4_MOUSE;tr|E9Q806|E9Q806_MOUSE;tr|A3KGK7|A3KGK7_MOUSE;tr|B7ZCP5|B7ZCP5_MOUSE;tr|B7ZCP6|B7ZCP6_MOUSE;tr|B7ZCP7|B7ZCP7_MOUSE;tr|B7ZCP8|B7ZCP8_MOUSE;tr|F6R587|F6R587_MOUSE	sp|Q8C166|CPNE1_MOUSE;tr|B7ZCP4|B7ZCP4_MOUSE;tr|E9Q806|E9Q806_MOUSE;tr|A3KGK7|A3KGK7_MOUSE;tr|B7ZCP5|B7ZCP5_MOUSE;tr|B7ZCP6|B7ZCP6_MOUSE;tr|B7ZCP7|B7ZCP7_MOUSE	>sp|Q8C166|CPNE1_MOUSE Copine-1 OS=Mus musculus GN=Cpne1 PE=1 SV=1;>tr|B7ZCP4|B7ZCP4_MOUSE Copine I OS=Mus musculus GN=Cpne1 PE=4 SV=1;>tr|E9Q806|E9Q806_MOUSE Copine-1 OS=Mus musculus GN=Cpne1 PE=4 SV=1;>tr|A3KGK7|A3KGK7_MOUSE Copine I (Fragment) OS=Mus mu	1.04803	1.28451	1.29543	1.20932	+	0.00442464	12	11	27.6	3.9938e-187	58.886
sp|O70503|DHB12_MOUSE;sp|O70503-2|DHB12_MOUSE	sp|O70503|DHB12_MOUSE;sp|O70503-2|DHB12_MOUSE	>sp|O70503|DHB12_MOUSE Estradiol 17-beta-dehydrogenase 12 OS=Mus musculus GN=Hsd17b12 PE=2 SV=1;>sp|O70503-2|DHB12_MOUSE Isoform 2 of Estradiol 17-beta-dehydrogenase 12 OS=Mus musculus GN=Hsd17b12	1.10782	1.42019	1.09228	1.20676	+	0.00774264	10	10	36.9	4.7631e-148	34.741
tr|E9Q4U7|E9Q4U7_MOUSE;tr|Q6W4W7|Q6W4W7_MOUSE;sp|O70566|DIAP2_MOUSE	tr|E9Q4U7|E9Q4U7_MOUSE;tr|Q6W4W7|Q6W4W7_MOUSE;sp|O70566|DIAP2_MOUSE	>tr|E9Q4U7|E9Q4U7_MOUSE Protein Diap2 OS=Mus musculus GN=Diap2 PE=4 SV=1;>tr|Q6W4W7|Q6W4W7_MOUSE DIA3 OS=Mus musculus GN=Diap2 PE=2 SV=1;>sp|O70566|DIAP2_MOUSE Protein diaphanous homolog 2 OS=Mus musculus GN=Diaph2 PE=1 SV=2	1.20483	1.26963	1.14444	1.2063	+	0.000896744	18	18	21.5	1.3138e-88	125.41
sp|P70387|HFE_MOUSE;tr|Q5SZ87|Q5SZ87_MOUSE;tr|Q5SZ91|Q5SZ91_MOUSE;tr|F7CW53|F7CW53_MOUSE	sp|P70387|HFE_MOUSE;tr|Q5SZ87|Q5SZ87_MOUSE	>sp|P70387|HFE_MOUSE Hereditary hemochromatosis protein homolog OS=Mus musculus GN=Hfe PE=2 SV=2;>tr|Q5SZ87|Q5SZ87_MOUSE Hemochromatosis protein (Mr2) OS=Mus musculus GN=Hfe PE=2 SV=1	1.42648	1.15607	1.03393	1.2055	+	0.00912988	9	9	34.5	1.7328e-109	40.534
tr|G3X8R0|G3X8R0_MOUSE;sp|Q60870|REEP5_MOUSE	tr|G3X8R0|G3X8R0_MOUSE	>tr|G3X8R0|G3X8R0_MOUSE Receptor accessory protein 5, isoform CRA_a OS=Mus musculus GN=Reep5 PE=4 SV=1	0.750263	1.38582	1.4715	1.20253	+	0.0339718	8	8	25.9	2.0366e-24	21.447
sp|Q3TLH4-5|PRC2C_MOUSE;tr|E9QKG5|E9QKG5_MOUSE;sp|Q3TLH4-2|PRC2C_MOUSE;sp|Q3TLH4|PRC2C_MOUSE;sp|Q3TLH4-3|PRC2C_MOUSE;sp|Q3TLH4-4|PRC2C_MOUSE	sp|Q3TLH4-5|PRC2C_MOUSE;tr|E9QKG5|E9QKG5_MOUSE;sp|Q3TLH4-2|PRC2C_MOUSE;sp|Q3TLH4|PRC2C_MOUSE;sp|Q3TLH4-3|PRC2C_MOUSE	>sp|Q3TLH4-5|PRC2C_MOUSE Isoform 5 of Protein PRRC2C OS=Mus musculus GN=Prrc2c;>tr|E9QKG5|E9QKG5_MOUSE Protein PRRC2C OS=Mus musculus GN=Prrc2c PE=4 SV=1;>sp|Q3TLH4-2|PRC2C_MOUSE Isoform 2 of Protein PRRC2C OS=Mus musculus GN=Prrc2c;>sp|Q3TLH4|PRC2C_MOUSE	1.13343	1.11876	1.35327	1.20182	+	0.00395876	33	33	17.2	1.936e-264	300.61
tr|Q9D7B2|Q9D7B2_MOUSE;tr|E9QP62|E9QP62_MOUSE;sp|Q99JW4|LIMS1_MOUSE;sp|Q91XD2|LIMS2_MOUSE	tr|Q9D7B2|Q9D7B2_MOUSE;tr|E9QP62|E9QP62_MOUSE;sp|Q99JW4|LIMS1_MOUSE	>tr|Q9D7B2|Q9D7B2_MOUSE LIM and senescent cell antigen-like domains 1, isoform CRA_c OS=Mus musculus GN=Lims1 PE=2 SV=2;>tr|E9QP62|E9QP62_MOUSE LIM and senescent cell antigen-like-containing domain protein 1 OS=Mus musculus GN=Lims1 PE=4 SV=1;>sp|Q99JW4|LI	0.940881	1.37139	1.28351	1.19859	+	0.0117936	8	8	22.7	3.8725e-35	45.593
tr|Q3TWV4|Q3TWV4_MOUSE;sp|P84091|AP2M1_MOUSE	tr|Q3TWV4|Q3TWV4_MOUSE;sp|P84091|AP2M1_MOUSE	>tr|Q3TWV4|Q3TWV4_MOUSE AP-2 complex subunit mu OS=Mus musculus GN=Ap2m1 PE=2 SV=1;>sp|P84091|AP2M1_MOUSE AP-2 complex subunit mu OS=Mus musculus GN=Ap2m1 PE=1 SV=1	1.23223	1.1275	1.21959	1.19311	+	0.00076437	21	21	48.7	0	49.389
sp|Q8K4Q8|COL12_MOUSE	sp|Q8K4Q8|COL12_MOUSE	>sp|Q8K4Q8|COL12_MOUSE Collectin-12 OS=Mus musculus GN=Colec12 PE=1 SV=1	1.26957	1.06184	1.21083	1.18075	+	0.00273023	20	20	27.5	0	81.303
sp|P82198|BGH3_MOUSE	sp|P82198|BGH3_MOUSE	>sp|P82198|BGH3_MOUSE Transforming growth factor-beta-induced protein ig-h3 OS=Mus musculus GN=Tgfbi PE=2 SV=1	1.06654	1.34472	1.12201	1.17775	+	0.00516865	27	27	41.1	0	74.596
sp|P62908|RS3_MOUSE;tr|D3YV43|D3YV43_MOUSE	sp|P62908|RS3_MOUSE;tr|D3YV43|D3YV43_MOUSE	>sp|P62908|RS3_MOUSE 40S ribosomal protein S3 OS=Mus musculus GN=Rps3 PE=1 SV=1;>tr|D3YV43|D3YV43_MOUSE 40S ribosomal protein S3 OS=Mus musculus GN=Rps3 PE=3 SV=1	1.18498	1.07724	1.20621	1.15614	+	0.00119026	17	17	70.8	4.9324e-128	26.674
tr|G3XA17|G3XA17_MOUSE;sp|Q62448|IF4G2_MOUSE;tr|F7CBP1|F7CBP1_MOUSE;sp|Q62448-2|IF4G2_MOUSE;tr|F6TW20|F6TW20_MOUSE;tr|F6UU81|F6UU81_MOUSE;tr|F7DAB1|F7DAB1_MOUSE	tr|G3XA17|G3XA17_MOUSE;sp|Q62448|IF4G2_MOUSE;tr|F7CBP1|F7CBP1_MOUSE;sp|Q62448-2|IF4G2_MOUSE	>tr|G3XA17|G3XA17_MOUSE Eukaryotic translation initiation factor 4 gamma 2 OS=Mus musculus GN=Eif4g2 PE=4 SV=1;>sp|Q62448|IF4G2_MOUSE Eukaryotic translation initiation factor 4 gamma 2 OS=Mus musculus GN=Eif4g2 PE=1 SV=2;>tr|F7CBP1|F7CBP1_MOUSE Eukaryotic	1.18161	1.20795	1.06274	1.15077	+	0.0015031	28	28	37.2	7.6436e-129	102.1
sp|Q62167|DDX3X_MOUSE;sp|P16381|DDX3L_MOUSE;tr|Q3V086|Q3V086_MOUSE;sp|Q61496|DDX4_MOUSE	sp|Q62167|DDX3X_MOUSE;sp|P16381|DDX3L_MOUSE	>sp|Q62167|DDX3X_MOUSE ATP-dependent RNA helicase DDX3X OS=Mus musculus GN=Ddx3x PE=1 SV=3;>sp|P16381|DDX3L_MOUSE Putative ATP-dependent RNA helicase Pl10 OS=Mus musculus GN=D1Pas1 PE=1 SV=1	1.29302	1.10467	1.05297	1.15022	+	0.0039974	29	29	50.8	1.8197e-214	73.101
sp|P10107|ANXA1_MOUSE	sp|P10107|ANXA1_MOUSE	>sp|P10107|ANXA1_MOUSE Annexin A1 OS=Mus musculus GN=Anxa1 PE=1 SV=2	1.17044	1.17434	1.09633	1.14704	+	0.000489176	40	40	79.8	0	38.734
sp|Q810A3|TTC9C_MOUSE;tr|Q6P3Y6|Q6P3Y6_MOUSE	sp|Q810A3|TTC9C_MOUSE;tr|Q6P3Y6|Q6P3Y6_MOUSE	>sp|Q810A3|TTC9C_MOUSE Tetratricopeptide repeat protein 9C OS=Mus musculus GN=Ttc9c PE=2 SV=1;>tr|Q6P3Y6|Q6P3Y6_MOUSE Tetratricopeptide repeat protein 9C OS=Mus musculus GN=Ttc9c PE=2 SV=1	1.30012	1.22157	0.911423	1.14437	+	0.0105815	4	4	24	4.9129e-27	19.997
sp|A2AWP8|ARGAL_MOUSE;sp|A2AWP8-4|ARGAL_MOUSE;sp|A2AWP8-2|ARGAL_MOUSE;sp|A2AWP8-3|ARGAL_MOUSE;tr|A2AWP6|A2AWP6_MOUSE;sp|A2AWP8-5|ARGAL_MOUSE;tr|F6S3V7|F6S3V7_MOUSE;tr|F6ZH54|F6ZH54_MOUSE;tr|A2AWP4|A2AWP4_MOUSE	sp|A2AWP8|ARGAL_MOUSE;sp|A2AWP8-4|ARGAL_MOUSE;sp|A2AWP8-2|ARGAL_MOUSE;sp|A2AWP8-3|ARGAL_MOUSE;tr|A2AWP6|A2AWP6_MOUSE;sp|A2AWP8-5|ARGAL_MOUSE;tr|F6S3V7|F6S3V7_MOUSE	>sp|A2AWP8|ARGAL_MOUSE Rho guanine nucleotide exchange factor 10-like protein OS=Mus musculus GN=Arhgef10l PE=1 SV=1;>sp|A2AWP8-4|ARGAL_MOUSE Isoform 4 of Rho guanine nucleotide exchange factor 10-like protein OS=Mus musculus GN=Arhgef10l;>sp|A2AWP8-2|ARGA	1.25387	1.22045	0.956131	1.14348	+	0.00671416	12	12	15.3	2.1738e-28	139.99
sp|Q8BT07|CEP55_MOUSE;sp|Q8BT07-2|CEP55_MOUSE	sp|Q8BT07|CEP55_MOUSE;sp|Q8BT07-2|CEP55_MOUSE	>sp|Q8BT07|CEP55_MOUSE Centrosomal protein of 55 kDa OS=Mus musculus GN=Cep55 PE=1 SV=2;>sp|Q8BT07-2|CEP55_MOUSE Isoform 2 of Centrosomal protein of 55 kDa OS=Mus musculus GN=Cep55	1.0292	1.27101	1.11869	1.13963	+	0.00381401	11	11	22.5	2.5219e-17	53.93
tr|E9Q3L4|E9Q3L4_MOUSE;tr|D3Z2E7|D3Z2E7_MOUSE	tr|E9Q3L4|E9Q3L4_MOUSE;tr|D3Z2E7|D3Z2E7_MOUSE	>tr|E9Q3L4|E9Q3L4_MOUSE Protein AI607873 OS=Mus musculus GN=AI607873 PE=4 SV=2;>tr|D3Z2E7|D3Z2E7_MOUSE Protein AI607873 OS=Mus musculus GN=AI607873 PE=4 SV=1	1.08352	1.27441	1.04914	1.13569	+	0.00378465	11	10	22.4	4.981e-70	104.49
sp|Q9CY50|SSRA_MOUSE	sp|Q9CY50|SSRA_MOUSE	>sp|Q9CY50|SSRA_MOUSE Translocon-associated protein subunit alpha OS=Mus musculus GN=Ssr1 PE=1 SV=1	1.34568	1.13908	0.917012	1.13392	+	0.0117059	4	4	21	1.2297e-59	32.065
sp|Q3UA16|SPC25_MOUSE;sp|Q3UA16-3|SPC25_MOUSE;tr|A2AUT3|A2AUT3_MOUSE;tr|A2AUT4|A2AUT4_MOUSE;sp|Q3UA16-2|SPC25_MOUSE;tr|A2AUT1|A2AUT1_MOUSE	sp|Q3UA16|SPC25_MOUSE;sp|Q3UA16-3|SPC25_MOUSE;tr|A2AUT3|A2AUT3_MOUSE;tr|A2AUT4|A2AUT4_MOUSE;sp|Q3UA16-2|SPC25_MOUSE;tr|A2AUT1|A2AUT1_MOUSE	>sp|Q3UA16|SPC25_MOUSE Kinetochore protein Spc25 OS=Mus musculus GN=Spc25 PE=2 SV=1;>sp|Q3UA16-3|SPC25_MOUSE Isoform 3 of Kinetochore protein Spc25 OS=Mus musculus GN=Spc25;>tr|A2AUT3|A2AUT3_MOUSE Kinetochore protein Spc25 (Fragment) OS=Mus musculus GN=Spc	1.42632	0.714048	1.23591	1.12543	+	0.0339752	2	2	9.3	2.7086e-06	26.457
sp|Q9D379|HYEP_MOUSE;tr|E9PWK1|E9PWK1_MOUSE;tr|F6YTS6|F6YTS6_MOUSE;tr|D3Z4M3|D3Z4M3_MOUSE	sp|Q9D379|HYEP_MOUSE;tr|E9PWK1|E9PWK1_MOUSE;tr|F6YTS6|F6YTS6_MOUSE	>sp|Q9D379|HYEP_MOUSE Epoxide hydrolase 1 OS=Mus musculus GN=Ephx1 PE=1 SV=2;>tr|E9PWK1|E9PWK1_MOUSE Epoxide hydrolase 1 OS=Mus musculus GN=Ephx1 PE=4 SV=1;>tr|F6YTS6|F6YTS6_MOUSE Epoxide hydrolase 1 (Fragment) OS=Mus musculus GN=Ephx1 PE=4 SV=1	1.08025	1.17114	1.12102	1.12414	+	0.000546302	16	16	45.7	2.0228e-56	52.576
sp|Q09143|CTR1_MOUSE;tr|E9Q3N1|E9Q3N1_MOUSE	sp|Q09143|CTR1_MOUSE;tr|E9Q3N1|E9Q3N1_MOUSE	>sp|Q09143|CTR1_MOUSE High affinity cationic amino acid transporter 1 OS=Mus musculus GN=Slc7a1 PE=2 SV=1;>tr|E9Q3N1|E9Q3N1_MOUSE High affinity cationic amino acid transporter 1 (Fragment) OS=Mus musculus GN=Slc7a1 PE=4 SV=1	0.911807	1.34352	1.11056	1.12196	+	0.0121394	6	5	13.7	2.1706e-130	67.091
sp|P63325|RS10_MOUSE;tr|J3QNI7|J3QNI7_MOUSE;tr|Q3UW83|Q3UW83_MOUSE	sp|P63325|RS10_MOUSE;tr|J3QNI7|J3QNI7_MOUSE;tr|Q3UW83|Q3UW83_MOUSE	>sp|P63325|RS10_MOUSE 40S ribosomal protein S10 OS=Mus musculus GN=Rps10 PE=1 SV=1;>tr|J3QNI7|J3QNI7_MOUSE MCG16751 OS=Mus musculus GN=mCG_16751 PE=4 SV=1;>tr|Q3UW83|Q3UW83_MOUSE 40S ribosomal protein S10 OS=Mus musculus GN=Rps10 PE=2 SV=1	1.01364	1.2394	1.09045	1.1145	+	0.00351712	5	4	24.2	3.3039e-13	18.916
tr|D3Z4J3|D3Z4J3_MOUSE;sp|Q99104|MYO5A_MOUSE;tr|D3YZ62|D3YZ62_MOUSE;tr|F6TDE5|F6TDE5_MOUSE;tr|B8JK05|B8JK05_MOUSE;tr|F6Z2S4|F6Z2S4_MOUSE;tr|D6RFU0|D6RFU0_MOUSE	tr|D3Z4J3|D3Z4J3_MOUSE;sp|Q99104|MYO5A_MOUSE;tr|D3YZ62|D3YZ62_MOUSE	>tr|D3Z4J3|D3Z4J3_MOUSE Unconventional myosin-Va OS=Mus musculus GN=Myo5a PE=4 SV=1;>sp|Q99104|MYO5A_MOUSE Unconventional myosin-Va OS=Mus musculus GN=Myo5a PE=1 SV=2;>tr|D3YZ62|D3YZ62_MOUSE Unconventional myosin-Va OS=Mus musculus GN=Myo5a PE=4 SV=1	1.1877	0.935988	1.17447	1.09939	+	0.00548912	38	38	21.9	2.3122e-145	215.52
tr|Q923A8|Q923A8_MOUSE;sp|Q62073|M3K7_MOUSE;tr|A2AP92|A2AP92_MOUSE;tr|A2AP93|A2AP93_MOUSE	tr|Q923A8|Q923A8_MOUSE;sp|Q62073|M3K7_MOUSE;tr|A2AP92|A2AP92_MOUSE;tr|A2AP93|A2AP93_MOUSE	>tr|Q923A8|Q923A8_MOUSE Map3k7 protein OS=Mus musculus GN=Map3k7 PE=2 SV=1;>sp|Q62073|M3K7_MOUSE Mitogen-activated protein kinase kinase kinase 7 OS=Mus musculus GN=Map3k7 PE=1 SV=1;>tr|A2AP92|A2AP92_MOUSE Mitogen activated protein kinase kinase kinase 7 O	1.45017	1.04159	0.78509	1.09228	+	0.0300253	14	14	28.9	5.6153e-48	67.193
sp|Q9ERE3|SGK3_MOUSE	sp|Q9ERE3|SGK3_MOUSE	>sp|Q9ERE3|SGK3_MOUSE Serine/threonine-protein kinase Sgk3 OS=Mus musculus GN=Sgk3 PE=1 SV=1	1.0504	1.20689	0.981999	1.07976	+	0.00377848	5	5	13.9	4.7232e-15	57.145
sp|Q8BKX1|BAIP2_MOUSE;sp|Q8BKX1-2|BAIP2_MOUSE;tr|B1AZ46|B1AZ46_MOUSE;sp|Q8BKX1-3|BAIP2_MOUSE;sp|Q8BKX1-4|BAIP2_MOUSE	sp|Q8BKX1|BAIP2_MOUSE;sp|Q8BKX1-2|BAIP2_MOUSE;tr|B1AZ46|B1AZ46_MOUSE;sp|Q8BKX1-3|BAIP2_MOUSE;sp|Q8BKX1-4|BAIP2_MOUSE	>sp|Q8BKX1|BAIP2_MOUSE Brain-specific angiogenesis inhibitor 1-associated protein 2 OS=Mus musculus GN=Baiap2 PE=1 SV=2;>sp|Q8BKX1-2|BAIP2_MOUSE Isoform 2 of Brain-specific angiogenesis inhibitor 1-associated protein 2 OS=Mus musculus GN=Baiap2;>tr|B1AZ46|	1.06819	1.0769	1.09282	1.0793	+	4.46213e-05	12	12	25.6	7.3055e-83	59.236
sp|P32233|DRG1_MOUSE;tr|F7BQ65|F7BQ65_MOUSE	sp|P32233|DRG1_MOUSE	>sp|P32233|DRG1_MOUSE Developmentally-regulated GTP-binding protein 1 OS=Mus musculus GN=Drg1 PE=1 SV=1	0.658737	1.34511	1.168	1.05728	+	0.0358389	11	11	36.2	2.2982e-264	40.512
sp|P14483|HB2A_MOUSE;sp|P06344|HB2U_MOUSE;sp|P06346|HB2F_MOUSE;sp|P06345|HB2S_MOUSE;sp|P06343|HB2K_MOUSE;sp|P01921|HB2D_MOUSE;sp|P06342|HB2Q_MOUSE;sp|P18469|HB2J_MOUSE	sp|P14483|HB2A_MOUSE;sp|P06344|HB2U_MOUSE;sp|P06346|HB2F_MOUSE;sp|P06345|HB2S_MOUSE;sp|P06343|HB2K_MOUSE;sp|P01921|HB2D_MOUSE	>sp|P14483|HB2A_MOUSE H-2 class II histocompatibility antigen, A beta chain OS=Mus musculus GN=H2-Ab1 PE=1 SV=1;>sp|P06344|HB2U_MOUSE H-2 class II histocompatibility antigen, A-U beta chain OS=Mus musculus PE=1 SV=1;>sp|P06346|HB2F_MOUSE H-2 class II histo	1.34987	0.871607	0.939227	1.05357	+	0.0195298	12	12	51.7	0	30.128
sp|Q9DBN4|P33MX_MOUSE;tr|D3Z1F7|D3Z1F7_MOUSE;sp|Q9DBN4-2|P33MX_MOUSE;sp|Q9DBN4-3|P33MX_MOUSE;tr|D3YXF2|D3YXF2_MOUSE	sp|Q9DBN4|P33MX_MOUSE;tr|D3Z1F7|D3Z1F7_MOUSE;sp|Q9DBN4-2|P33MX_MOUSE;sp|Q9DBN4-3|P33MX_MOUSE;tr|D3YXF2|D3YXF2_MOUSE	>sp|Q9DBN4|P33MX_MOUSE Putative monooxygenase p33MONOX OS=Mus musculus GN=P33monox PE=1 SV=1;>tr|D3Z1F7|D3Z1F7_MOUSE Protein 4833439L19Rik OS=Mus musculus GN=4833439L19Rik PE=4 SV=1;>sp|Q9DBN4-2|P33MX_MOUSE Isoform 2 of Putative monooxygenase p33MONOX OS=M	1.41072	0.92524	0.812868	1.04961	+	0.0292147	6	6	26.4	4.1607e-21	32.715
sp|Q9JJR8|TMM9B_MOUSE;tr|D3Z6W5|D3Z6W5_MOUSE;tr|D3YU78|D3YU78_MOUSE	sp|Q9JJR8|TMM9B_MOUSE;tr|D3Z6W5|D3Z6W5_MOUSE;tr|D3YU78|D3YU78_MOUSE	>sp|Q9JJR8|TMM9B_MOUSE Transmembrane protein 9B OS=Mus musculus GN=Tmem9b PE=1 SV=1;>tr|D3Z6W5|D3Z6W5_MOUSE TMEM9 domain family, member B, isoform CRA_a OS=Mus musculus GN=Tmem9b PE=4 SV=1;>tr|D3YU78|D3YU78_MOUSE Transmembrane protein 9B (Fragment) OS=Mus	0.906121	1.20564	1.03443	1.04873	+	0.00677452	6	6	41.2	4.4039e-31	22.607
sp|Q9D0F1|NDC80_MOUSE	sp|Q9D0F1|NDC80_MOUSE	>sp|Q9D0F1|NDC80_MOUSE Kinetochore protein NDC80 homolog OS=Mus musculus GN=Ndc80 PE=2 SV=1	0.81295	1.29995	1.02411	1.04567	+	0.0177003	5	5	7.9	5.4714e-08	73.961
tr|Q3UMA3|Q3UMA3_MOUSE;sp|Q99LI8|HGS_MOUSE;tr|B1ATZ1|B1ATZ1_MOUSE;tr|B1ATZ0|B1ATZ0_MOUSE;tr|B1ATY9|B1ATY9_MOUSE;tr|F6VV02|F6VV02_MOUSE	tr|Q3UMA3|Q3UMA3_MOUSE;sp|Q99LI8|HGS_MOUSE;tr|B1ATZ1|B1ATZ1_MOUSE;tr|B1ATZ0|B1ATZ0_MOUSE	>tr|Q3UMA3|Q3UMA3_MOUSE Hepatocyte growth factor-regulated tyrosine kinase substrate OS=Mus musculus GN=Hgs PE=2 SV=1;>sp|Q99LI8|HGS_MOUSE Hepatocyte growth factor-regulated tyrosine kinase substrate OS=Mus musculus GN=Hgs PE=1 SV=2;>tr|B1ATZ1|B1ATZ1_MOUSE	1.07011	0.918844	1.14346	1.04414	+	0.00398711	19	19	22.4	1.7504e-91	86.142
sp|P51670|CCL9_MOUSE	sp|P51670|CCL9_MOUSE	>sp|P51670|CCL9_MOUSE C-C motif chemokine 9 OS=Mus musculus GN=Ccl9 PE=1 SV=1	0.86259	1.07046	1.19238	1.04181	+	0.00843191	7	7	34.4	8.4087e-26	13.871
sp|Q8R143|PTTG_MOUSE;tr|F6TFF2|F6TFF2_MOUSE;tr|E0CXB5|E0CXB5_MOUSE;tr|E0CY65|E0CY65_MOUSE	sp|Q8R143|PTTG_MOUSE;tr|F6TFF2|F6TFF2_MOUSE;tr|E0CXB5|E0CXB5_MOUSE	>sp|Q8R143|PTTG_MOUSE Pituitary tumor-transforming gene 1 protein-interacting protein OS=Mus musculus GN=Pttg1ip PE=1 SV=1;>tr|F6TFF2|F6TFF2_MOUSE Pituitary tumor-transforming gene 1 protein-interacting protein (Fragment) OS=Mus musculus GN=Pttg1ip PE=4 SV	0.938248	0.982291	1.19188	1.03747	+	0.00563962	3	3	14.9	9.7399e-06	19.965
tr|E9Q4N7|E9Q4N7_MOUSE;tr|E9Q6R4|E9Q6R4_MOUSE	tr|E9Q4N7|E9Q4N7_MOUSE;tr|E9Q6R4|E9Q6R4_MOUSE	>tr|E9Q4N7|E9Q4N7_MOUSE Protein Arid1b OS=Mus musculus GN=Arid1b PE=4 SV=1;>tr|E9Q6R4|E9Q6R4_MOUSE Protein Arid1b OS=Mus musculus GN=Arid1b PE=4 SV=1	1.36317	1.09754	0.60862	1.02311	+	0.0436199	12	12	10.7	1.1399e-38	237.79
sp|O54890|ITB3_MOUSE	sp|O54890|ITB3_MOUSE	>sp|O54890|ITB3_MOUSE Integrin beta-3 OS=Mus musculus GN=Itgb3 PE=2 SV=2	0.736388	1.28824	1.02446	1.01636	+	0.0237127	11	11	17.5	1.318e-79	86.738
sp|Q3TTA7|CBLB_MOUSE;tr|B9EKI5|B9EKI5_MOUSE;sp|Q3TTA7-2|CBLB_MOUSE	sp|Q3TTA7|CBLB_MOUSE;tr|B9EKI5|B9EKI5_MOUSE;sp|Q3TTA7-2|CBLB_MOUSE	>sp|Q3TTA7|CBLB_MOUSE E3 ubiquitin-protein ligase CBL-B OS=Mus musculus GN=Cblb PE=1 SV=3;>tr|B9EKI5|B9EKI5_MOUSE Casitas B-lineage lymphoma b OS=Mus musculus GN=Cblb PE=2 SV=1;>sp|Q3TTA7-2|CBLB_MOUSE Isoform 2 of E3 ubiquitin-protein ligase CBL-B OS=Mus m	0.823505	1.04369	1.17568	1.01429	+	0.0101015	14	10	20	6.2048e-77	109.09
sp|P16110|LEG3_MOUSE;tr|Q8C253|Q8C253_MOUSE	sp|P16110|LEG3_MOUSE;tr|Q8C253|Q8C253_MOUSE	>sp|P16110|LEG3_MOUSE Galectin-3 OS=Mus musculus GN=Lgals3 PE=1 SV=3;>tr|Q8C253|Q8C253_MOUSE Galectin-3 OS=Mus musculus GN=Lgals3 PE=2 SV=1	1.16163	0.946955	0.91747	1.00869	+	0.00576865	10	10	35.6	6.1055e-212	27.515
sp|P08101|FCGR2_MOUSE;tr|E9Q415|E9Q415_MOUSE;sp|P08101-3|FCGR2_MOUSE	sp|P08101|FCGR2_MOUSE;tr|E9Q415|E9Q415_MOUSE;sp|P08101-3|FCGR2_MOUSE	>sp|P08101|FCGR2_MOUSE Low affinity immunoglobulin gamma Fc region receptor II OS=Mus musculus GN=Fcgr2 PE=1 SV=2;>tr|E9Q415|E9Q415_MOUSE Protein Fcgr2b OS=Mus musculus GN=Fcgr2b PE=4 SV=1;>sp|P08101-3|FCGR2_MOUSE Isoform IIB1 of Low affinity immunoglobul	1.1615	1.06874	0.755742	0.995328	+	0.0148707	11	11	42.1	1.4941e-176	36.695
sp|Q9JHS9|CWC15_MOUSE	sp|Q9JHS9|CWC15_MOUSE	>sp|Q9JHS9|CWC15_MOUSE Spliceosome-associated protein CWC15 homolog OS=Mus musculus GN=Cwc15 PE=1 SV=1	1.07505	1.0234	0.853916	0.984122	+	0.00457431	4	4	22.7	5.0025e-62	26.624
sp|Q9CR51|VATG1_MOUSE	sp|Q9CR51|VATG1_MOUSE	>sp|Q9CR51|VATG1_MOUSE V-type proton ATPase subunit G 1 OS=Mus musculus GN=Atp6v1g1 PE=2 SV=3	0.668301	1.32354	0.959102	0.983649	+	0.0351855	7	7	43.2	2.0786e-121	13.724
sp|P10126|EF1A1_MOUSE;tr|D3YZ68|D3YZ68_MOUSE;tr|D3Z3I8|D3Z3I8_MOUSE	sp|P10126|EF1A1_MOUSE;tr|D3YZ68|D3YZ68_MOUSE;tr|D3Z3I8|D3Z3I8_MOUSE	>sp|P10126|EF1A1_MOUSE Elongation factor 1-alpha 1 OS=Mus musculus GN=Eef1a1 PE=1 SV=3;>tr|D3YZ68|D3YZ68_MOUSE Elongation factor 1-alpha 1 (Fragment) OS=Mus musculus GN=Eef1a1 PE=4 SV=1;>tr|D3Z3I8|D3Z3I8_MOUSE Elongation factor 1-alpha 1 (Fragment) OS=Mus	0.860208	1.14626	0.932742	0.979738	+	0.00759188	33	33	61.9	0	50.113
sp|Q03265|ATPA_MOUSE;tr|D3Z6F5|D3Z6F5_MOUSE;tr|D6RJ16|D6RJ16_MOUSE	sp|Q03265|ATPA_MOUSE;tr|D3Z6F5|D3Z6F5_MOUSE	>sp|Q03265|ATPA_MOUSE ATP synthase subunit alpha, mitochondrial OS=Mus musculus GN=Atp5a1 PE=1 SV=1;>tr|D3Z6F5|D3Z6F5_MOUSE ATP synthase subunit alpha OS=Mus musculus GN=Atp5a1 PE=3 SV=1	1.27137	0.707171	0.956131	0.978223	+	0.0267362	23	23	49.2	8.0122e-245	59.752
sp|P06797|CATL1_MOUSE	sp|P06797|CATL1_MOUSE	>sp|P06797|CATL1_MOUSE Cathepsin L1 OS=Mus musculus GN=Ctsl1 PE=1 SV=2	0.83996	1.03591	1.03865	0.971504	+	0.00455286	12	12	52.7	0	37.547
sp|Q9CQE8|CN166_MOUSE;tr|J3QNB0|J3QNB0_MOUSE	sp|Q9CQE8|CN166_MOUSE;tr|J3QNB0|J3QNB0_MOUSE	>sp|Q9CQE8|CN166_MOUSE UPF0568 protein C14orf166 homolog OS=Mus musculus PE=2 SV=1;>tr|J3QNB0|J3QNB0_MOUSE MCG8837 OS=Mus musculus GN=mCG_8837 PE=4 SV=1	1.04096	1.26177	0.605115	0.969283	+	0.0374054	12	12	54.9	2.0968e-115	28.152
tr|Q8C7E4|Q8C7E4_MOUSE;sp|Q9JJH1|RNAS4_MOUSE	tr|Q8C7E4|Q8C7E4_MOUSE;sp|Q9JJH1|RNAS4_MOUSE	>tr|Q8C7E4|Q8C7E4_MOUSE Ribonuclease 4 OS=Mus musculus GN=Rnase4 PE=2 SV=1;>sp|Q9JJH1|RNAS4_MOUSE Ribonuclease 4 OS=Mus musculus GN=Rnase4 PE=2 SV=1	0.757962	0.832201	1.30889	0.966349	+	0.0304531	6	6	43.2	1.8731e-26	17.053
sp|P56480|ATPB_MOUSE	sp|P56480|ATPB_MOUSE	>sp|P56480|ATPB_MOUSE ATP synthase subunit beta, mitochondrial OS=Mus musculus GN=Atp5b PE=1 SV=2	1.21437	0.774081	0.903038	0.963831	+	0.0178927	22	22	54.8	0	56.3
sp|Q8K482|EMIL2_MOUSE	sp|Q8K482|EMIL2_MOUSE	>sp|Q8K482|EMIL2_MOUSE EMILIN-2 OS=Mus musculus GN=Emilin2 PE=1 SV=1	0.759326	1.04705	1.07313	0.959837	+	0.0107941	16	16	17.9	1.3251e-50	117.31
sp|Q8BJ48|NAGPA_MOUSE;tr|D3Z6C9|D3Z6C9_MOUSE	sp|Q8BJ48|NAGPA_MOUSE	>sp|Q8BJ48|NAGPA_MOUSE N-acetylglucosamine-1-phosphodiester alpha-N-acetylglucosaminidase OS=Mus musculus GN=Nagpa PE=2 SV=2	0.978488	0.836813	1.05645	0.957249	+	0.00447972	9	9	23.4	2.7306e-285	56.043
sp|P14211|CALR_MOUSE	sp|P14211|CALR_MOUSE	>sp|P14211|CALR_MOUSE Calreticulin OS=Mus musculus GN=Calr PE=1 SV=1	0.942458	1.01407	0.91288	0.956469	+	0.000984906	25	25	57.7	0	47.994
sp|P49446|PTPRE_MOUSE;sp|P49446-2|PTPRE_MOUSE;sp|P49446-3|PTPRE_MOUSE	sp|P49446|PTPRE_MOUSE;sp|P49446-2|PTPRE_MOUSE;sp|P49446-3|PTPRE_MOUSE	>sp|P49446|PTPRE_MOUSE Receptor-type tyrosine-protein phosphatase epsilon OS=Mus musculus GN=Ptpre PE=1 SV=3;>sp|P49446-2|PTPRE_MOUSE Isoform 2 of Receptor-type tyrosine-protein phosphatase epsilon OS=Mus musculus GN=Ptpre;>sp|P49446-3|PTPRE_MOUSE Isoform	1.12743	0.968791	0.757877	0.951368	+	0.0124229	26	26	40.8	5.6043e-187	80.687
sp|Q8BMZ5|SEN34_MOUSE;tr|H7BX14|H7BX14_MOUSE;sp|Q8BMZ5-2|SEN34_MOUSE;tr|D6RH65|D6RH65_MOUSE;tr|D3YWG5|D3YWG5_MOUSE;tr|D3YY06|D3YY06_MOUSE;tr|D3YZ84|D3YZ84_MOUSE	sp|Q8BMZ5|SEN34_MOUSE;tr|H7BX14|H7BX14_MOUSE;sp|Q8BMZ5-2|SEN34_MOUSE;tr|D6RH65|D6RH65_MOUSE;tr|D3YWG5|D3YWG5_MOUSE;tr|D3YY06|D3YY06_MOUSE;tr|D3YZ84|D3YZ84_MOUSE	>sp|Q8BMZ5|SEN34_MOUSE tRNA-splicing endonuclease subunit Sen34 OS=Mus musculus GN=Tsen34 PE=2 SV=2;>tr|H7BX14|H7BX14_MOUSE tRNA-splicing endonuclease subunit Sen34 OS=Mus musculus GN=Tsen34 PE=4 SV=1;>sp|Q8BMZ5-2|SEN34_MOUSE Isoform 2 of tRNA-splicing end	0.63988	1.22768	0.971884	0.946481	+	0.0308335	3	3	10.1	1.0389e-43	34.196
sp|P08249|MDHM_MOUSE	sp|P08249|MDHM_MOUSE	>sp|P08249|MDHM_MOUSE Malate dehydrogenase, mitochondrial OS=Mus musculus GN=Mdh2 PE=1 SV=3	1.13277	0.793771	0.91265	0.946398	+	0.0108318	17	17	60.9	4.043e-97	35.611
sp|Q9DCN2|NB5R3_MOUSE;sp|Q9DCN2-2|NB5R3_MOUSE;tr|F2Z3V0|F2Z3V0_MOUSE	sp|Q9DCN2|NB5R3_MOUSE;sp|Q9DCN2-2|NB5R3_MOUSE;tr|F2Z3V0|F2Z3V0_MOUSE	>sp|Q9DCN2|NB5R3_MOUSE NADH-cytochrome b5 reductase 3 OS=Mus musculus GN=Cyb5r3 PE=1 SV=3;>sp|Q9DCN2-2|NB5R3_MOUSE Isoform 2 of NADH-cytochrome b5 reductase 3 OS=Mus musculus GN=Cyb5r3;>tr|F2Z3V0|F2Z3V0_MOUSE NADH-cytochrome b5 reductase 3 (Fragment) OS=Mu	0.930321	0.826193	1.05283	0.936449	+	0.00485629	20	20	64.8	9.9229e-243	34.127
sp|Q8K297|GT251_MOUSE	sp|Q8K297|GT251_MOUSE	>sp|Q8K297|GT251_MOUSE Procollagen galactosyltransferase 1 OS=Mus musculus GN=Glt25d1 PE=1 SV=2	0.954494	0.90327	0.94058	0.932781	+	0.000268678	6	6	12.5	1.7425e-30	71.06
tr|Q78ZM0|Q78ZM0_MOUSE;sp|O70492|SNX3_MOUSE;tr|D3Z789|D3Z789_MOUSE;tr|D3Z6Z0|D3Z6Z0_MOUSE	tr|Q78ZM0|Q78ZM0_MOUSE;sp|O70492|SNX3_MOUSE;tr|D3Z789|D3Z789_MOUSE;tr|D3Z6Z0|D3Z6Z0_MOUSE	>tr|Q78ZM0|Q78ZM0_MOUSE Sorting nexin 3 OS=Mus musculus GN=Snx3 PE=2 SV=1;>sp|O70492|SNX3_MOUSE Sorting nexin-3 OS=Mus musculus GN=Snx3 PE=1 SV=3;>tr|D3Z789|D3Z789_MOUSE Sorting nexin-3 OS=Mus musculus GN=Snx3 PE=4 SV=1;>tr|D3Z6Z0|D3Z6Z0_MOUSE Sorting nexi	0.936063	0.974896	0.877509	0.929489	+	0.000926041	18	18	78.4	0	18.762
tr|D3Z5I1|D3Z5I1_MOUSE;sp|Q3UPF5|ZCCHV_MOUSE;sp|Q3UPF5-2|ZCCHV_MOUSE;tr|G3X9X5|G3X9X5_MOUSE	tr|D3Z5I1|D3Z5I1_MOUSE;sp|Q3UPF5|ZCCHV_MOUSE;sp|Q3UPF5-2|ZCCHV_MOUSE;tr|G3X9X5|G3X9X5_MOUSE	>tr|D3Z5I1|D3Z5I1_MOUSE Zinc finger CCCH-type antiviral protein 1 OS=Mus musculus GN=Zc3hav1 PE=4 SV=1;>sp|Q3UPF5|ZCCHV_MOUSE Zinc finger CCCH-type antiviral protein 1 OS=Mus musculus GN=Zc3hav1 PE=1 SV=1;>sp|Q3UPF5-2|ZCCHV_MOUSE Isoform 2 of Zinc finger C	1.10427	1.0504	0.629193	0.927953	+	0.0252085	12	12	15.2	1.8974e-89	112.53
tr|Q8CAR0|Q8CAR0_MOUSE;tr|Q4VJB9|Q4VJB9_MOUSE;sp|P05017-2|IGF1_MOUSE;tr|E9PU89|E9PU89_MOUSE;tr|D3Z7M4|D3Z7M4_MOUSE;sp|P05017|IGF1_MOUSE;tr|E9Q138|E9Q138_MOUSE	tr|Q8CAR0|Q8CAR0_MOUSE;tr|Q4VJB9|Q4VJB9_MOUSE;sp|P05017-2|IGF1_MOUSE;tr|E9PU89|E9PU89_MOUSE;tr|D3Z7M4|D3Z7M4_MOUSE;sp|P05017|IGF1_MOUSE;tr|E9Q138|E9Q138_MOUSE	>tr|Q8CAR0|Q8CAR0_MOUSE Insulin-like growth factor I OS=Mus musculus GN=Igf1 PE=2 SV=1;>tr|Q4VJB9|Q4VJB9_MOUSE Insulin-like growth factor 1 isoform Eb OS=Mus musculus GN=Igf1 PE=2 SV=1;>sp|P05017-2|IGF1_MOUSE Isoform IGF-IB of Insulin-like growth factor I	0.929715	0.906198	0.945008	0.926974	+	0.00014823	4	4	23	4.3552e-21	18.473
sp|Q9CY58|PAIRB_MOUSE;sp|Q9CY58-2|PAIRB_MOUSE;sp|Q9CY58-3|PAIRB_MOUSE;sp|Q9CY58-4|PAIRB_MOUSE	sp|Q9CY58|PAIRB_MOUSE;sp|Q9CY58-2|PAIRB_MOUSE;sp|Q9CY58-3|PAIRB_MOUSE	>sp|Q9CY58|PAIRB_MOUSE Plasminogen activator inhibitor 1 RNA-binding protein OS=Mus musculus GN=Serbp1 PE=1 SV=2;>sp|Q9CY58-2|PAIRB_MOUSE Isoform 2 of Plasminogen activator inhibitor 1 RNA-binding protein OS=Mus musculus GN=Serbp1;>sp|Q9CY58-3|PAIRB_MOUSE	0.919683	0.978269	0.8746	0.924184	+	0.00105283	3	3	10.8	7.2754e-62	44.714
sp|P20029|GRP78_MOUSE	sp|P20029|GRP78_MOUSE	>sp|P20029|GRP78_MOUSE 78 kDa glucose-regulated protein OS=Mus musculus GN=Hspa5 PE=1 SV=3	0.762136	1.04614	0.964214	0.924164	+	0.00823662	43	40	55.7	0	72.421
sp|Q8BGR6|ARL15_MOUSE	sp|Q8BGR6|ARL15_MOUSE	>sp|Q8BGR6|ARL15_MOUSE ADP-ribosylation factor-like protein 15 OS=Mus musculus GN=Arl15 PE=2 SV=1	0.844064	0.916629	0.983386	0.914693	+	0.00192885	3	3	22.5	9.843e-36	22.905
sp|Q9CQQ7|AT5F1_MOUSE	sp|Q9CQQ7|AT5F1_MOUSE	>sp|Q9CQQ7|AT5F1_MOUSE ATP synthase subunit b, mitochondrial OS=Mus musculus GN=Atp5f1 PE=1 SV=1	1.12068	0.748032	0.858697	0.909138	+	0.0144514	4	4	12.5	2.0409e-10	28.948
tr|A1L3P4|A1L3P4_MOUSE;tr|B0QZV3|B0QZV3_MOUSE	tr|A1L3P4|A1L3P4_MOUSE;tr|B0QZV3|B0QZV3_MOUSE	>tr|A1L3P4|A1L3P4_MOUSE Sodium/hydrogen exchanger OS=Mus musculus GN=Slc9a6 PE=2 SV=1;>tr|B0QZV3|B0QZV3_MOUSE Sodium/hydrogen exchanger OS=Mus musculus GN=Slc9a6 PE=3 SV=1	0.650765	1.05297	1.02155	0.908429	+	0.0196194	8	8	12.4	9.0397e-134	77.952
sp|Q8BFZ3|ACTBL_MOUSE	sp|Q8BFZ3|ACTBL_MOUSE	>sp|Q8BFZ3|ACTBL_MOUSE Beta-actin-like protein 2 OS=Mus musculus GN=Actbl2 PE=1 SV=1	0.945308	NaN	0.868608	0.906958	+	0.0269031	11	2	32.2	0	42.004
tr|E9PV41|E9PV41_MOUSE;sp|O08808|DIAP1_MOUSE;tr|E9PXV7|E9PXV7_MOUSE;tr|D3Z074|D3Z074_MOUSE;tr|Q6NS79|Q6NS79_MOUSE	tr|E9PV41|E9PV41_MOUSE;sp|O08808|DIAP1_MOUSE;tr|E9PXV7|E9PXV7_MOUSE;tr|D3Z074|D3Z074_MOUSE;tr|Q6NS79|Q6NS79_MOUSE	>tr|E9PV41|E9PV41_MOUSE Protein Diap1 OS=Mus musculus GN=Diap1 PE=4 SV=1;>sp|O08808|DIAP1_MOUSE Protein diaphanous homolog 1 OS=Mus musculus GN=Diaph1 PE=1 SV=1;>tr|E9PXV7|E9PXV7_MOUSE Protein Diap1 OS=Mus musculus GN=Diap1 PE=4 SV=1;>tr|D3Z074|D3Z074_MOUS	0.887993	0.962216	0.856309	0.902172	+	0.00120796	34	34	27	5.6228e-256	140.4
sp|P20152|VIME_MOUSE;tr|A2AKJ2|A2AKJ2_MOUSE;tr|D3YZ35|D3YZ35_MOUSE	sp|P20152|VIME_MOUSE	>sp|P20152|VIME_MOUSE Vimentin OS=Mus musculus GN=Vim PE=1 SV=3	1.05568	0.95211	0.691891	0.899894	+	0.0141542	51	51	82.4	0	53.687
sp|Q9CWK8|SNX2_MOUSE	sp|Q9CWK8|SNX2_MOUSE	>sp|Q9CWK8|SNX2_MOUSE Sorting nexin-2 OS=Mus musculus GN=Snx2 PE=1 SV=2	1.08563	0.80033	0.810566	0.898842	+	0.0106348	18	18	36.4	9.6914e-212	58.47
sp|P51791|CLCN3_MOUSE;tr|Q8K4W8|Q8K4W8_MOUSE;sp|P51791-2|CLCN3_MOUSE;tr|Q3TF45|Q3TF45_MOUSE;tr|E9Q2I1|E9Q2I1_MOUSE	sp|P51791|CLCN3_MOUSE;tr|Q8K4W8|Q8K4W8_MOUSE;sp|P51791-2|CLCN3_MOUSE;tr|Q3TF45|Q3TF45_MOUSE;tr|E9Q2I1|E9Q2I1_MOUSE	>sp|P51791|CLCN3_MOUSE H(+)/Cl(-) exchange transporter 3 OS=Mus musculus GN=Clcn3 PE=1 SV=2;>tr|Q8K4W8|Q8K4W8_MOUSE Chloride channel isoform c OS=Mus musculus GN=Clcn3 PE=2 SV=1;>sp|P51791-2|CLCN3_MOUSE Isoform 2 of H(+)/Cl(-) exchange transporter 3 OS=Mus	1.02949	0.871844	0.793605	0.898312	+	0.00591015	12	8	14.1	2.9609e-38	90.868
tr|Q8BH78|Q8BH78_MOUSE;tr|Q8BHF5|Q8BHF5_MOUSE	tr|Q8BH78|Q8BH78_MOUSE;tr|Q8BHF5|Q8BHF5_MOUSE	>tr|Q8BH78|Q8BH78_MOUSE RTN4 OS=Mus musculus GN=Rtn4 PE=2 SV=1;>tr|Q8BHF5|Q8BHF5_MOUSE RTN4 OS=Mus musculus GN=Rtn4 PE=2 SV=1	1.13337	0.801821	0.7376	0.890929	+	0.018423	13	13	58.1	6.7787e-295	38.403
sp|Q07076|ANXA7_MOUSE	sp|Q07076|ANXA7_MOUSE	>sp|Q07076|ANXA7_MOUSE Annexin A7 OS=Mus musculus GN=Anxa7 PE=2 SV=2	0.847195	0.983094	0.839718	0.890002	+	0.0027298	18	18	31.7	0	49.925
sp|Q9D7S9|CHMP5_MOUSE	sp|Q9D7S9|CHMP5_MOUSE	>sp|Q9D7S9|CHMP5_MOUSE Charged multivesicular body protein 5 OS=Mus musculus GN=Chmp5 PE=2 SV=1	0.864493	0.879471	0.921665	0.888543	+	0.000370859	6	6	43.8	1.4751e-104	24.575
sp|O35841|API5_MOUSE	sp|O35841|API5_MOUSE	>sp|O35841|API5_MOUSE Apoptosis inhibitor 5 OS=Mus musculus GN=Api5 PE=2 SV=2	0.738552	1.25882	0.662114	0.886495	+	0.0419265	10	10	20.4	1.0427e-46	56.784
sp|P40336-2|VP26A_MOUSE;sp|P40336|VP26A_MOUSE	sp|P40336-2|VP26A_MOUSE;sp|P40336|VP26A_MOUSE	>sp|P40336-2|VP26A_MOUSE Isoform 2 of Vacuolar protein sorting-associated protein 26A OS=Mus musculus GN=Vps26a;>sp|P40336|VP26A_MOUSE Vacuolar protein sorting-associated protein 26A OS=Mus musculus GN=Vps26a PE=2 SV=1	0.970559	0.738984	0.948152	0.885898	+	0.00685757	18	18	54.6	0	41.547
tr|E9PVY8|E9PVY8_MOUSE;sp|Q9QXZ0|MACF1_MOUSE;tr|B1ARU4|B1ARU4_MOUSE;tr|E9QA63|E9QA63_MOUSE;sp|Q9QXZ0-2|MACF1_MOUSE;sp|Q9QXZ0-3|MACF1_MOUSE;tr|F6Q750|F6Q750_MOUSE;tr|F6XCT0|F6XCT0_MOUSE	tr|E9PVY8|E9PVY8_MOUSE;sp|Q9QXZ0|MACF1_MOUSE;tr|B1ARU4|B1ARU4_MOUSE;tr|E9QA63|E9QA63_MOUSE;sp|Q9QXZ0-2|MACF1_MOUSE;sp|Q9QXZ0-3|MACF1_MOUSE;tr|F6Q750|F6Q750_MOUSE	>tr|E9PVY8|E9PVY8_MOUSE Microtubule-actin cross-linking factor 1 OS=Mus musculus GN=Macf1 PE=4 SV=2;>sp|Q9QXZ0|MACF1_MOUSE Microtubule-actin cross-linking factor 1 OS=Mus musculus GN=Macf1 PE=1 SV=2;>tr|B1ARU4|B1ARU4_MOUSE Microtubule-actin cross-linking f	0.821955	0.9634	0.864969	0.883441	+	0.00223796	67	66	12.2	0	831.87
sp|O70469|DOK2_MOUSE	sp|O70469|DOK2_MOUSE	>sp|O70469|DOK2_MOUSE Docking protein 2 OS=Mus musculus GN=Dok2 PE=1 SV=1	0.9115	0.886121	0.851279	0.882967	+	0.000390593	10	10	30.3	6.4016e-103	45.522
sp|Q8C3J5|DOCK2_MOUSE;tr|Q5SRI3|Q5SRI3_MOUSE;tr|D6RGU3|D6RGU3_MOUSE;tr|Q3TMS1|Q3TMS1_MOUSE	sp|Q8C3J5|DOCK2_MOUSE;tr|Q5SRI3|Q5SRI3_MOUSE;tr|D6RGU3|D6RGU3_MOUSE	>sp|Q8C3J5|DOCK2_MOUSE Dedicator of cytokinesis protein 2 OS=Mus musculus GN=Dock2 PE=1 SV=3;>tr|Q5SRI3|Q5SRI3_MOUSE Dedicator of cyto-kinesis 2 OS=Mus musculus GN=Dock2 PE=2 SV=2;>tr|D6RGU3|D6RGU3_MOUSE Dedicator of cytokinesis protein 2 OS=Mus musculus G	0.745022	1.05464	0.831229	0.876964	+	0.010887	46	46	29.4	0	211.7
sp|P38647|GRP75_MOUSE	sp|P38647|GRP75_MOUSE	>sp|P38647|GRP75_MOUSE Stress-70 protein, mitochondrial OS=Mus musculus GN=Hspa9 PE=1 SV=3	1.19642	0.562474	0.870661	0.876518	+	0.0409432	15	15	26.8	2.8286e-61	73.46
sp|Q99KV1|DJB11_MOUSE	sp|Q99KV1|DJB11_MOUSE	>sp|Q99KV1|DJB11_MOUSE DnaJ homolog subfamily B member 11 OS=Mus musculus GN=Dnajb11 PE=1 SV=1	0.727267	1.14991	0.740971	0.872716	+	0.0243243	10	10	37.2	5.4735e-129	40.555
sp|Q9DB20|ATPO_MOUSE;tr|F6XVM5|F6XVM5_MOUSE;tr|F7D3P8|F7D3P8_MOUSE	sp|Q9DB20|ATPO_MOUSE;tr|F6XVM5|F6XVM5_MOUSE	>sp|Q9DB20|ATPO_MOUSE ATP synthase subunit O, mitochondrial OS=Mus musculus GN=Atp5o PE=1 SV=1;>tr|F6XVM5|F6XVM5_MOUSE ATP synthase subunit O, mitochondrial (Fragment) OS=Mus musculus GN=Atp5o PE=4 SV=1	1.02807	0.742524	0.842617	0.871072	+	0.00909636	6	6	29.1	1.2862e-13	23.363
sp|Q8K4G1|LTBP4_MOUSE;sp|Q8K4G1-3|LTBP4_MOUSE;tr|E9QPS5|E9QPS5_MOUSE;sp|Q8K4G1-2|LTBP4_MOUSE;tr|D3Z598|D3Z598_MOUSE;tr|E9Q6B8|E9Q6B8_MOUSE;tr|F6W6Z0|F6W6Z0_MOUSE	sp|Q8K4G1|LTBP4_MOUSE;sp|Q8K4G1-3|LTBP4_MOUSE;tr|E9QPS5|E9QPS5_MOUSE;sp|Q8K4G1-2|LTBP4_MOUSE;tr|D3Z598|D3Z598_MOUSE;tr|E9Q6B8|E9Q6B8_MOUSE	>sp|Q8K4G1|LTBP4_MOUSE Latent-transforming growth factor beta-binding protein 4 OS=Mus musculus GN=Ltbp4 PE=2 SV=2;>sp|Q8K4G1-3|LTBP4_MOUSE Isoform 3 of Latent-transforming growth factor beta-binding protein 4 OS=Mus musculus GN=Ltbp4;>tr|E9QPS5|E9QPS5_MOU	0.837782	1.01371	0.746227	0.865907	+	0.00811588	13	13	10.9	7.8031e-150	178.64
sp|Q9D304|RN128_MOUSE;tr|A2AGL8|A2AGL8_MOUSE	sp|Q9D304|RN128_MOUSE;tr|A2AGL8|A2AGL8_MOUSE	>sp|Q9D304|RN128_MOUSE E3 ubiquitin-protein ligase RNF128 OS=Mus musculus GN=Rnf128 PE=1 SV=1;>tr|A2AGL8|A2AGL8_MOUSE E3 ubiquitin-protein ligase RNF128 OS=Mus musculus GN=Rnf128 PE=4 SV=1	NaN	0.905967	0.825379	0.865673	+	0.0296112	3	3	9.6	2.5313e-22	46.276
sp|Q8C0E2|VP26B_MOUSE;sp|Q8C0E2-2|VP26B_MOUSE	sp|Q8C0E2|VP26B_MOUSE;sp|Q8C0E2-2|VP26B_MOUSE	>sp|Q8C0E2|VP26B_MOUSE Vacuolar protein sorting-associated protein 26B OS=Mus musculus GN=Vps26b PE=1 SV=1;>sp|Q8C0E2-2|VP26B_MOUSE Isoform 2 of Vacuolar protein sorting-associated protein 26B OS=Mus musculus GN=Vps26b	1.05346	0.80149	0.73786	0.86427	+	0.012204	14	12	53.3	2.6456e-121	39.124
sp|P55302|AMRP_MOUSE;tr|F6WMD1|F6WMD1_MOUSE	sp|P55302|AMRP_MOUSE	>sp|P55302|AMRP_MOUSE Alpha-2-macroglobulin receptor-associated protein OS=Mus musculus GN=Lrpap1 PE=1 SV=1	0.9536	0.808591	0.830337	0.864176	+	0.00271864	20	20	54.7	5.8901e-180	42.215
sp|Q62465|VAT1_MOUSE	sp|Q62465|VAT1_MOUSE	>sp|Q62465|VAT1_MOUSE Synaptic vesicle membrane protein VAT-1 homolog OS=Mus musculus GN=Vat1 PE=1 SV=3	1.10037	0.835762	0.644595	0.860243	+	0.0227917	18	18	54.9	0	43.096
sp|P21981|TGM2_MOUSE;tr|G3UXE8|G3UXE8_MOUSE	sp|P21981|TGM2_MOUSE	>sp|P21981|TGM2_MOUSE Protein-glutamine gamma-glutamyltransferase 2 OS=Mus musculus GN=Tgm2 PE=1 SV=4	0.936591	0.96739	0.673376	0.859119	+	0.0115883	21	21	44.5	0	77.06
sp|A2AGT5|CKAP5_MOUSE;sp|A2AGT5-3|CKAP5_MOUSE;sp|A2AGT5-2|CKAP5_MOUSE	sp|A2AGT5|CKAP5_MOUSE;sp|A2AGT5-3|CKAP5_MOUSE;sp|A2AGT5-2|CKAP5_MOUSE	>sp|A2AGT5|CKAP5_MOUSE Cytoskeleton-associated protein 5 OS=Mus musculus GN=Ckap5 PE=2 SV=1;>sp|A2AGT5-3|CKAP5_MOUSE Isoform 3 of Cytoskeleton-associated protein 5 OS=Mus musculus GN=Ckap5;>sp|A2AGT5-2|CKAP5_MOUSE Isoform 2 of Cytoskeleton-associated prote	0.994218	1.057	0.52085	0.857356	+	0.0368212	14	14	9	5.6033e-57	225.63
sp|Q8CF89|TAB1_MOUSE	sp|Q8CF89|TAB1_MOUSE	>sp|Q8CF89|TAB1_MOUSE TGF-beta-activated kinase 1 and MAP3K7-binding protein 1 OS=Mus musculus GN=Tab1 PE=1 SV=2	1.2042	0.78668	0.568616	0.853166	+	0.0445961	16	16	41.6	3.2206e-118	54.616
sp|P08003|PDIA4_MOUSE	sp|P08003|PDIA4_MOUSE	>sp|P08003|PDIA4_MOUSE Protein disulfide-isomerase A4 OS=Mus musculus GN=Pdia4 PE=1 SV=3	0.787432	0.987175	0.779722	0.851443	+	0.00630001	24	24	40.6	9.3201e-222	71.982
sp|Q06185|ATP5I_MOUSE;tr|Q8BTB6|Q8BTB6_MOUSE	sp|Q06185|ATP5I_MOUSE	>sp|Q06185|ATP5I_MOUSE ATP synthase subunit e, mitochondrial OS=Mus musculus GN=Atp5i PE=1 SV=2	1.04446	0.861558	0.607011	0.837678	+	0.0221698	3	3	45.1	7.7644e-66	8.2355
sp|Q3UDP0|WDR41_MOUSE;tr|B2RQV3|B2RQV3_MOUSE;sp|Q3UDP0-2|WDR41_MOUSE;tr|E9QK95|E9QK95_MOUSE	sp|Q3UDP0|WDR41_MOUSE;tr|B2RQV3|B2RQV3_MOUSE;sp|Q3UDP0-2|WDR41_MOUSE;tr|E9QK95|E9QK95_MOUSE	>sp|Q3UDP0|WDR41_MOUSE WD repeat-containing protein 41 OS=Mus musculus GN=Wdr41 PE=2 SV=1;>tr|B2RQV3|B2RQV3_MOUSE WD repeat-containing protein 41 OS=Mus musculus GN=Wdr41 PE=2 SV=1;>sp|Q3UDP0-2|WDR41_MOUSE Isoform 2 of WD repeat-containing protein 41 OS=Mu	0.837217	0.836167	NaN	0.836692	+	0.000399504	4	4	11.7	1.798e-67	51.51
sp|Q64337|SQSTM_MOUSE;sp|Q64337-2|SQSTM_MOUSE;tr|D3YZJ1|D3YZJ1_MOUSE;tr|F6VD69|F6VD69_MOUSE	sp|Q64337|SQSTM_MOUSE;sp|Q64337-2|SQSTM_MOUSE;tr|D3YZJ1|D3YZJ1_MOUSE	>sp|Q64337|SQSTM_MOUSE Sequestosome-1 OS=Mus musculus GN=Sqstm1 PE=1 SV=1;>sp|Q64337-2|SQSTM_MOUSE Isoform 2 of Sequestosome-1 OS=Mus musculus GN=Sqstm1;>tr|D3YZJ1|D3YZJ1_MOUSE Sequestosome-1 OS=Mus musculus GN=Sqstm1 PE=4 SV=1	0.760178	1.07073	0.675455	0.835455	+	0.0200635	14	14	66.5	6.3416e-267	48.162
tr|Q3UZ35|Q3UZ35_MOUSE;sp|P21855|CD72_MOUSE;tr|A2AIN5|A2AIN5_MOUSE;tr|Q3UNJ0|Q3UNJ0_MOUSE;tr|Q3UB58|Q3UB58_MOUSE	tr|Q3UZ35|Q3UZ35_MOUSE;sp|P21855|CD72_MOUSE;tr|A2AIN5|A2AIN5_MOUSE;tr|Q3UNJ0|Q3UNJ0_MOUSE;tr|Q3UB58|Q3UB58_MOUSE	>tr|Q3UZ35|Q3UZ35_MOUSE B-cell differentiation antigen CD72 OS=Mus musculus GN=Cd72 PE=2 SV=1;>sp|P21855|CD72_MOUSE B-cell differentiation antigen CD72 OS=Mus musculus GN=Cd72 PE=1 SV=2;>tr|A2AIN5|A2AIN5_MOUSE B-cell differentiation antigen CD72 OS=Mus mus	1.03069	0.775514	0.698752	0.834985	+	0.0141325	20	20	59.8	0	41.122
sp|P47880|IBP6_MOUSE	sp|P47880|IBP6_MOUSE	>sp|P47880|IBP6_MOUSE Insulin-like growth factor-binding protein 6 OS=Mus musculus GN=Igfbp6 PE=2 SV=2	0.895458	0.744161	0.856468	0.832029	+	0.00295802	8	8	62.2	0	25.346
sp|P39688-2|FYN_MOUSE;sp|P39688|FYN_MOUSE;tr|D3YZ57|D3YZ57_MOUSE;tr|D3YZA2|D3YZA2_MOUSE;tr|E9Q696|E9Q696_MOUSE;sp|P06240|LCK_MOUSE	sp|P39688-2|FYN_MOUSE;sp|P39688|FYN_MOUSE;tr|D3YZ57|D3YZ57_MOUSE	>sp|P39688-2|FYN_MOUSE Isoform 2 of Tyrosine-protein kinase Fyn OS=Mus musculus GN=Fyn;>sp|P39688|FYN_MOUSE Tyrosine-protein kinase Fyn OS=Mus musculus GN=Fyn PE=1 SV=3;>tr|D3YZ57|D3YZ57_MOUSE Tyrosine-protein kinase Fyn OS=Mus musculus GN=Fyn PE=4 SV=1	0.89724	0.718088	0.879784	0.831704	+	0.00466916	14	13	30.9	2.9027e-173	60.057
sp|P12787|COX5A_MOUSE	sp|P12787|COX5A_MOUSE	>sp|P12787|COX5A_MOUSE Cytochrome c oxidase subunit 5A, mitochondrial OS=Mus musculus GN=Cox5a PE=1 SV=2	1.081	0.586693	0.823994	0.830562	+	0.0282853	6	6	39	6.9234e-10	16.101
tr|Q3V2H3|Q3V2H3_MOUSE;tr|Q3TGS7|Q3TGS7_MOUSE;tr|Q6ZWQ5|Q6ZWQ5_MOUSE;sp|O70493|SNX12_MOUSE	tr|Q3V2H3|Q3V2H3_MOUSE;tr|Q3TGS7|Q3TGS7_MOUSE;tr|Q6ZWQ5|Q6ZWQ5_MOUSE;sp|O70493|SNX12_MOUSE	>tr|Q3V2H3|Q3V2H3_MOUSE Sorting nexin 12 OS=Mus musculus GN=Snx12 PE=2 SV=1;>tr|Q3TGS7|Q3TGS7_MOUSE Sorting nexin 12 OS=Mus musculus GN=Snx12 PE=2 SV=1;>tr|Q6ZWQ5|Q6ZWQ5_MOUSE Sorting nexin 12 OS=Mus musculus GN=Snx12 PE=2 SV=1;>sp|O70493|SNX12_MOUSE Sorti	0.876723	0.765535	0.849279	0.830512	+	0.00161736	13	11	72.9	2.1622e-155	19.807
sp|Q9JKR6|HYOU1_MOUSE;tr|F6TRP3|F6TRP3_MOUSE;tr|E0CYZ2|E0CYZ2_MOUSE	sp|Q9JKR6|HYOU1_MOUSE	>sp|Q9JKR6|HYOU1_MOUSE Hypoxia up-regulated protein 1 OS=Mus musculus GN=Hyou1 PE=1 SV=1	0.675003	0.928276	0.876487	0.826589	+	0.00862202	22	22	29.9	1.3434e-102	111.18
tr|A2APM2|A2APM2_MOUSE;sp|P15379|CD44_MOUSE;sp|P15379-7|CD44_MOUSE;sp|P15379-8|CD44_MOUSE;tr|A2APM1|A2APM1_MOUSE;sp|P15379-4|CD44_MOUSE;sp|P15379-9|CD44_MOUSE;sp|P15379-10|CD44_MOUSE;tr|Q80X37|Q80X37_MOUSE;tr|E9QKM8|E9QKM8_MOUSE;sp|P15379-5|CD44_MOUSE;sp|P15379-11|CD44_MOUSE;tr|A2APM4|A2APM4_MOUSE;sp|P15379-6|CD44_MOUSE;tr|A2APM3|A2APM3_MOUSE;sp|P15379-3|CD44_MOUSE;tr|A2APM5|A2APM5_MOUSE;tr|Q3U8S…	tr|A2APM2|A2APM2_MOUSE;sp|P15379|CD44_MOUSE;sp|P15379-7|CD44_MOUSE;sp|P15379-8|CD44_MOUSE;tr|A2APM1|A2APM1_MOUSE;sp|P15379-4|CD44_MOUSE;sp|P15379-9|CD44_MOUSE;sp|P15379-10|CD44_MOUSE;tr|Q80X37|Q80X37_MOUSE;tr|E9QKM8|E9QKM8_MOUSE;sp|P15379-5|CD44_MOUSE;sp|P15379-11|CD44_MOUSE;tr|A2APM4|A2APM4_MOUSE;sp|P15379-6|CD44_MOUSE;tr|A2APM3|A2APM3_MOUSE;sp|P15379-3|CD44_MOUSE;tr|A2APM5|A2APM5_MOUSE;tr|Q3U8S…	>tr|A2APM2|A2APM2_MOUSE CD44 antigen OS=Mus musculus GN=Cd44 PE=4 SV=1;>sp|P15379|CD44_MOUSE CD44 antigen OS=Mus musculus GN=Cd44 PE=1 SV=3;>sp|P15379-7|CD44_MOUSE Isoform 2 of CD44 antigen OS=Mus musculus GN=Cd44;>sp|P15379-8|CD44_MOUSE Isoform 3 of CD44	0.873734	0.792855	0.800662	0.822417	+	0.000979447	9	9	11.2	1.6779e-170	85.837
sp|Q9JHL0|NTAL_MOUSE;sp|Q9JHL0-2|NTAL_MOUSE	sp|Q9JHL0|NTAL_MOUSE;sp|Q9JHL0-2|NTAL_MOUSE	>sp|Q9JHL0|NTAL_MOUSE Linker for activation of T-cells family member 2 OS=Mus musculus GN=Lat2 PE=1 SV=1;>sp|Q9JHL0-2|NTAL_MOUSE Isoform 2 of Linker for activation of T-cells family member 2 OS=Mus musculus GN=Lat2	0.784923	0.668573	1.00432	0.819273	+	0.0141298	4	4	22.7	3.7237e-135	22.876
sp|P24270|CATA_MOUSE;tr|A2AL20|A2AL20_MOUSE	sp|P24270|CATA_MOUSE	>sp|P24270|CATA_MOUSE Catalase OS=Mus musculus GN=Cat PE=1 SV=4	1.15277	0.673014	0.619272	0.815018	+	0.0406726	31	31	63.4	0	59.795
sp|Q99LR1|ABD12_MOUSE;tr|D6RFU2|D6RFU2_MOUSE;tr|D6RI21|D6RI21_MOUSE;tr|F7BHM8|F7BHM8_MOUSE	sp|Q99LR1|ABD12_MOUSE;tr|D6RFU2|D6RFU2_MOUSE	>sp|Q99LR1|ABD12_MOUSE Monoacylglycerol lipase ABHD12 OS=Mus musculus GN=Abhd12 PE=1 SV=2;>tr|D6RFU2|D6RFU2_MOUSE Monoacylglycerol lipase ABHD12 OS=Mus musculus GN=Abhd12 PE=4 SV=1	0.745625	0.913722	0.772055	0.810467	+	0.00412083	14	14	37.4	1.8262e-55	45.269
sp|Q9WTP7|KAD3_MOUSE;tr|F6RP11|F6RP11_MOUSE	sp|Q9WTP7|KAD3_MOUSE;tr|F6RP11|F6RP11_MOUSE	>sp|Q9WTP7|KAD3_MOUSE GTP:AMP phosphotransferase, mitochondrial OS=Mus musculus GN=Ak3 PE=1 SV=3;>tr|F6RP11|F6RP11_MOUSE GTP:AMP phosphotransferase, mitochondrial (Fragment) OS=Mus musculus GN=Ak3 PE=3 SV=1	0.842858	NaN	0.773996	0.808427	+	0.0270972	2	2	11	1.1427e-07	25.426
sp|Q8R361|RFIP5_MOUSE	sp|Q8R361|RFIP5_MOUSE	>sp|Q8R361|RFIP5_MOUSE Rab11 family-interacting protein 5 OS=Mus musculus GN=Rab11fip5 PE=1 SV=2	0.971369	0.955536	0.488721	0.805208	+	0.0365485	18	18	41.4	1.5463e-124	69.552
tr|Q6ZWQ7|Q6ZWQ7_MOUSE	tr|Q6ZWQ7|Q6ZWQ7_MOUSE	>tr|Q6ZWQ7|Q6ZWQ7_MOUSE Signal peptidase complex subunit 3 OS=Mus musculus GN=Spcs3 PE=2 SV=1	0.809991	0.730227	0.86267	0.800962	+	0.00230229	2	2	11.7	0.00012722	20.313
sp|P27773|PDIA3_MOUSE;tr|F6Q404|F6Q404_MOUSE	sp|P27773|PDIA3_MOUSE	>sp|P27773|PDIA3_MOUSE Protein disulfide-isomerase A3 OS=Mus musculus GN=Pdia3 PE=1 SV=2	0.693141	0.854634	0.850319	0.799365	+	0.00438799	43	43	72.3	0	56.678
sp|Q5SXY1|CYTSB_MOUSE;sp|Q5SXY1-2|CYTSB_MOUSE;sp|Q5SXY1-3|CYTSB_MOUSE;sp|Q9D6J3|CCD94_MOUSE	sp|Q5SXY1|CYTSB_MOUSE;sp|Q5SXY1-2|CYTSB_MOUSE;sp|Q5SXY1-3|CYTSB_MOUSE	>sp|Q5SXY1|CYTSB_MOUSE Cytospin-B OS=Mus musculus GN=Specc1 PE=1 SV=2;>sp|Q5SXY1-2|CYTSB_MOUSE Isoform 2 of Cytospin-B OS=Mus musculus GN=Specc1;>sp|Q5SXY1-3|CYTSB_MOUSE Isoform 4 of Cytospin-B OS=Mus musculus GN=Specc1	0.837378	0.773659	0.785592	0.798876	+	0.000598743	21	21	22.5	2.8928e-65	118.1
sp|P68033|ACTC_MOUSE;sp|P68134|ACTS_MOUSE;sp|P62737|ACTA_MOUSE;sp|P63268|ACTH_MOUSE;tr|D3YZY0|D3YZY0_MOUSE;tr|D3Z2K3|D3Z2K3_MOUSE;tr|E9Q2D1|E9Q2D1_MOUSE;tr|F6WX90|F6WX90_MOUSE	sp|P68033|ACTC_MOUSE;sp|P68134|ACTS_MOUSE;sp|P62737|ACTA_MOUSE;sp|P63268|ACTH_MOUSE;tr|D3YZY0|D3YZY0_MOUSE;tr|D3Z2K3|D3Z2K3_MOUSE	>sp|P68033|ACTC_MOUSE Actin, alpha cardiac muscle 1 OS=Mus musculus GN=Actc1 PE=1 SV=1;>sp|P68134|ACTS_MOUSE Actin, alpha skeletal muscle OS=Mus musculus GN=Acta1 PE=1 SV=1;>sp|P62737|ACTA_MOUSE Actin, aortic smooth muscle OS=Mus musculus GN=Acta2 PE=1 SV=	0.713608	0.842617	0.82725	0.794492	+	0.002612	16	2	33.2	0	42.019
sp|P97461|RS5_MOUSE;tr|Q91V55|Q91V55_MOUSE;tr|D3YYM6|D3YYM6_MOUSE	sp|P97461|RS5_MOUSE;tr|Q91V55|Q91V55_MOUSE;tr|D3YYM6|D3YYM6_MOUSE	>sp|P97461|RS5_MOUSE 40S ribosomal protein S5 OS=Mus musculus GN=Rps5 PE=2 SV=3;>tr|Q91V55|Q91V55_MOUSE 40S ribosomal protein S5 OS=Mus musculus GN=Rps5 PE=2 SV=1;>tr|D3YYM6|D3YYM6_MOUSE 40S ribosomal protein S5 (Fragment) OS=Mus musculus GN=Rps5 PE=3 SV=1	0.935007	0.805788	0.6371	0.792632	+	0.0116343	6	6	30.4	2.0927e-63	22.889
sp|Q6P539|F222B_MOUSE;tr|E9PXL0|E9PXL0_MOUSE	sp|Q6P539|F222B_MOUSE;tr|E9PXL0|E9PXL0_MOUSE	>sp|Q6P539|F222B_MOUSE Protein FAM222B OS=Mus musculus GN=Fam222b PE=2 SV=2;>tr|E9PXL0|E9PXL0_MOUSE Protein BC017647 OS=Mus musculus GN=BC017647 PE=4 SV=1	0.587077	1.09065	0.692516	0.790081	+	0.0356628	7	7	28.8	3.1565e-97	59.615
tr|E9PW43|E9PW43_MOUSE;sp|Q9CQS8|SC61B_MOUSE	tr|E9PW43|E9PW43_MOUSE;sp|Q9CQS8|SC61B_MOUSE	>tr|E9PW43|E9PW43_MOUSE Protein Gm10320 OS=Mus musculus GN=Gm10320 PE=4 SV=1;>sp|Q9CQS8|SC61B_MOUSE Protein transport protein Sec61 subunit beta OS=Mus musculus GN=Sec61b PE=1 SV=3	0.678162	0.908582	0.765959	0.784235	+	0.00725011	3	3	29.2	7.3781e-08	11.788
sp|Q9DBG6|RPN2_MOUSE;tr|A2ACG7|A2ACG7_MOUSE	sp|Q9DBG6|RPN2_MOUSE;tr|A2ACG7|A2ACG7_MOUSE	>sp|Q9DBG6|RPN2_MOUSE Dolichyl-diphosphooligosaccharide--protein glycosyltransferase subunit 2 OS=Mus musculus GN=Rpn2 PE=2 SV=1;>tr|A2ACG7|A2ACG7_MOUSE Dolichyl-diphosphooligosaccharide--protein glycosyltransferase subunit 2 OS=Mus musculus GN=Rpn2 PE=4 S	0.647453	0.981341	0.718614	0.782469	+	0.0164248	12	12	28.7	9.5478e-213	69.062
tr|Q31621|Q31621_MOUSE;sp|P28078|DMA_MOUSE	tr|Q31621|Q31621_MOUSE;sp|P28078|DMA_MOUSE	>tr|Q31621|Q31621_MOUSE Class II histocompatibility antigen, M alpha chain OS=Mus musculus GN=H2-DMa PE=2 SV=1;>sp|P28078|DMA_MOUSE Class II histocompatibility antigen, M alpha chain OS=Mus musculus GN=H2-DMa PE=1 SV=1	0.907891	0.694568	0.734395	0.778951	+	0.00699377	2	2	11.5	2.3925e-132	29.056
tr|G3UWA6|G3UWA6_MOUSE;sp|P10852|4F2_MOUSE	tr|G3UWA6|G3UWA6_MOUSE;sp|P10852|4F2_MOUSE	>tr|G3UWA6|G3UWA6_MOUSE 4F2 cell-surface antigen heavy chain OS=Mus musculus GN=Slc3a2 PE=4 SV=1;>sp|P10852|4F2_MOUSE 4F2 cell-surface antigen heavy chain OS=Mus musculus GN=Slc3a2 PE=1 SV=1	0.758644	0.847917	0.729009	0.778523	+	0.00210037	23	23	38.6	0	62.239
sp|B1AVY7|KI16B_MOUSE	sp|B1AVY7|KI16B_MOUSE	>sp|B1AVY7|KI16B_MOUSE Kinesin-like protein KIF16B OS=Mus musculus GN=Kif16b PE=1 SV=1	0.815002	0.703101	0.815903	0.778002	+	0.00230924	54	54	47	0	150.06
sp|P30204|MSRE_MOUSE;sp|P30204-2|MSRE_MOUSE	sp|P30204|MSRE_MOUSE;sp|P30204-2|MSRE_MOUSE	>sp|P30204|MSRE_MOUSE Macrophage scavenger receptor types I and II OS=Mus musculus GN=Msr1 PE=1 SV=3;>sp|P30204-2|MSRE_MOUSE Isoform II of Macrophage scavenger receptor types I and II OS=Mus musculus GN=Msr1	0.776609	0.848237	0.704252	0.776366	+	0.00285405	25	25	53.1	0	50.169
sp|Q9D0B6|CX026_MOUSE;sp|Q9D0B6-2|CX026_MOUSE	sp|Q9D0B6|CX026_MOUSE;sp|Q9D0B6-2|CX026_MOUSE	>sp|Q9D0B6|CX026_MOUSE UPF0368 protein Cxorf26 homolog OS=Mus musculus PE=2 SV=1;>sp|Q9D0B6-2|CX026_MOUSE Isoform 2 of UPF0368 protein Cxorf26 homolog OS=Mus musculus	0.830337	0.643579	0.846714	0.773543	+	0.0070197	9	9	48	7.6559e-64	22.223
sp|P61208|ARL4C_MOUSE	sp|P61208|ARL4C_MOUSE	>sp|P61208|ARL4C_MOUSE ADP-ribosylation factor-like protein 4C OS=Mus musculus GN=Arl4c PE=2 SV=1	0.724825	1.05797	0.536351	0.773049	+	0.0367806	5	5	40.6	1.7988e-16	21.487
sp|O55135|IF6_MOUSE;tr|A6PWZ2|A6PWZ2_MOUSE;tr|B1AZQ4|B1AZQ4_MOUSE;tr|D6RJJ3|D6RJJ3_MOUSE;tr|D6RG53|D6RG53_MOUSE	sp|O55135|IF6_MOUSE	>sp|O55135|IF6_MOUSE Eukaryotic translation initiation factor 6 OS=Mus musculus GN=Eif6 PE=1 SV=2	0.671203	0.866314	0.781318	0.772945	+	0.00529688	5	5	36.7	1.4833e-51	26.511
sp|Q8K595|MCLN2_MOUSE;sp|Q8K595-2|MCLN2_MOUSE;tr|F7B2J7|F7B2J7_MOUSE	sp|Q8K595|MCLN2_MOUSE;sp|Q8K595-2|MCLN2_MOUSE	>sp|Q8K595|MCLN2_MOUSE Mucolipin-2 OS=Mus musculus GN=Mcoln2 PE=2 SV=1;>sp|Q8K595-2|MCLN2_MOUSE Isoform 2 of Mucolipin-2 OS=Mus musculus GN=Mcoln2	0.758815	0.591201	0.96857	0.772862	+	0.0193725	10	10	20.3	1.1551e-112	65.449
sp|Q8BIJ7|RUFY1_MOUSE	sp|Q8BIJ7|RUFY1_MOUSE	>sp|Q8BIJ7|RUFY1_MOUSE RUN and FYVE domain-containing protein 1 OS=Mus musculus GN=Rufy1 PE=1 SV=1	0.800745	0.771632	0.74373	0.772036	+	0.000454234	40	40	56.3	0	80.376
tr|Q3TML0|Q3TML0_MOUSE;sp|Q922R8|PDIA6_MOUSE	tr|Q3TML0|Q3TML0_MOUSE;sp|Q922R8|PDIA6_MOUSE	>tr|Q3TML0|Q3TML0_MOUSE Protein disulfide-isomerase A6 OS=Mus musculus GN=Pdia6 PE=2 SV=1;>sp|Q922R8|PDIA6_MOUSE Protein disulfide-isomerase A6 OS=Mus musculus GN=Pdia6 PE=1 SV=3	0.609093	0.930472	0.773574	0.771047	+	0.0141731	15	15	42.5	0	48.689
sp|Q07813|BAX_MOUSE	sp|Q07813|BAX_MOUSE	>sp|Q07813|BAX_MOUSE Apoptosis regulator BAX OS=Mus musculus GN=Bax PE=1 SV=1	0.496922	0.969823	0.844707	0.770484	+	0.0320985	2	2	13.5	5.1054e-13	21.394
sp|Q91VX2|UBAP2_MOUSE;tr|A2AMY5|A2AMY5_MOUSE;tr|F6PYV5|F6PYV5_MOUSE;tr|F6WTC8|F6WTC8_MOUSE	sp|Q91VX2|UBAP2_MOUSE;tr|A2AMY5|A2AMY5_MOUSE	>sp|Q91VX2|UBAP2_MOUSE Ubiquitin-associated protein 2 OS=Mus musculus GN=Ubap2 PE=2 SV=1;>tr|A2AMY5|A2AMY5_MOUSE Ubiquitin-associated protein 2 OS=Mus musculus GN=Ubap2 PE=4 SV=1	0.823016	0.919149	0.569102	0.770422	+	0.0178774	12	12	18.3	2.746e-130	117.96
sp|P63017|HSP7C_MOUSE;tr|Q504P4|Q504P4_MOUSE;tr|D3Z5E2|D3Z5E2_MOUSE;tr|D3YW43|D3YW43_MOUSE	sp|P63017|HSP7C_MOUSE;tr|Q504P4|Q504P4_MOUSE	>sp|P63017|HSP7C_MOUSE Heat shock cognate 71 kDa protein OS=Mus musculus GN=Hspa8 PE=1 SV=1;>tr|Q504P4|Q504P4_MOUSE Heat shock cognate 71 kDa protein OS=Mus musculus GN=Hspa8 PE=2 SV=1	0.760945	0.709202	0.839234	0.769794	+	0.00240211	43	43	66.1	0	70.87
sp|O70404|VAMP8_MOUSE	sp|O70404|VAMP8_MOUSE	>sp|O70404|VAMP8_MOUSE Vesicle-associated membrane protein 8 OS=Mus musculus GN=Vamp8 PE=1 SV=1	0.601411	0.748976	0.956131	0.76884	+	0.0174384	6	6	44.6	2.23e-108	11.451
tr|Q3SXA6|Q3SXA6_MOUSE	tr|Q3SXA6|Q3SXA6_MOUSE	>tr|Q3SXA6|Q3SXA6_MOUSE Protein Tnip3 OS=Mus musculus GN=Tnip3 PE=2 SV=1	0.681764	0.795767	0.826437	0.767989	+	0.00326817	5	5	23.1	7.9859e-45	24.197
sp|P18242|CATD_MOUSE;tr|F6Y6L6|F6Y6L6_MOUSE;tr|F8WIR1|F8WIR1_MOUSE	sp|P18242|CATD_MOUSE;tr|F6Y6L6|F6Y6L6_MOUSE;tr|F8WIR1|F8WIR1_MOUSE	>sp|P18242|CATD_MOUSE Cathepsin D OS=Mus musculus GN=Ctsd PE=1 SV=1;>tr|F6Y6L6|F6Y6L6_MOUSE Cathepsin D (Fragment) OS=Mus musculus GN=Ctsd PE=3 SV=1;>tr|F8WIR1|F8WIR1_MOUSE Cathepsin D OS=Mus musculus GN=Ctsd PE=3 SV=1	0.491802	0.860367	0.950095	0.767421	+	0.0318024	28	28	66.1	0	44.953
sp|P61804|DAD1_MOUSE	sp|P61804|DAD1_MOUSE	>sp|P61804|DAD1_MOUSE Dolichyl-diphosphooligosaccharide--protein glycosyltransferase subunit DAD1 OS=Mus musculus GN=Dad1 PE=2 SV=3	0.634779	1.01742	0.637749	0.763317	+	0.0266056	3	3	26.5	1.8051e-11	12.497
sp|Q9JHZ2|ANKH_MOUSE	sp|Q9JHZ2|ANKH_MOUSE	>sp|Q9JHZ2|ANKH_MOUSE Progressive ankylosis protein OS=Mus musculus GN=Ankh PE=2 SV=1	0.858697	0.814509	0.597507	0.756905	+	0.0111808	8	8	16.7	2.0913e-29	54.297
sp|P50608|FMOD_MOUSE	sp|P50608|FMOD_MOUSE	>sp|P50608|FMOD_MOUSE Fibromodulin OS=Mus musculus GN=Fmod PE=2 SV=1	0.723602	1.04201	0.504265	0.756627	+	0.040031	5	5	13.3	2.2712e-37	43.054
sp|Q80U44|ZFY16_MOUSE	sp|Q80U44|ZFY16_MOUSE	>sp|Q80U44|ZFY16_MOUSE Zinc finger FYVE domain-containing protein 16 OS=Mus musculus GN=Zfyve16 PE=1 SV=2	NaN	0.800248	0.71264	0.756444	+	0.0368241	6	6	4.7	1.1338e-08	166.67
sp|Q08024|PEBB_MOUSE;sp|Q08024-2|PEBB_MOUSE;sp|Q08024-3|PEBB_MOUSE;sp|Q08024-4|PEBB_MOUSE	sp|Q08024|PEBB_MOUSE;sp|Q08024-2|PEBB_MOUSE;sp|Q08024-3|PEBB_MOUSE;sp|Q08024-4|PEBB_MOUSE	>sp|Q08024|PEBB_MOUSE Core-binding factor subunit beta OS=Mus musculus GN=Cbfb PE=1 SV=1;>sp|Q08024-2|PEBB_MOUSE Isoform 2 of Core-binding factor subunit beta OS=Mus musculus GN=Cbfb;>sp|Q08024-3|PEBB_MOUSE Isoform 3 of Core-binding factor subunit beta OS=	0.479231	0.867818	0.920598	0.755882	+	0.0322636	3	3	17.6	5.2333e-07	22.03
sp|Q9DD06|RARR2_MOUSE	sp|Q9DD06|RARR2_MOUSE	>sp|Q9DD06|RARR2_MOUSE Retinoic acid receptor responder protein 2 OS=Mus musculus GN=Rarres2 PE=2 SV=1	0.675274	0.803144	0.765365	0.747928	+	0.0025618	7	7	48.1	1.1112e-113	18.349
sp|P57759|ERP29_MOUSE;tr|D6RG87|D6RG87_MOUSE;tr|F8WIM7|F8WIM7_MOUSE;tr|F8WJI4|F8WJI4_MOUSE	sp|P57759|ERP29_MOUSE	>sp|P57759|ERP29_MOUSE Endoplasmic reticulum resident protein 29 OS=Mus musculus GN=Erp29 PE=1 SV=2	0.669843	0.711847	0.860923	0.747538	+	0.00596096	12	12	47.7	1.0136e-124	28.823
sp|Q3TBD2|HMHA1_MOUSE;tr|G3X9Q3|G3X9Q3_MOUSE;tr|D3Z7R7|D3Z7R7_MOUSE;sp|Q3TBD2-2|HMHA1_MOUSE;sp|Q3TBD2-3|HMHA1_MOUSE;sp|Q3TBD2-4|HMHA1_MOUSE	sp|Q3TBD2|HMHA1_MOUSE;tr|G3X9Q3|G3X9Q3_MOUSE;tr|D3Z7R7|D3Z7R7_MOUSE;sp|Q3TBD2-2|HMHA1_MOUSE;sp|Q3TBD2-3|HMHA1_MOUSE	>sp|Q3TBD2|HMHA1_MOUSE Minor histocompatibility protein HA-1 OS=Mus musculus GN=Hmha1 PE=1 SV=2;>tr|G3X9Q3|G3X9Q3_MOUSE Histocompatibility (Minor) HA-1, isoform CRA_a OS=Mus musculus GN=Hmha1 PE=4 SV=1;>tr|D3Z7R7|D3Z7R7_MOUSE Minor histocompatibility prote	0.818523	0.665848	0.744161	0.742844	+	0.00350247	26	26	24.9	1.2209e-130	122.9
sp|Q921H8|THIKA_MOUSE;tr|H3BKL5|H3BKL5_MOUSE;tr|H3BJZ9|H3BJZ9_MOUSE;tr|H3BKA1|H3BKA1_MOUSE;tr|H3BJG8|H3BJG8_MOUSE;tr|H3BJC1|H3BJC1_MOUSE	sp|Q921H8|THIKA_MOUSE;tr|H3BKL5|H3BKL5_MOUSE;tr|H3BJZ9|H3BJZ9_MOUSE	>sp|Q921H8|THIKA_MOUSE 3-ketoacyl-CoA thiolase A, peroxisomal OS=Mus musculus GN=Acaa1a PE=2 SV=1;>tr|H3BKL5|H3BKL5_MOUSE 3-ketoacyl-CoA thiolase A, peroxisomal OS=Mus musculus GN=Acaa1a PE=3 SV=1;>tr|H3BJZ9|H3BJZ9_MOUSE 3-ketoacyl-CoA thiolase A, peroxiso	0.868054	0.610133	0.741661	0.73995	+	0.00997495	18	18	64.4	0	43.953
sp|Q7TQH0-2|ATX2L_MOUSE;sp|Q7TQH0|ATX2L_MOUSE;sp|Q7TQH0-3|ATX2L_MOUSE;tr|Q3TGG2|Q3TGG2_MOUSE;tr|E9Q5Q0|E9Q5Q0_MOUSE;tr|J3QP59|J3QP59_MOUSE	sp|Q7TQH0-2|ATX2L_MOUSE;sp|Q7TQH0|ATX2L_MOUSE;sp|Q7TQH0-3|ATX2L_MOUSE;tr|Q3TGG2|Q3TGG2_MOUSE;tr|E9Q5Q0|E9Q5Q0_MOUSE	>sp|Q7TQH0-2|ATX2L_MOUSE Isoform 2 of Ataxin-2-like protein OS=Mus musculus GN=Atxn2l;>sp|Q7TQH0|ATX2L_MOUSE Ataxin-2-like protein OS=Mus musculus GN=Atxn2l PE=1 SV=1;>sp|Q7TQH0-3|ATX2L_MOUSE Isoform 3 of Ataxin-2-like protein OS=Mus musculus GN=Atxn2l;>tr	0.763072	0.614568	0.83875	0.738797	+	0.00784956	24	24	27.8	5.4051e-89	113.04
tr|Q05BA5|Q05BA5_MOUSE;tr|A2A468|A2A468_MOUSE;sp|O09000|NCOA3_MOUSE	tr|Q05BA5|Q05BA5_MOUSE;tr|A2A468|A2A468_MOUSE;sp|O09000|NCOA3_MOUSE	>tr|Q05BA5|Q05BA5_MOUSE Nuclear receptor coactivator 3 OS=Mus musculus GN=Ncoa3 PE=2 SV=1;>tr|A2A468|A2A468_MOUSE Nuclear receptor coactivator 3 OS=Mus musculus GN=Ncoa3 PE=4 SV=1;>sp|O09000|NCOA3_MOUSE Nuclear receptor coactivator 3 OS=Mus musculus GN=Nco	0.991173	0.49774	0.725785	0.738232	+	0.0353355	21	21	22.8	7.9643e-76	151.95
sp|Q4LDD4|ARAP1_MOUSE;sp|Q4LDD4-2|ARAP1_MOUSE;sp|Q4LDD4-3|ARAP1_MOUSE;tr|F6XBJ8|F6XBJ8_MOUSE;tr|E9PUB0|E9PUB0_MOUSE	sp|Q4LDD4|ARAP1_MOUSE;sp|Q4LDD4-2|ARAP1_MOUSE;sp|Q4LDD4-3|ARAP1_MOUSE;tr|F6XBJ8|F6XBJ8_MOUSE;tr|E9PUB0|E9PUB0_MOUSE	>sp|Q4LDD4|ARAP1_MOUSE Arf-GAP with Rho-GAP domain, ANK repeat and PH domain-containing protein 1 OS=Mus musculus GN=Arap1 PE=2 SV=2;>sp|Q4LDD4-2|ARAP1_MOUSE Isoform 2 of Arf-GAP with Rho-GAP domain, ANK repeat and PH domain-containing protein 1 OS=Mus mus	0.682753	0.704075	0.824483	0.737104	+	0.00356375	7	7	7.1	3.4344e-10	162.27
tr|Q9ESU7|Q9ESU7_MOUSE;sp|P51912|AAAT_MOUSE;tr|F7CEQ5|F7CEQ5_MOUSE	tr|Q9ESU7|Q9ESU7_MOUSE;sp|P51912|AAAT_MOUSE;tr|F7CEQ5|F7CEQ5_MOUSE	>tr|Q9ESU7|Q9ESU7_MOUSE Neutral amino acid transporter ASCT2 OS=Mus musculus GN=Slc1a5 PE=2 SV=1;>sp|P51912|AAAT_MOUSE Neutral amino acid transporter B(0) OS=Mus musculus GN=Slc1a5 PE=2 SV=2;>tr|F7CEQ5|F7CEQ5_MOUSE Neutral amino acid transporter B(0) (Frag	0.97497	0.653243	0.581207	0.736473	+	0.0259671	8	8	20.4	6.7849e-97	58.422
sp|Q62165|DAG1_MOUSE	sp|Q62165|DAG1_MOUSE	>sp|Q62165|DAG1_MOUSE Dystroglycan OS=Mus musculus GN=Dag1 PE=1 SV=4	0.783079	0.602932	0.809332	0.731781	+	0.00776653	6	6	11.1	1.07e-42	96.904
sp|Q9D787|PPIL2_MOUSE;tr|D3YZQ4|D3YZQ4_MOUSE	sp|Q9D787|PPIL2_MOUSE	>sp|Q9D787|PPIL2_MOUSE Peptidyl-prolyl cis-trans isomerase-like 2 OS=Mus musculus GN=Ppil2 PE=2 SV=2	0.932288	0.61504	0.637007	0.728112	+	0.019169	10	10	22.6	2.1853e-21	59.064
sp|Q8R422|CD109_MOUSE	sp|Q8R422|CD109_MOUSE	>sp|Q8R422|CD109_MOUSE CD109 antigen OS=Mus musculus GN=Cd109 PE=2 SV=1	0.632454	0.520749	1.02439	0.725865	+	0.0415221	6	6	4.5	4.3854e-09	161.66
sp|P63024|VAMP3_MOUSE;tr|D3YTU0|D3YTU0_MOUSE;sp|Q62442|VAMP1_MOUSE;sp|Q62442-2|VAMP1_MOUSE	sp|P63024|VAMP3_MOUSE	>sp|P63024|VAMP3_MOUSE Vesicle-associated membrane protein 3 OS=Mus musculus GN=Vamp3 PE=1 SV=1	0.6345	0.583519	0.958805	0.725608	+	0.0252438	5	5	39.8	0	11.48
sp|Q6NZJ6|IF4G1_MOUSE;tr|E9PVC5|E9PVC5_MOUSE;tr|E9Q9E1|E9Q9E1_MOUSE;tr|E9PVC6|E9PVC6_MOUSE;sp|Q6NZJ6-2|IF4G1_MOUSE;tr|E9Q770|E9Q770_MOUSE;tr|D3Z439|D3Z439_MOUSE;tr|D3YWM1|D3YWM1_MOUSE;tr|D3YWY7|D3YWY7_MOUSE	sp|Q6NZJ6|IF4G1_MOUSE;tr|E9PVC5|E9PVC5_MOUSE;tr|E9Q9E1|E9Q9E1_MOUSE;tr|E9PVC6|E9PVC6_MOUSE;sp|Q6NZJ6-2|IF4G1_MOUSE	>sp|Q6NZJ6|IF4G1_MOUSE Eukaryotic translation initiation factor 4 gamma 1 OS=Mus musculus GN=Eif4g1 PE=1 SV=1;>tr|E9PVC5|E9PVC5_MOUSE Eukaryotic translation initiation factor 4 gamma 1 OS=Mus musculus GN=Eif4g1 PE=4 SV=1;>tr|E9Q9E1|E9Q9E1_MOUSE Eukaryotic	0.756425	0.840121	0.57628	0.724276	+	0.0113547	19	19	16.9	2.0517e-96	176.07
sp|Q3UV17|K22O_MOUSE	sp|Q3UV17|K22O_MOUSE	>sp|Q3UV17|K22O_MOUSE Keratin, type II cytoskeletal 2 oral OS=Mus musculus GN=Krt76 PE=2 SV=1	0.866552	0.834468	0.457647	0.719556	+	0.0317124	10	2	10.9	3.1828e-37	62.844
sp|O55029|COPB2_MOUSE	sp|O55029|COPB2_MOUSE	>sp|O55029|COPB2_MOUSE Coatomer subunit beta OS=Mus musculus GN=Copb2 PE=2 SV=2	0.760774	0.672018	NaN	0.716396	+	0.0393861	9	9	13.9	1.9396e-15	102.45
sp|Q80TM9|NISCH_MOUSE;sp|Q80TM9-2|NISCH_MOUSE;sp|Q80TM9-3|NISCH_MOUSE;sp|Q80TM9-6|NISCH_MOUSE;sp|Q80TM9-4|NISCH_MOUSE;tr|F6PY46|F6PY46_MOUSE;sp|Q80TM9-5|NISCH_MOUSE;tr|F6UKP3|F6UKP3_MOUSE;tr|F6ZL69|F6ZL69_MOUSE;tr|F6YR29|F6YR29_MOUSE;tr|E9PZT1|E9PZT1_MOUSE	sp|Q80TM9|NISCH_MOUSE;sp|Q80TM9-2|NISCH_MOUSE;sp|Q80TM9-3|NISCH_MOUSE;sp|Q80TM9-6|NISCH_MOUSE;sp|Q80TM9-4|NISCH_MOUSE;tr|F6PY46|F6PY46_MOUSE	>sp|Q80TM9|NISCH_MOUSE Nischarin OS=Mus musculus GN=Nisch PE=1 SV=2;>sp|Q80TM9-2|NISCH_MOUSE Isoform 2 of Nischarin OS=Mus musculus GN=Nisch;>sp|Q80TM9-3|NISCH_MOUSE Isoform 3 of Nischarin OS=Mus musculus GN=Nisch;>sp|Q80TM9-6|NISCH_MOUSE Isoform 6 of Nisc	0.521352	0.788686	0.835358	0.715132	+	0.0182019	13	13	12.6	8.6517e-284	175.01
sp|P63037|DNJA1_MOUSE;tr|B1AXY1|B1AXY1_MOUSE;tr|B1AXY0|B1AXY0_MOUSE;tr|B1AXX9|B1AXX9_MOUSE	sp|P63037|DNJA1_MOUSE;tr|B1AXY1|B1AXY1_MOUSE	>sp|P63037|DNJA1_MOUSE DnaJ homolog subfamily A member 1 OS=Mus musculus GN=Dnaja1 PE=1 SV=1;>tr|B1AXY1|B1AXY1_MOUSE DnaJ (Hsp40) homolog, subfamily A, member 1 (Fragment) OS=Mus musculus GN=Dnaja1 PE=4 SV=1	0.897008	0.611739	0.632919	0.713889	+	0.0161241	13	13	54.2	5.267e-120	44.868
sp|P27512|TNR5_MOUSE;sp|P27512-5|TNR5_MOUSE;sp|P27512-3|TNR5_MOUSE;sp|P27512-4|TNR5_MOUSE;sp|P27512-2|TNR5_MOUSE;tr|A2A5L7|A2A5L7_MOUSE	sp|P27512|TNR5_MOUSE;sp|P27512-5|TNR5_MOUSE;sp|P27512-3|TNR5_MOUSE;sp|P27512-4|TNR5_MOUSE	>sp|P27512|TNR5_MOUSE Tumor necrosis factor receptor superfamily member 5 OS=Mus musculus GN=Cd40 PE=1 SV=3;>sp|P27512-5|TNR5_MOUSE Isoform V of Tumor necrosis factor receptor superfamily member 5 OS=Mus musculus GN=Cd40;>sp|P27512-3|TNR5_MOUSE Isoform III	0.823749	0.681314	0.633385	0.712816	+	0.00637029	14	14	50.9	0	32.093
sp|P32261|ANT3_MOUSE	sp|P32261|ANT3_MOUSE	>sp|P32261|ANT3_MOUSE Antithrombin-III OS=Mus musculus GN=Serpinc1 PE=1 SV=1	0.701505	0.72465	0.690551	0.705569	+	0.000202871	12	3	24.3	7.4475e-77	52.003
sp|Q8C145|S39A6_MOUSE;tr|D3Z7N4|D3Z7N4_MOUSE	sp|Q8C145|S39A6_MOUSE;tr|D3Z7N4|D3Z7N4_MOUSE	>sp|Q8C145|S39A6_MOUSE Zinc transporter ZIP6 OS=Mus musculus GN=Slc39a6 PE=1 SV=1;>tr|D3Z7N4|D3Z7N4_MOUSE Zinc transporter ZIP6 (Fragment) OS=Mus musculus GN=Slc39a6 PE=4 SV=1	0.801655	0.447209	0.846794	0.698553	+	0.0311907	3	3	4.8	3.5102e-06	86.379
sp|Q91V41|RAB14_MOUSE;tr|A2AL34|A2AL34_MOUSE	sp|Q91V41|RAB14_MOUSE;tr|A2AL34|A2AL34_MOUSE	>sp|Q91V41|RAB14_MOUSE Ras-related protein Rab-14 OS=Mus musculus GN=Rab14 PE=1 SV=3;>tr|A2AL34|A2AL34_MOUSE RAB14, member RAS oncogene family OS=Mus musculus GN=Rab14 PE=3 SV=1	0.462995	0.782157	0.850319	0.69849	+	0.0279904	20	20	80.9	0	23.897
sp|P47738|ALDH2_MOUSE;tr|D3YYF3|D3YYF3_MOUSE;sp|Q9CZS1|AL1B1_MOUSE;tr|G3UWP3|G3UWP3_MOUSE	sp|P47738|ALDH2_MOUSE	>sp|P47738|ALDH2_MOUSE Aldehyde dehydrogenase, mitochondrial OS=Mus musculus GN=Aldh2 PE=1 SV=1	0.964584	0.496411	0.633571	0.698188	+	0.0374032	23	23	51.1	2.0074e-197	56.537
sp|Q9CR26|VTA1_MOUSE;tr|F6W5Q8|F6W5Q8_MOUSE	sp|Q9CR26|VTA1_MOUSE;tr|F6W5Q8|F6W5Q8_MOUSE	>sp|Q9CR26|VTA1_MOUSE Vacuolar protein sorting-associated protein VTA1 homolog OS=Mus musculus GN=Vta1 PE=1 SV=1;>tr|F6W5Q8|F6W5Q8_MOUSE Vacuolar protein sorting-associated protein VTA1 homolog (Fragment) OS=Mus musculus GN=Vta1 PE=4 SV=1	0.573665	0.697507	0.816723	0.695965	+	0.0100127	3	3	12	5.5494e-99	33.913
sp|Q9DCG2|CD302_MOUSE;sp|Q9DCG2-2|CD302_MOUSE	sp|Q9DCG2|CD302_MOUSE;sp|Q9DCG2-2|CD302_MOUSE	>sp|Q9DCG2|CD302_MOUSE CD302 antigen OS=Mus musculus GN=Cd302 PE=2 SV=2;>sp|Q9DCG2-2|CD302_MOUSE Isoform 2 of CD302 antigen OS=Mus musculus GN=Cd302	0.771463	0.604546	0.709996	0.695335	+	0.00487735	5	5	26.8	1.6817e-80	25.422
sp|Q9D051|ODPB_MOUSE	sp|Q9D051|ODPB_MOUSE	>sp|Q9D051|ODPB_MOUSE Pyruvate dehydrogenase E1 component subunit beta, mitochondrial OS=Mus musculus GN=Pdhb PE=1 SV=1	0.593593	0.617016	0.867106	0.692572	+	0.0155997	2	2	8.1	2.4113e-19	38.937
sp|Q8BVL3|SNX17_MOUSE;tr|D3Z7S9|D3Z7S9_MOUSE;tr|H3BKG9|H3BKG9_MOUSE;tr|D3Z3J1|D3Z3J1_MOUSE;tr|H3BKQ6|H3BKQ6_MOUSE	sp|Q8BVL3|SNX17_MOUSE	>sp|Q8BVL3|SNX17_MOUSE Sorting nexin-17 OS=Mus musculus GN=Snx17 PE=1 SV=2	0.632454	0.629193	0.798839	0.686829	+	0.00658523	20	20	47.7	4.6092e-207	52.797
sp|P46638|RB11B_MOUSE;tr|G3UZD3|G3UZD3_MOUSE;tr|G3UZL4|G3UZL4_MOUSE	sp|P46638|RB11B_MOUSE;tr|G3UZD3|G3UZD3_MOUSE;tr|G3UZL4|G3UZL4_MOUSE	>sp|P46638|RB11B_MOUSE Ras-related protein Rab-11B OS=Mus musculus GN=Rab11b PE=1 SV=3;>tr|G3UZD3|G3UZD3_MOUSE Ras-related protein Rab-11B OS=Mus musculus GN=Rab11b PE=3 SV=1;>tr|G3UZL4|G3UZL4_MOUSE Ras-related protein Rab-11B (Fragment) OS=Mus musculus GN	0.781318	0.767485	0.506907	0.685237	+	0.016546	12	12	56.4	5.291e-170	24.489
tr|E9Q9E8|E9Q9E8_MOUSE;sp|Q18PI6-3|SLAF5_MOUSE	tr|E9Q9E8|E9Q9E8_MOUSE;sp|Q18PI6-3|SLAF5_MOUSE	>tr|E9Q9E8|E9Q9E8_MOUSE SLAM family member 5 OS=Mus musculus GN=Cd84 PE=4 SV=1;>sp|Q18PI6-3|SLAF5_MOUSE Isoform 3 of SLAM family member 5 OS=Mus musculus GN=Cd84	0.679244	0.541812	0.833983	0.685013	+	0.0148406	19	3	51.5	0	37.273
sp|Q3UMB9|WASH7_MOUSE	sp|Q3UMB9|WASH7_MOUSE	>sp|Q3UMB9|WASH7_MOUSE WASH complex subunit 7 OS=Mus musculus GN=Kiaa1033 PE=2 SV=2	0.818278	0.466236	0.764261	0.682925	+	0.0247411	20	20	20.9	5.946e-127	136.37
sp|Q6P8X1|SNX6_MOUSE	sp|Q6P8X1|SNX6_MOUSE	>sp|Q6P8X1|SNX6_MOUSE Sorting nexin-6 OS=Mus musculus GN=Snx6 PE=1 SV=2	0.54666	0.680774	0.817705	0.681713	+	0.0129192	4	3	9.4	1.7053e-09	46.648
sp|P30355|AL5AP_MOUSE	sp|P30355|AL5AP_MOUSE	>sp|P30355|AL5AP_MOUSE Arachidonate 5-lipoxygenase-activating protein OS=Mus musculus GN=Alox5ap PE=1 SV=2	0.757791	0.577924	0.708231	0.681316	+	0.00614112	4	4	14.3	7.3512e-17	18.136
sp|P09103|PDIA1_MOUSE;tr|E9Q8G8|E9Q8G8_MOUSE	sp|P09103|PDIA1_MOUSE	>sp|P09103|PDIA1_MOUSE Protein disulfide-isomerase OS=Mus musculus GN=P4hb PE=1 SV=2	0.565695	0.78115	0.690551	0.679132	+	0.00835221	32	32	59.9	0	57.058
sp|P11688|ITA5_MOUSE	sp|P11688|ITA5_MOUSE	>sp|P11688|ITA5_MOUSE Integrin alpha-5 OS=Mus musculus GN=Itga5 PE=1 SV=3	0.717473	0.639325	0.680504	0.679101	+	0.0011028	33	33	36.8	0	115.04
sp|Q9CQF3|CPSF5_MOUSE	sp|Q9CQF3|CPSF5_MOUSE	>sp|Q9CQF3|CPSF5_MOUSE Cleavage and polyadenylation specificity factor subunit 5 OS=Mus musculus GN=Nudt21 PE=2 SV=1	0.724126	0.827087	0.483777	0.67833	+	0.0217541	6	6	25.6	6.614e-13	26.24
sp|Q9DCX2|ATP5H_MOUSE;tr|G3X9L6|G3X9L6_MOUSE;tr|B1ASE2|B1ASE2_MOUSE;tr|D3Z1B2|D3Z1B2_MOUSE	sp|Q9DCX2|ATP5H_MOUSE;tr|G3X9L6|G3X9L6_MOUSE;tr|B1ASE2|B1ASE2_MOUSE	>sp|Q9DCX2|ATP5H_MOUSE ATP synthase subunit d, mitochondrial OS=Mus musculus GN=Atp5h PE=1 SV=3;>tr|G3X9L6|G3X9L6_MOUSE MCG55033 OS=Mus musculus GN=Gm10250 PE=4 SV=1;>tr|B1ASE2|B1ASE2_MOUSE ATP synthase subunit d, mitochondrial (Fragment) OS=Mus musculus G	0.739934	0.568032	0.722816	0.676927	+	0.00645971	6	6	49.1	1.7884e-18	18.749
tr|Q31094|Q31094_MOUSE;sp|P35737|DMB_MOUSE;tr|Q31099|Q31099_MOUSE	tr|Q31094|Q31094_MOUSE;sp|P35737|DMB_MOUSE;tr|Q31099|Q31099_MOUSE	>tr|Q31094|Q31094_MOUSE Class II histocompatibility antigen, M beta 1 chain OS=Mus musculus GN=H2-DMb1 PE=2 SV=2;>sp|P35737|DMB_MOUSE Class II histocompatibility antigen, M beta 1 chain OS=Mus musculus GN=H2-DMb1 PE=2 SV=1;>tr|Q31099|Q31099_MOUSE H2-M beta	0.556503	0.643025	0.829687	0.676405	+	0.0139063	7	7	30.7	2.7627e-30	28.914
tr|B1AWD9|B1AWD9_MOUSE;tr|B1AWD8|B1AWD8_MOUSE;sp|O08585|CLCA_MOUSE;tr|B1AWE1|B1AWE1_MOUSE;tr|Q6PFA2|Q6PFA2_MOUSE;tr|B1AWE0|B1AWE0_MOUSE	tr|B1AWD9|B1AWD9_MOUSE;tr|B1AWD8|B1AWD8_MOUSE;sp|O08585|CLCA_MOUSE;tr|B1AWE1|B1AWE1_MOUSE;tr|Q6PFA2|Q6PFA2_MOUSE;tr|B1AWE0|B1AWE0_MOUSE	>tr|B1AWD9|B1AWD9_MOUSE Clathrin light chain A OS=Mus musculus GN=Clta PE=4 SV=1;>tr|B1AWD8|B1AWD8_MOUSE Clathrin light chain A OS=Mus musculus GN=Clta PE=4 SV=1;>sp|O08585|CLCA_MOUSE Clathrin light chain A OS=Mus musculus GN=Clta PE=1 SV=2;>tr|B1AWE1|B1AW	0.830337	0.453439	0.744075	0.67595	+	0.0272885	9	9	28.2	3.4748e-32	27.061
sp|P98078|DAB2_MOUSE;sp|P98078-2|DAB2_MOUSE;tr|E9QL31|E9QL31_MOUSE;tr|F6TQN9|F6TQN9_MOUSE;sp|P98078-3|DAB2_MOUSE;tr|Q3TRE6|Q3TRE6_MOUSE;tr|E9PX84|E9PX84_MOUSE;tr|E0CXT5|E0CXT5_MOUSE;tr|Q9DCE6|Q9DCE6_MOUSE;tr|E0CZ53|E0CZ53_MOUSE;tr|E0CYJ2|E0CYJ2_MOUSE	sp|P98078|DAB2_MOUSE;sp|P98078-2|DAB2_MOUSE;tr|E9QL31|E9QL31_MOUSE;tr|F6TQN9|F6TQN9_MOUSE;sp|P98078-3|DAB2_MOUSE;tr|Q3TRE6|Q3TRE6_MOUSE;tr|E9PX84|E9PX84_MOUSE	>sp|P98078|DAB2_MOUSE Disabled homolog 2 OS=Mus musculus GN=Dab2 PE=1 SV=2;>sp|P98078-2|DAB2_MOUSE Isoform p93 of Disabled homolog 2 OS=Mus musculus GN=Dab2;>tr|E9QL31|E9QL31_MOUSE Disabled homolog 2 OS=Mus musculus GN=Dab2 PE=4 SV=1;>tr|F6TQN9|F6TQN9_MOUS	0.681134	0.832769	0.511772	0.675225	+	0.0183354	27	27	49.6	0	82.311
sp|P08113|ENPL_MOUSE;tr|F7C312|F7C312_MOUSE	sp|P08113|ENPL_MOUSE;tr|F7C312|F7C312_MOUSE	>sp|P08113|ENPL_MOUSE Endoplasmin OS=Mus musculus GN=Hsp90b1 PE=1 SV=2;>tr|F7C312|F7C312_MOUSE Endoplasmin (Fragment) OS=Mus musculus GN=Hsp90b1 PE=4 SV=1	0.573956	0.766383	0.678793	0.673044	+	0.00676088	50	50	58.5	0	92.475
sp|P62858|RS28_MOUSE;tr|G3UYV7|G3UYV7_MOUSE;tr|J3QNN8|J3QNN8_MOUSE	sp|P62858|RS28_MOUSE;tr|G3UYV7|G3UYV7_MOUSE;tr|J3QNN8|J3QNN8_MOUSE	>sp|P62858|RS28_MOUSE 40S ribosomal protein S28 OS=Mus musculus GN=Rps28 PE=2 SV=1;>tr|G3UYV7|G3UYV7_MOUSE 40S ribosomal protein S28 (Fragment) OS=Mus musculus GN=Rps28 PE=4 SV=1;>tr|J3QNN8|J3QNN8_MOUSE MCG49140 OS=Mus musculus GN=mCG_49140 PE=4 SV=1	0.549226	0.623211	0.843341	0.671926	+	0.0168452	2	2	30.4	9.3175e-35	7.8409
tr|G3X922|G3X922_MOUSE	tr|G3X922|G3X922_MOUSE	>tr|G3X922|G3X922_MOUSE MCG115602 OS=Mus musculus GN=Dnajc13 PE=4 SV=1	0.822934	0.505688	0.675003	0.667875	+	0.0183155	63	63	34.9	0	254.44
sp|P57746|VATD_MOUSE	sp|P57746|VATD_MOUSE	>sp|P57746|VATD_MOUSE V-type proton ATPase subunit D OS=Mus musculus GN=Atp6v1d PE=1 SV=1	0.445727	0.607295	0.934026	0.662349	+	0.0439427	16	16	56.7	3.0359e-237	28.369
sp|P51660|DHB4_MOUSE	sp|P51660|DHB4_MOUSE	>sp|P51660|DHB4_MOUSE Peroxisomal multifunctional enzyme type 2 OS=Mus musculus GN=Hsd17b4 PE=1 SV=3	0.6219	0.574344	0.786764	0.661002	+	0.00934819	13	13	24.5	1.0487e-63	79.481
sp|Q9JI11|STK4_MOUSE;tr|Q8CDG4|Q8CDG4_MOUSE;tr|A2A5M9|A2A5M9_MOUSE	sp|Q9JI11|STK4_MOUSE	>sp|Q9JI11|STK4_MOUSE Serine/threonine-protein kinase 4 OS=Mus musculus GN=Stk4 PE=1 SV=1	0.464459	0.764176	0.74261	0.657082	+	0.0208999	8	8	21.4	3.8863e-45	55.541
tr|Q8VHM7|Q8VHM7_MOUSE;sp|Q61190|I10R2_MOUSE;tr|E9Q083|E9Q083_MOUSE	tr|Q8VHM7|Q8VHM7_MOUSE;sp|Q61190|I10R2_MOUSE	>tr|Q8VHM7|Q8VHM7_MOUSE Interleukin 10 receptor 2 OS=Mus musculus GN=Il10rb PE=2 SV=1;>sp|Q61190|I10R2_MOUSE Interleukin-10 receptor subunit beta OS=Mus musculus GN=Il10rb PE=1 SV=1	0.633106	0.673737	NaN	0.653421	+	0.0197871	4	4	13.7	1.7294e-13	40.031
sp|Q8K352|SASH3_MOUSE	sp|Q8K352|SASH3_MOUSE	>sp|Q8K352|SASH3_MOUSE SAM and SH3 domain-containing protein 3 OS=Mus musculus GN=Sash3 PE=2 SV=2	0.573859	0.604925	0.773996	0.650927	+	0.00900341	5	5	19.2	1.151e-15	41.608
tr|A2AG68|A2AG68_MOUSE;sp|Q64430|ATP7A_MOUSE;sp|Q64446|ATP7B_MOUSE;tr|B1AQ57|B1AQ57_MOUSE	tr|A2AG68|A2AG68_MOUSE;sp|Q64430|ATP7A_MOUSE	>tr|A2AG68|A2AG68_MOUSE ATPase, Cu++ transporting, alpha polypeptide OS=Mus musculus GN=Atp7a PE=3 SV=1;>sp|Q64430|ATP7A_MOUSE Copper-transporting ATPase 1 OS=Mus musculus GN=Atp7a PE=1 SV=3	0.65104	0.624803	0.674551	0.650131	+	0.000488076	16	16	13.1	3.4141e-26	162.03
sp|Q61335|BAP31_MOUSE	sp|Q61335|BAP31_MOUSE	>sp|Q61335|BAP31_MOUSE B-cell receptor-associated protein 31 OS=Mus musculus GN=Bcap31 PE=1 SV=4	0.601411	0.683562	0.659285	0.648086	+	0.00141064	12	12	31	8.964e-57	27.956
sp|Q922Q8|LRC59_MOUSE	sp|Q922Q8|LRC59_MOUSE	>sp|Q922Q8|LRC59_MOUSE Leucine-rich repeat-containing protein 59 OS=Mus musculus GN=Lrrc59 PE=2 SV=1	0.524866	0.58602	0.818687	0.643191	+	0.0188204	12	12	37.5	9.2764e-115	34.877
sp|Q6PGL7|FAM21_MOUSE;sp|Q6PGL7-2|FAM21_MOUSE	sp|Q6PGL7|FAM21_MOUSE;sp|Q6PGL7-2|FAM21_MOUSE	>sp|Q6PGL7|FAM21_MOUSE WASH complex subunit FAM21 OS=Mus musculus GN=Fam21 PE=1 SV=1;>sp|Q6PGL7-2|FAM21_MOUSE Isoform 2 of WASH complex subunit FAM21 OS=Mus musculus GN=Fam21	0.753605	0.592541	0.57192	0.639355	+	0.00797329	36	36	41.9	0	145.31
sp|Q9ERN0|SCAM2_MOUSE	sp|Q9ERN0|SCAM2_MOUSE	>sp|Q9ERN0|SCAM2_MOUSE Secretory carrier-associated membrane protein 2 OS=Mus musculus GN=Scamp2 PE=2 SV=1	0.539432	0.65205	0.723078	0.638187	+	0.00694554	4	4	10.6	0	36.464
tr|Q6PE62|Q6PE62_MOUSE;sp|P47878|IBP3_MOUSE	tr|Q6PE62|Q6PE62_MOUSE;sp|P47878|IBP3_MOUSE	>tr|Q6PE62|Q6PE62_MOUSE Igfbp3 protein OS=Mus musculus GN=Igfbp3 PE=2 SV=1;>sp|P47878|IBP3_MOUSE Insulin-like growth factor-binding protein 3 OS=Mus musculus GN=Igfbp3 PE=2 SV=1	0.484808	0.80488	0.613249	0.634312	+	0.0208247	5	5	17.8	8.3106e-31	31.687
sp|Q8R5J9|PRAF3_MOUSE	sp|Q8R5J9|PRAF3_MOUSE	>sp|Q8R5J9|PRAF3_MOUSE PRA1 family protein 3 OS=Mus musculus GN=Arl6ip5 PE=1 SV=2	0.680414	0.759241	0.456806	0.632154	+	0.0199195	4	4	23.9	1.0697e-10	21.557
sp|Q80SZ7|GBG5_MOUSE;tr|J3QPM9|J3QPM9_MOUSE	sp|Q80SZ7|GBG5_MOUSE;tr|J3QPM9|J3QPM9_MOUSE	>sp|Q80SZ7|GBG5_MOUSE Guanine nucleotide-binding protein G(I)/G(S)/G(O) subunit gamma-5 OS=Mus musculus GN=Gng5 PE=2 SV=2;>tr|J3QPM9|J3QPM9_MOUSE Protein Gm3150 OS=Mus musculus GN=Gm3150 PE=4 SV=1	0.661658	0.544189	0.690015	0.631954	+	0.00495261	3	3	33.8	6.0468e-07	7.3184
sp|Q64152|BTF3_MOUSE;sp|Q64152-2|BTF3_MOUSE	sp|Q64152|BTF3_MOUSE;sp|Q64152-2|BTF3_MOUSE	>sp|Q64152|BTF3_MOUSE Transcription factor BTF3 OS=Mus musculus GN=Btf3 PE=2 SV=3;>sp|Q64152-2|BTF3_MOUSE Isoform 2 of Transcription factor BTF3 OS=Mus musculus GN=Btf3	0.684729	0.590051	0.620493	0.631758	+	0.0019454	9	9	49.5	6.5296e-238	22.031
sp|P24668|MPRD_MOUSE	sp|P24668|MPRD_MOUSE	>sp|P24668|MPRD_MOUSE Cation-dependent mannose-6-phosphate receptor OS=Mus musculus GN=M6pr PE=1 SV=1	0.570851	0.690909	0.630126	0.630629	+	0.00300683	13	13	30.2	0	31.172
sp|Q8R0X7|SGPL1_MOUSE;tr|D6REF7|D6REF7_MOUSE;tr|D3YZT4|D3YZT4_MOUSE;tr|D3Z1Z3|D3Z1Z3_MOUSE;tr|D3YY13|D3YY13_MOUSE	sp|Q8R0X7|SGPL1_MOUSE;tr|D6REF7|D6REF7_MOUSE	>sp|Q8R0X7|SGPL1_MOUSE Sphingosine-1-phosphate lyase 1 OS=Mus musculus GN=Sgpl1 PE=2 SV=1;>tr|D6REF7|D6REF7_MOUSE Sphingosine-1-phosphate lyase 1 OS=Mus musculus GN=Sgpl1 PE=3 SV=1	0.665211	0.638305	0.587749	0.630422	+	0.00129473	19	19	38	5.9859e-165	63.676
sp|Q91YJ2|SNX4_MOUSE	sp|Q91YJ2|SNX4_MOUSE	>sp|Q91YJ2|SNX4_MOUSE Sorting nexin-4 OS=Mus musculus GN=Snx4 PE=2 SV=1	0.49968	0.690551	0.700972	0.630401	+	0.0106015	10	10	23.3	9.1986e-39	51.777
sp|O88271|CFDP1_MOUSE	sp|O88271|CFDP1_MOUSE	>sp|O88271|CFDP1_MOUSE Craniofacial development protein 1 OS=Mus musculus GN=Cfdp1 PE=1 SV=1	0.83996	0.519441	0.521453	0.626951	+	0.0276668	5	5	23.7	4.9214e-28	32.921
sp|Q9ERB0|SNP29_MOUSE	sp|Q9ERB0|SNP29_MOUSE	>sp|Q9ERB0|SNP29_MOUSE Synaptosomal-associated protein 29 OS=Mus musculus GN=Snap29 PE=1 SV=1	0.785258	0.660381	0.433494	0.626377	+	0.0259703	10	10	48.1	1.748e-83	29.572
sp|O54734|OST48_MOUSE	sp|O54734|OST48_MOUSE	>sp|O54734|OST48_MOUSE Dolichyl-diphosphooligosaccharide--protein glycosyltransferase 48 kDa subunit OS=Mus musculus GN=Ddost PE=1 SV=2	0.650397	0.78115	0.446256	0.625934	+	0.0233896	13	13	44.4	2.4389e-293	49.027
sp|O70400|PDLI1_MOUSE	sp|O70400|PDLI1_MOUSE	>sp|O70400|PDLI1_MOUSE PDZ and LIM domain protein 1 OS=Mus musculus GN=Pdlim1 PE=2 SV=4	0.703455	0.575022	0.59474	0.624406	+	0.00406505	5	5	19	6.7277e-34	35.774
sp|Q9EP69|SAC1_MOUSE	sp|Q9EP69|SAC1_MOUSE	>sp|Q9EP69|SAC1_MOUSE Phosphatidylinositide phosphatase SAC1 OS=Mus musculus GN=Sacm1l PE=2 SV=1	0.562279	0.688762	0.617204	0.622749	+	0.00343961	18	18	33.4	4.8942e-112	66.943
sp|Q9EPR4|S23A2_MOUSE;tr|A2ANL1|A2ANL1_MOUSE	sp|Q9EPR4|S23A2_MOUSE	>sp|Q9EPR4|S23A2_MOUSE Solute carrier family 23 member 2 OS=Mus musculus GN=Slc23a2 PE=1 SV=2	0.649018	0.469469	0.730662	0.616383	+	0.0153058	10	10	17.4	5.2433e-53	70.048
sp|Q3TFQ1|SPRY7_MOUSE;tr|Q3UBW1|Q3UBW1_MOUSE	sp|Q3TFQ1|SPRY7_MOUSE;tr|Q3UBW1|Q3UBW1_MOUSE	>sp|Q3TFQ1|SPRY7_MOUSE SPRY domain-containing protein 7 OS=Mus musculus GN=Spryd7 PE=2 SV=2;>tr|Q3UBW1|Q3UBW1_MOUSE Novel protein (6330409N04Rik) OS=Mus musculus GN=6330409N04Rik PE=2 SV=1	0.638027	0.46069	0.749406	0.616041	+	0.0181176	7	7	46.9	4.4297e-79	21.681
tr|Q5SXR6|Q5SXR6_MOUSE;sp|Q68FD5|CLH_MOUSE;tr|F6Z1R4|F6Z1R4_MOUSE	tr|Q5SXR6|Q5SXR6_MOUSE;sp|Q68FD5|CLH_MOUSE	>tr|Q5SXR6|Q5SXR6_MOUSE Clathrin heavy chain 1 OS=Mus musculus GN=Cltc PE=2 SV=1;>sp|Q68FD5|CLH_MOUSE Clathrin heavy chain 1 OS=Mus musculus GN=Cltc PE=1 SV=3	0.622837	0.586981	0.62368	0.611166	+	0.000391406	75	75	49.7	0	191.98
sp|P46978|STT3A_MOUSE;tr|D3YZN5|D3YZN5_MOUSE;sp|Q3TDQ1|STT3B_MOUSE	sp|P46978|STT3A_MOUSE	>sp|P46978|STT3A_MOUSE Dolichyl-diphosphooligosaccharide--protein glycosyltransferase subunit STT3A OS=Mus musculus GN=Stt3a PE=1 SV=1	0.466444	0.689836	0.667756	0.608012	+	0.0133894	8	8	10.2	2.021e-18	80.597
sp|Q99M54|CDCA3_MOUSE;tr|D3Z3H6|D3Z3H6_MOUSE;tr|D3YZ81|D3YZ81_MOUSE;tr|D3YXE3|D3YXE3_MOUSE;sp|Q99M54-2|CDCA3_MOUSE	sp|Q99M54|CDCA3_MOUSE;tr|D3Z3H6|D3Z3H6_MOUSE;tr|D3YZ81|D3YZ81_MOUSE;tr|D3YXE3|D3YXE3_MOUSE	>sp|Q99M54|CDCA3_MOUSE Cell division cycle-associated protein 3 OS=Mus musculus GN=Cdca3 PE=1 SV=2;>tr|D3Z3H6|D3Z3H6_MOUSE Cell division cycle-associated protein 3 (Fragment) OS=Mus musculus GN=Cdca3 PE=4 SV=1;>tr|D3YZ81|D3YZ81_MOUSE Cell division cycle-as	0.527871	0.60739	0.680504	0.605255	+	0.00526087	8	8	45.9	1.8787e-249	28.708
sp|Q9EST3|4ET_MOUSE;sp|Q9EST3-2|4ET_MOUSE;tr|A8Y5K6|A8Y5K6_MOUSE;tr|Q5NBZ4|Q5NBZ4_MOUSE;tr|Q5NBZ7|Q5NBZ7_MOUSE	sp|Q9EST3|4ET_MOUSE;sp|Q9EST3-2|4ET_MOUSE;tr|A8Y5K6|A8Y5K6_MOUSE;tr|Q5NBZ4|Q5NBZ4_MOUSE	>sp|Q9EST3|4ET_MOUSE Eukaryotic translation initiation factor 4E transporter OS=Mus musculus GN=Eif4enif1 PE=1 SV=2;>sp|Q9EST3-2|4ET_MOUSE Isoform 2 of Eukaryotic translation initiation factor 4E transporter OS=Mus musculus GN=Eif4enif1;>tr|A8Y5K6|A8Y5K6_M	0.832201	0.42975	0.548338	0.60343	+	0.0369925	4	4	4.9	1.2905e-10	107.98
sp|P39061|COIA1_MOUSE;tr|E9QPX1|E9QPX1_MOUSE;sp|P39061-1|COIA1_MOUSE;sp|P39061-2|COIA1_MOUSE;tr|D3Z5C2|D3Z5C2_MOUSE;tr|D3Z556|D3Z556_MOUSE	sp|P39061|COIA1_MOUSE;tr|E9QPX1|E9QPX1_MOUSE;sp|P39061-1|COIA1_MOUSE;sp|P39061-2|COIA1_MOUSE	>sp|P39061|COIA1_MOUSE Collagen alpha-1(XVIII) chain OS=Mus musculus GN=Col18a1 PE=1 SV=4;>tr|E9QPX1|E9QPX1_MOUSE Endostatin OS=Mus musculus GN=Col18a1 PE=4 SV=1;>sp|P39061-1|COIA1_MOUSE Isoform 2 of Collagen alpha-1(XVIII) chain OS=Mus musculus GN=Col18a1	0.642193	0.544881	0.621431	0.602835	+	0.0024007	11	11	7.2	4.105e-187	182.17
sp|P45878|FKBP2_MOUSE	sp|P45878|FKBP2_MOUSE	>sp|P45878|FKBP2_MOUSE Peptidyl-prolyl cis-trans isomerase FKBP2 OS=Mus musculus GN=Fkbp2 PE=1 SV=1	0.692963	0.493032	0.622181	0.602725	+	0.00929849	5	5	47.9	9.1063e-22	15.344
sp|O35887|CALU_MOUSE;tr|G3V004|G3V004_MOUSE;tr|G3UWR0|G3UWR0_MOUSE;tr|G3UWV3|G3UWV3_MOUSE;tr|G3UXA8|G3UXA8_MOUSE;tr|G3UY49|G3UY49_MOUSE;tr|G3UXA3|G3UXA3_MOUSE	sp|O35887|CALU_MOUSE;tr|G3V004|G3V004_MOUSE;tr|G3UWR0|G3UWR0_MOUSE;tr|G3UWV3|G3UWV3_MOUSE	>sp|O35887|CALU_MOUSE Calumenin OS=Mus musculus GN=Calu PE=1 SV=1;>tr|G3V004|G3V004_MOUSE Calumenin OS=Mus musculus GN=Calu PE=4 SV=1;>tr|G3UWR0|G3UWR0_MOUSE Calumenin OS=Mus musculus GN=Calu PE=4 SV=1;>tr|G3UWV3|G3UWV3_MOUSE Calumenin OS=Mus musculus GN=C	0.709291	0.562963	0.531169	0.601141	+	0.00822224	15	15	50.2	7.9359e-116	37.063
sp|Q80X50-2|UBP2L_MOUSE;sp|Q80X50-4|UBP2L_MOUSE;sp|Q80X50-3|UBP2L_MOUSE	sp|Q80X50-2|UBP2L_MOUSE;sp|Q80X50-4|UBP2L_MOUSE;sp|Q80X50-3|UBP2L_MOUSE	>sp|Q80X50-2|UBP2L_MOUSE Isoform 2 of Ubiquitin-associated protein 2-like OS=Mus musculus GN=Ubap2l;>sp|Q80X50-4|UBP2L_MOUSE Isoform 4 of Ubiquitin-associated protein 2-like OS=Mus musculus GN=Ubap2l;>sp|Q80X50-3|UBP2L_MOUSE Isoform 3 of Ubiquitin-associat	0.528671	0.751892	0.521352	0.600639	+	0.015498	23	23	39.7	0	107.24
sp|Q8VDD8|WASH1_MOUSE	sp|Q8VDD8|WASH1_MOUSE	>sp|Q8VDD8|WASH1_MOUSE WAS protein family homolog 1 OS=Mus musculus GN=Wash1 PE=2 SV=1	0.559149	0.668119	0.563744	0.597004	+	0.00353351	12	12	32.2	5.3977e-129	51.658
sp|Q99KI0|ACON_MOUSE	sp|Q99KI0|ACON_MOUSE	>sp|Q99KI0|ACON_MOUSE Aconitate hydratase, mitochondrial OS=Mus musculus GN=Aco2 PE=1 SV=1	0.563841	0.470615	0.739157	0.591204	+	0.0172712	8	8	15.1	1.9822e-20	85.462
sp|Q91VJ5|PQBP1_MOUSE;tr|A2AER8|A2AER8_MOUSE;tr|A2AER9|A2AER9_MOUSE	sp|Q91VJ5|PQBP1_MOUSE;tr|A2AER8|A2AER8_MOUSE;tr|A2AER9|A2AER9_MOUSE	>sp|Q91VJ5|PQBP1_MOUSE Polyglutamine-binding protein 1 OS=Mus musculus GN=Pqbp1 PE=2 SV=1;>tr|A2AER8|A2AER8_MOUSE Polyglutamine binding protein 1 (Fragment) OS=Mus musculus GN=Pqbp1 PE=4 SV=1;>tr|A2AER9|A2AER9_MOUSE Polyglutamine binding protein 1 (Fragmen	0.633943	0.523963	0.61306	0.590322	+	0.00324746	4	4	20.5	4.2539e-142	30.597
sp|Q18PI6|SLAF5_MOUSE;sp|Q18PI6-2|SLAF5_MOUSE	sp|Q18PI6|SLAF5_MOUSE	>sp|Q18PI6|SLAF5_MOUSE SLAM family member 5 OS=Mus musculus GN=Cd84 PE=1 SV=1	0.746055	0.431676	0.591871	0.589867	+	0.022865	20	20	47.4	0	37.378
sp|P11440|CDK1_MOUSE;tr|D3Z2T9|D3Z2T9_MOUSE	sp|P11440|CDK1_MOUSE;tr|D3Z2T9|D3Z2T9_MOUSE	>sp|P11440|CDK1_MOUSE Cyclin-dependent kinase 1 OS=Mus musculus GN=Cdk1 PE=1 SV=3;>tr|D3Z2T9|D3Z2T9_MOUSE Cyclin-dependent kinase 1 (Fragment) OS=Mus musculus GN=Cdk1 PE=3 SV=1	0.544189	0.502127	0.718701	0.588339	+	0.0124631	13	13	46.5	1.6864e-104	34.106
sp|Q9WTP6|KAD2_MOUSE;sp|Q9WTP6-2|KAD2_MOUSE	sp|Q9WTP6|KAD2_MOUSE;sp|Q9WTP6-2|KAD2_MOUSE	>sp|Q9WTP6|KAD2_MOUSE Adenylate kinase 2, mitochondrial OS=Mus musculus GN=Ak2 PE=1 SV=5;>sp|Q9WTP6-2|KAD2_MOUSE Isoform 2 of Adenylate kinase 2, mitochondrial OS=Mus musculus GN=Ak2	0.711671	0.694212	0.347099	0.584327	+	0.0388884	3	3	18	1.6122e-15	26.468
sp|P01887|B2MG_MOUSE	sp|P01887|B2MG_MOUSE	>sp|P01887|B2MG_MOUSE Beta-2-microglobulin OS=Mus musculus GN=B2m PE=1 SV=2	0.586597	0.691981	0.466236	0.581604	+	0.0123407	6	6	74.8	2.9294e-184	13.779
tr|D3YUE2|D3YUE2_MOUSE;sp|Q61398|PCOC1_MOUSE;tr|D3YZE3|D3YZE3_MOUSE;tr|F6QJE1|F6QJE1_MOUSE;tr|D3YWH0|D3YWH0_MOUSE	tr|D3YUE2|D3YUE2_MOUSE;sp|Q61398|PCOC1_MOUSE	>tr|D3YUE2|D3YUE2_MOUSE Procollagen C-endopeptidase enhancer 1 OS=Mus musculus GN=Pcolce PE=4 SV=1;>sp|Q61398|PCOC1_MOUSE Procollagen C-endopeptidase enhancer 1 OS=Mus musculus GN=Pcolce PE=1 SV=2	0.568324	0.510557	0.661202	0.580028	+	0.00567438	13	13	35.3	7.7169e-92	53.134
sp|P62889|RL30_MOUSE	sp|P62889|RL30_MOUSE	>sp|P62889|RL30_MOUSE 60S ribosomal protein L30 OS=Mus musculus GN=Rpl30 PE=2 SV=2	0.549423	0.660929	0.522658	0.57767	+	0.00532923	5	5	59.1	5.7373e-121	12.784
sp|Q8VDC1|FYCO1_MOUSE	sp|Q8VDC1|FYCO1_MOUSE	>sp|Q8VDC1|FYCO1_MOUSE FYVE and coiled-coil domain-containing protein 1 OS=Mus musculus GN=Fyco1 PE=1 SV=1	0.528471	0.67708	0.520447	0.575333	+	0.00774418	9	9	9.4	2.3069e-39	162.33
sp|Q7TN29|SMAP2_MOUSE;sp|Q7TN29-2|SMAP2_MOUSE	sp|Q7TN29|SMAP2_MOUSE;sp|Q7TN29-2|SMAP2_MOUSE	>sp|Q7TN29|SMAP2_MOUSE Stromal membrane-associated protein 2 OS=Mus musculus GN=Smap2 PE=1 SV=1;>sp|Q7TN29-2|SMAP2_MOUSE Isoform 2 of Stromal membrane-associated protein 2 OS=Mus musculus GN=Smap2	0.340619	0.694747	0.688941	0.574769	+	0.0390817	16	16	40.4	0	46.577
tr|Q8BTS0|Q8BTS0_MOUSE;sp|Q61656|DDX5_MOUSE;sp|Q501J6-2|DDX17_MOUSE;tr|B1ARB9|B1ARB9_MOUSE;tr|B1ARC0|B1ARC0_MOUSE;tr|B1ARB8|B1ARB8_MOUSE	tr|Q8BTS0|Q8BTS0_MOUSE;sp|Q61656|DDX5_MOUSE	>tr|Q8BTS0|Q8BTS0_MOUSE DEAD (Asp-Glu-Ala-Asp) box polypeptide 5 OS=Mus musculus GN=Ddx5 PE=2 SV=1;>sp|Q61656|DDX5_MOUSE Probable ATP-dependent RNA helicase DDX5 OS=Mus musculus GN=Ddx5 PE=1 SV=2	0.773743	0.492417	0.443819	0.569993	+	0.0310426	19	18	34.3	5.9627e-113	69.265
sp|P70429|EVL_MOUSE;tr|F8WJB9|F8WJB9_MOUSE;sp|P70429-2|EVL_MOUSE;tr|E9PVP4|E9PVP4_MOUSE	sp|P70429|EVL_MOUSE;tr|F8WJB9|F8WJB9_MOUSE;sp|P70429-2|EVL_MOUSE;tr|E9PVP4|E9PVP4_MOUSE	>sp|P70429|EVL_MOUSE Ena/VASP-like protein OS=Mus musculus GN=Evl PE=1 SV=2;>tr|F8WJB9|F8WJB9_MOUSE Ena/VASP-like protein OS=Mus musculus GN=Evl PE=4 SV=1;>sp|P70429-2|EVL_MOUSE Isoform 1 of Ena/VASP-like protein OS=Mus musculus GN=Evl;>tr|E9PVP4|E9PVP4_MO	0.806118	0.472384	0.431248	0.569917	+	0.0407434	20	20	57.2	0	44.337
sp|P56395|CYB5_MOUSE;tr|G5E850|G5E850_MOUSE;tr|E0CY88|E0CY88_MOUSE	sp|P56395|CYB5_MOUSE;tr|G5E850|G5E850_MOUSE	>sp|P56395|CYB5_MOUSE Cytochrome b5 OS=Mus musculus GN=Cyb5a PE=1 SV=2;>tr|G5E850|G5E850_MOUSE Cytochrome b-5, isoform CRA_a OS=Mus musculus GN=Cyb5 PE=3 SV=1	0.631244	0.578794	0.497433	0.569157	+	0.00464521	6	6	54.5	4.5864e-193	15.241
tr|D6RI20|D6RI20_MOUSE;sp|Q9CR20|IR3IP_MOUSE;tr|J3QMQ2|J3QMQ2_MOUSE	tr|D6RI20|D6RI20_MOUSE;sp|Q9CR20|IR3IP_MOUSE;tr|J3QMQ2|J3QMQ2_MOUSE	>tr|D6RI20|D6RI20_MOUSE Haloacid dehalogenase-like hydrolase domain-containing protein 2 OS=Mus musculus GN=Hdhd2 PE=4 SV=1;>sp|Q9CR20|IR3IP_MOUSE Immediate early response 3-interacting protein 1 OS=Mus musculus GN=Ier3ip1 PE=2 SV=1;>tr|J3QMQ2|J3QMQ2_MOUSE	0.669118	0.561302	0.463518	0.564646	+	0.0108774	2	2	18.4	1.0731e-68	16.254
sp|Q7TPR4|ACTN1_MOUSE;tr|A1BN54|A1BN54_MOUSE;tr|D3YY95|D3YY95_MOUSE	sp|Q7TPR4|ACTN1_MOUSE;tr|A1BN54|A1BN54_MOUSE	>sp|Q7TPR4|ACTN1_MOUSE Alpha-actinin-1 OS=Mus musculus GN=Actn1 PE=1 SV=1;>tr|A1BN54|A1BN54_MOUSE Alpha actinin 1a OS=Mus musculus GN=Actn1 PE=2 SV=1	0.513693	0.582363	0.589859	0.561972	+	0.00185478	29	16	39.9	1.6242e-128	103.07
sp|O08795-2|GLU2B_MOUSE;sp|O08795|GLU2B_MOUSE	sp|O08795-2|GLU2B_MOUSE;sp|O08795|GLU2B_MOUSE	>sp|O08795-2|GLU2B_MOUSE Isoform 2 of Glucosidase 2 subunit beta OS=Mus musculus GN=Prkcsh;>sp|O08795|GLU2B_MOUSE Glucosidase 2 subunit beta OS=Mus musculus GN=Prkcsh PE=1 SV=1	0.480265	0.703367	0.494876	0.559503	+	0.016184	9	9	18.9	6.8938e-60	59.559
sp|O55143|AT2A2_MOUSE;sp|O55143-2|AT2A2_MOUSE;tr|J3KMM5|J3KMM5_MOUSE;sp|Q8R429|AT2A1_MOUSE	sp|O55143|AT2A2_MOUSE;sp|O55143-2|AT2A2_MOUSE;tr|J3KMM5|J3KMM5_MOUSE	>sp|O55143|AT2A2_MOUSE Sarcoplasmic/endoplasmic reticulum calcium ATPase 2 OS=Mus musculus GN=Atp2a2 PE=1 SV=2;>sp|O55143-2|AT2A2_MOUSE Isoform SERCA2A of Sarcoplasmic/endoplasmic reticulum calcium ATPase 2 OS=Mus musculus GN=Atp2a2;>tr|J3KMM5|J3KMM5_MOUSE	0.586212	0.395831	0.695014	0.559019	+	0.0235985	26	26	31	6.6986e-179	114.86
sp|Q9Z2M6|UBL3_MOUSE	sp|Q9Z2M6|UBL3_MOUSE	>sp|Q9Z2M6|UBL3_MOUSE Ubiquitin-like protein 3 OS=Mus musculus GN=Ubl3 PE=1 SV=1	0.452068	0.62742	0.594071	0.557853	+	0.00916014	6	6	74.4	1.4944e-56	13.18
sp|Q924Z4|CERS2_MOUSE;tr|D3Z0Z2|D3Z0Z2_MOUSE;tr|D3YTM0|D3YTM0_MOUSE;tr|D3Z4M2|D3Z4M2_MOUSE	sp|Q924Z4|CERS2_MOUSE;tr|D3Z0Z2|D3Z0Z2_MOUSE;tr|D3YTM0|D3YTM0_MOUSE;tr|D3Z4M2|D3Z4M2_MOUSE	>sp|Q924Z4|CERS2_MOUSE Ceramide synthase 2 OS=Mus musculus GN=Cers2 PE=1 SV=1;>tr|D3Z0Z2|D3Z0Z2_MOUSE Protein Lass2 (Fragment) OS=Mus musculus GN=Lass2 PE=3 SV=1;>tr|D3YTM0|D3YTM0_MOUSE Protein Lass2 (Fragment) OS=Mus musculus GN=Lass2 PE=3 SV=1;>tr|D3Z4M2	0.560813	0.622649	0.487384	0.556949	+	0.00489138	3	3	7.1	4.7632e-06	45.024
sp|P35979|RL12_MOUSE;tr|D3YX33|D3YX33_MOUSE;tr|F8VQK7|F8VQK7_MOUSE	sp|P35979|RL12_MOUSE;tr|D3YX33|D3YX33_MOUSE	>sp|P35979|RL12_MOUSE 60S ribosomal protein L12 OS=Mus musculus GN=Rpl12 PE=1 SV=2;>tr|D3YX33|D3YX33_MOUSE MCG49189 OS=Mus musculus GN=Rpl12-ps1 PE=3 SV=1	0.477781	0.565402	0.592541	0.545241	+	0.00400922	8	8	63.6	1.4519e-241	17.804
sp|P26443|DHE3_MOUSE;tr|F7CFA5|F7CFA5_MOUSE	sp|P26443|DHE3_MOUSE	>sp|P26443|DHE3_MOUSE Glutamate dehydrogenase 1, mitochondrial OS=Mus musculus GN=Glud1 PE=1 SV=1	0.750092	0.418892	0.46425	0.544411	+	0.0344021	17	17	38.2	7.7522e-80	61.336
sp|Q9D1G1|RAB1B_MOUSE	sp|Q9D1G1|RAB1B_MOUSE	>sp|Q9D1G1|RAB1B_MOUSE Ras-related protein Rab-1B OS=Mus musculus GN=Rab1b PE=1 SV=1	0.655352	0.395172	0.58246	0.544328	+	0.0196699	10	4	64.7	0	22.187
sp|P55065|PLTP_MOUSE;tr|A2A5K2|A2A5K2_MOUSE;tr|A2A5K3|A2A5K3_MOUSE;tr|A2A5K4|A2A5K4_MOUSE	sp|P55065|PLTP_MOUSE;tr|A2A5K2|A2A5K2_MOUSE	>sp|P55065|PLTP_MOUSE Phospholipid transfer protein OS=Mus musculus GN=Pltp PE=1 SV=1;>tr|A2A5K2|A2A5K2_MOUSE Phospholipid transfer protein OS=Mus musculus GN=Pltp PE=4 SV=1	0.667483	0.561302	0.402067	0.543617	+	0.0195414	9	9	21.5	7.0185e-35	54.452
sp|O08688|CAN5_MOUSE;tr|D3Z432|D3Z432_MOUSE;tr|D3YU84|D3YU84_MOUSE	sp|O08688|CAN5_MOUSE	>sp|O08688|CAN5_MOUSE Calpain-5 OS=Mus musculus GN=Capn5 PE=2 SV=1	0.620117	0.451857	0.55218	0.541385	+	0.0080506	13	13	24.5	4.6223e-23	72.954
sp|Q8BUE4|AIFM2_MOUSE;sp|Q8BUE4-2|AIFM2_MOUSE	sp|Q8BUE4|AIFM2_MOUSE;sp|Q8BUE4-2|AIFM2_MOUSE	>sp|Q8BUE4|AIFM2_MOUSE Apoptosis-inducing factor 2 OS=Mus musculus GN=Aifm2 PE=2 SV=1;>sp|Q8BUE4-2|AIFM2_MOUSE Isoform 2 of Apoptosis-inducing factor 2 OS=Mus musculus GN=Aifm2	0.530171	0.498047	0.581689	0.536635	+	0.0020544	19	19	54.2	2.0608e-183	40.634
sp|P35293|RAB18_MOUSE	sp|P35293|RAB18_MOUSE	>sp|P35293|RAB18_MOUSE Ras-related protein Rab-18 OS=Mus musculus GN=Rab18 PE=2 SV=2	0.475293	0.470407	0.661385	0.535695	+	0.0134917	10	10	61.7	2.3607e-174	23.035
sp|Q9CQD1|RAB5A_MOUSE;tr|A2A5F6|A2A5F6_MOUSE	sp|Q9CQD1|RAB5A_MOUSE	>sp|Q9CQD1|RAB5A_MOUSE Ras-related protein Rab-5A OS=Mus musculus GN=Rab5a PE=1 SV=1	0.578601	0.53057	0.494876	0.534682	+	0.00205174	13	8	81.9	0	23.598
sp|P63242|IF5A1_MOUSE;sp|Q8BGY2|IF5A2_MOUSE;tr|J3QPS8|J3QPS8_MOUSE	sp|P63242|IF5A1_MOUSE;sp|Q8BGY2|IF5A2_MOUSE	>sp|P63242|IF5A1_MOUSE Eukaryotic translation initiation factor 5A-1 OS=Mus musculus GN=Eif5a PE=1 SV=2;>sp|Q8BGY2|IF5A2_MOUSE Eukaryotic translation initiation factor 5A-2 OS=Mus musculus GN=Eif5a2 PE=2 SV=3	0.440952	0.622181	0.539333	0.534155	+	0.00947958	12	12	56.5	4.7359e-185	16.832
sp|P60867|RS20_MOUSE	sp|P60867|RS20_MOUSE	>sp|P60867|RS20_MOUSE 40S ribosomal protein S20 OS=Mus musculus GN=Rps20 PE=1 SV=1	0.47633	0.486457	0.638862	0.533883	+	0.00955732	4	4	28.6	1.2877e-14	13.373
sp|P70297|STAM1_MOUSE;tr|Q3UGN9|Q3UGN9_MOUSE;tr|A2ARJ0|A2ARJ0_MOUSE;tr|B0R0N7|B0R0N7_MOUSE	sp|P70297|STAM1_MOUSE;tr|Q3UGN9|Q3UGN9_MOUSE;tr|A2ARJ0|A2ARJ0_MOUSE	>sp|P70297|STAM1_MOUSE Signal transducing adapter molecule 1 OS=Mus musculus GN=Stam PE=2 SV=3;>tr|Q3UGN9|Q3UGN9_MOUSE Signal transducing adapter molecule 1 OS=Mus musculus GN=Stam PE=2 SV=1;>tr|A2ARJ0|A2ARJ0_MOUSE Signal transducing adapter molecule 1 (Fr	0.65306	0.339023	0.608526	0.533536	+	0.0321856	7	5	17.9	3.8e-85	59.771
sp|Q8C2E7|STRUM_MOUSE;sp|Q8C2E7-2|STRUM_MOUSE	sp|Q8C2E7|STRUM_MOUSE;sp|Q8C2E7-2|STRUM_MOUSE	>sp|Q8C2E7|STRUM_MOUSE WASH complex subunit strumpellin OS=Mus musculus GN=Kiaa0196 PE=2 SV=2;>sp|Q8C2E7-2|STRUM_MOUSE Isoform 2 of WASH complex subunit strumpellin OS=Mus musculus GN=Kiaa0196	0.681494	0.513289	0.403595	0.532793	+	0.0222417	40	40	33.9	0	134.11
sp|Q8BFR5|EFTU_MOUSE;tr|D3YVN7|D3YVN7_MOUSE;sp|Q8BFR5-2|EFTU_MOUSE	sp|Q8BFR5|EFTU_MOUSE;tr|D3YVN7|D3YVN7_MOUSE;sp|Q8BFR5-2|EFTU_MOUSE	>sp|Q8BFR5|EFTU_MOUSE Elongation factor Tu, mitochondrial OS=Mus musculus GN=Tufm PE=1 SV=1;>tr|D3YVN7|D3YVN7_MOUSE Elongation factor Tu OS=Mus musculus GN=Gm9755 PE=3 SV=1;>sp|Q8BFR5-2|EFTU_MOUSE Isoform 2 of Elongation factor Tu, mitochondrial OS=Mus mus	0.657091	0.490057	0.443925	0.530358	+	0.0145806	12	12	30.8	6.6817e-50	49.508
sp|O89116|VTI1A_MOUSE	sp|O89116|VTI1A_MOUSE	>sp|O89116|VTI1A_MOUSE Vesicle transport through interaction with t-SNAREs homolog 1A OS=Mus musculus GN=Vti1a PE=1 SV=1	0.464982	0.478092	0.643117	0.52873	+	0.0115491	12	12	49.3	6.5994e-111	24.986
sp|Q6P9Q6|FKB15_MOUSE;sp|Q6P9Q6-2|FKB15_MOUSE;tr|Q80YW9|Q80YW9_MOUSE;tr|Q80YW6|Q80YW6_MOUSE;tr|Q80YW7|Q80YW7_MOUSE	sp|Q6P9Q6|FKB15_MOUSE;sp|Q6P9Q6-2|FKB15_MOUSE;tr|Q80YW9|Q80YW9_MOUSE	>sp|Q6P9Q6|FKB15_MOUSE FK506-binding protein 15 OS=Mus musculus GN=Fkbp15 PE=1 SV=2;>sp|Q6P9Q6-2|FKB15_MOUSE Isoform B of FK506-binding protein 15 OS=Mus musculus GN=Fkbp15;>tr|Q80YW9|Q80YW9_MOUSE Peptidyl-prolyl cis-trans isomerase OS=Mus musculus GN=Fkbp	0.648097	0.413811	0.514602	0.525503	+	0.0162658	32	32	33.1	0	132.96
sp|Q9Z0F8|ADA17_MOUSE;tr|E9PXU2|E9PXU2_MOUSE;sp|Q9Z0F8-2|ADA17_MOUSE	sp|Q9Z0F8|ADA17_MOUSE;tr|E9PXU2|E9PXU2_MOUSE;sp|Q9Z0F8-2|ADA17_MOUSE	>sp|Q9Z0F8|ADA17_MOUSE Disintegrin and metalloproteinase domain-containing protein 17 OS=Mus musculus GN=Adam17 PE=1 SV=3;>tr|E9PXU2|E9PXU2_MOUSE Disintegrin and metalloproteinase domain-containing protein 17 OS=Mus musculus GN=Adam17 PE=4 SV=1;>sp|Q9Z0F8-	0.573956	0.467801	0.528971	0.523576	+	0.00343439	13	13	22.6	1.0142e-127	93.055
sp|P35564|CALX_MOUSE	sp|P35564|CALX_MOUSE	>sp|P35564|CALX_MOUSE Calnexin OS=Mus musculus GN=Canx PE=1 SV=1	0.473527	0.5655	0.521151	0.520059	+	0.00259728	32	32	49.9	1.0752e-298	67.277
sp|Q9D1D4|TMEDA_MOUSE;sp|Q9D1D4-2|TMEDA_MOUSE	sp|Q9D1D4|TMEDA_MOUSE;sp|Q9D1D4-2|TMEDA_MOUSE	>sp|Q9D1D4|TMEDA_MOUSE Transmembrane emp24 domain-containing protein 10 OS=Mus musculus GN=Tmed10 PE=2 SV=1;>sp|Q9D1D4-2|TMEDA_MOUSE Isoform 2 of Transmembrane emp24 domain-containing protein 10 OS=Mus musculus GN=Tmed10	0.617581	0.477781	0.461424	0.518928	+	0.00899516	8	8	37.4	1.4303e-68	24.911
sp|Q9Z0H8|CLIP2_MOUSE;sp|Q9Z0H8-2|CLIP2_MOUSE	sp|Q9Z0H8|CLIP2_MOUSE;sp|Q9Z0H8-2|CLIP2_MOUSE	>sp|Q9Z0H8|CLIP2_MOUSE CAP-Gly domain-containing linker protein 2 OS=Mus musculus GN=Clip2 PE=1 SV=2;>sp|Q9Z0H8-2|CLIP2_MOUSE Isoform 2 of CAP-Gly domain-containing linker protein 2 OS=Mus musculus GN=Clip2	NaN	0.5007	0.532666	0.516683	+	0.0196868	8	8	10	5.4079e-14	115.91
sp|Q9DAM7|CL023_MOUSE	sp|Q9DAM7|CL023_MOUSE	>sp|Q9DAM7|CL023_MOUSE UPF0444 transmembrane protein C12orf23 homolog OS=Mus musculus PE=2 SV=1	0.484705	0.547055	NaN	0.51588	+	0.0384244	6	6	73.9	4.1576e-29	11.549
sp|P37040|NCPR_MOUSE;tr|Q05DV1|Q05DV1_MOUSE;tr|E9Q997|E9Q997_MOUSE;tr|E9PVT9|E9PVT9_MOUSE;tr|F6R7H8|F6R7H8_MOUSE	sp|P37040|NCPR_MOUSE;tr|Q05DV1|Q05DV1_MOUSE	>sp|P37040|NCPR_MOUSE NADPH--cytochrome P450 reductase OS=Mus musculus GN=Por PE=1 SV=2;>tr|Q05DV1|Q05DV1_MOUSE NADPH--cytochrome P450 reductase OS=Mus musculus GN=Por PE=2 SV=1	0.583423	0.428464	0.521553	0.511147	+	0.00767317	31	31	48.7	2.7639e-192	77.043
sp|Q8BJS4|SUN2_MOUSE;sp|Q8BJS4-2|SUN2_MOUSE;sp|Q8BJS4-3|SUN2_MOUSE	sp|Q8BJS4|SUN2_MOUSE;sp|Q8BJS4-2|SUN2_MOUSE;sp|Q8BJS4-3|SUN2_MOUSE	>sp|Q8BJS4|SUN2_MOUSE SUN domain-containing protein 2 OS=Mus musculus GN=Sun2 PE=1 SV=3;>sp|Q8BJS4-2|SUN2_MOUSE Isoform 2 of SUN domain-containing protein 2 OS=Mus musculus GN=Sun2;>sp|Q8BJS4-3|SUN2_MOUSE Isoform 3 of SUN domain-containing protein 2 OS=Mus	0.462995	0.712199	0.355242	0.510145	+	0.0403549	5	5	8.1	2.1635e-07	81.604
sp|P98195|ATP9B_MOUSE;sp|P98195-2|ATP9B_MOUSE;tr|D3YV00|D3YV00_MOUSE	sp|P98195|ATP9B_MOUSE;sp|P98195-2|ATP9B_MOUSE;tr|D3YV00|D3YV00_MOUSE	>sp|P98195|ATP9B_MOUSE Probable phospholipid-transporting ATPase IIB OS=Mus musculus GN=Atp9b PE=2 SV=4;>sp|P98195-2|ATP9B_MOUSE Isoform 2 of Probable phospholipid-transporting ATPase IIB OS=Mus musculus GN=Atp9b;>tr|D3YV00|D3YV00_MOUSE Probable phospholip	0.542803	0.312317	0.666393	0.507171	+	0.0393942	14	14	14.6	6.3695e-234	129.02
sp|P47879|IBP4_MOUSE;tr|H3BLB7|H3BLB7_MOUSE;tr|H3BJT2|H3BJT2_MOUSE	sp|P47879|IBP4_MOUSE;tr|H3BLB7|H3BLB7_MOUSE	>sp|P47879|IBP4_MOUSE Insulin-like growth factor-binding protein 4 OS=Mus musculus GN=Igfbp4 PE=2 SV=2;>tr|H3BLB7|H3BLB7_MOUSE Insulin-like growth factor-binding protein 4 OS=Mus musculus GN=Igfbp4 PE=4 SV=1	0.595599	0.481609	0.43808	0.505096	+	0.00853478	7	7	32.3	3.377e-187	27.807
sp|Q3TWL2|TM55B_MOUSE;tr|E0CYE6|E0CYE6_MOUSE;tr|F8WHW3|F8WHW3_MOUSE;tr|E0CZ18|E0CZ18_MOUSE;tr|E0CZF6|E0CZF6_MOUSE	sp|Q3TWL2|TM55B_MOUSE;tr|E0CYE6|E0CYE6_MOUSE;tr|F8WHW3|F8WHW3_MOUSE;tr|E0CZ18|E0CZ18_MOUSE	>sp|Q3TWL2|TM55B_MOUSE Transmembrane protein 55B OS=Mus musculus GN=Tmem55b PE=1 SV=1;>tr|E0CYE6|E0CYE6_MOUSE Transmembrane protein 55B (Fragment) OS=Mus musculus GN=Tmem55b PE=4 SV=1;>tr|F8WHW3|F8WHW3_MOUSE Transmembrane protein 55B OS=Mus musculus GN=Tme	0.494159	0.525868	0.479851	0.49996	+	0.000738799	9	8	56.3	7.4757e-149	30.047
sp|Q91ZX7|LRP1_MOUSE;tr|Q3U5J2|Q3U5J2_MOUSE;tr|D3Z5M3|D3Z5M3_MOUSE;tr|H3BJH0|H3BJH0_MOUSE;tr|F6UAC8|F6UAC8_MOUSE	sp|Q91ZX7|LRP1_MOUSE	>sp|Q91ZX7|LRP1_MOUSE Prolow-density lipoprotein receptor-related protein 1 OS=Mus musculus GN=Lrp1 PE=1 SV=1	0.534659	0.466758	0.497331	0.499583	+	0.00154096	189	189	51.3	0	504.74
sp|E9Q634|MYO1E_MOUSE	sp|E9Q634|MYO1E_MOUSE	>sp|E9Q634|MYO1E_MOUSE Unconventional myosin-Ie OS=Mus musculus GN=Myo1e PE=1 SV=1	0.469261	0.436375	0.591775	0.499137	+	0.00885426	10	10	9	1.8838e-68	126.82
sp|Q8BLF1|NCEH1_MOUSE;tr|Q8BYQ0|Q8BYQ0_MOUSE	sp|Q8BLF1|NCEH1_MOUSE	>sp|Q8BLF1|NCEH1_MOUSE Neutral cholesterol ester hydrolase 1 OS=Mus musculus GN=Nceh1 PE=1 SV=1	0.527671	0.525969	0.438293	0.497311	+	0.00350337	16	16	33.8	1.3466e-84	45.739
sp|P80318|TCPG_MOUSE;tr|E9Q133|E9Q133_MOUSE;tr|Q3U0I3|Q3U0I3_MOUSE;tr|F6Q609|F6Q609_MOUSE	sp|P80318|TCPG_MOUSE;tr|E9Q133|E9Q133_MOUSE;tr|Q3U0I3|Q3U0I3_MOUSE	>sp|P80318|TCPG_MOUSE T-complex protein 1 subunit gamma OS=Mus musculus GN=Cct3 PE=1 SV=1;>tr|E9Q133|E9Q133_MOUSE T-complex protein 1 subunit gamma OS=Mus musculus GN=Cct3 PE=3 SV=1;>tr|Q3U0I3|Q3U0I3_MOUSE T-complex protein 1 subunit gamma OS=Mus musculus	0.632641	0.366476	0.468114	0.489077	+	0.0242304	16	16	34.7	2.9907e-39	60.629
sp|Q8BX57|PXK_MOUSE;sp|Q8BX57-2|PXK_MOUSE;sp|Q8BX57-3|PXK_MOUSE	sp|Q8BX57|PXK_MOUSE;sp|Q8BX57-2|PXK_MOUSE;sp|Q8BX57-3|PXK_MOUSE	>sp|Q8BX57|PXK_MOUSE PX domain-containing protein kinase-like protein OS=Mus musculus GN=Pxk PE=1 SV=2;>sp|Q8BX57-2|PXK_MOUSE Isoform 2 of PX domain-containing protein kinase-like protein OS=Mus musculus GN=Pxk;>sp|Q8BX57-3|PXK_MOUSE Isoform 3 of PX domain	0.469469	0.450485	0.538339	0.486098	+	0.00300103	7	7	13.4	9.858e-33	65.23
sp|Q9R0Q3|TMED2_MOUSE;tr|F6V6T4|F6V6T4_MOUSE;tr|Q8BPI2|Q8BPI2_MOUSE	sp|Q9R0Q3|TMED2_MOUSE;tr|F6V6T4|F6V6T4_MOUSE;tr|Q8BPI2|Q8BPI2_MOUSE	>sp|Q9R0Q3|TMED2_MOUSE Transmembrane emp24 domain-containing protein 2 OS=Mus musculus GN=Tmed2 PE=1 SV=1;>tr|F6V6T4|F6V6T4_MOUSE Transmembrane emp24 domain-containing protein 2 (Fragment) OS=Mus musculus GN=Tmed2 PE=3 SV=1;>tr|Q8BPI2|Q8BPI2_MOUSE Transmem	0.461214	0.396707	0.590434	0.482785	+	0.0136332	3	3	16.9	2.573e-10	22.705
sp|P0CG50|UBC_MOUSE;sp|P0CG49|UBB_MOUSE;tr|Q5SX22|Q5SX22_MOUSE;tr|E9QNP0|E9QNP0_MOUSE;tr|E9Q5F6|E9Q5F6_MOUSE;tr|E9Q4P0|E9Q4P0_MOUSE;sp|P62983|RS27A_MOUSE;sp|P62984|RL40_MOUSE;tr|J3QK04|J3QK04_MOUSE;tr|E9Q9J0|E9Q9J0_MOUSE;tr|F6X7C4|F6X7C4_MOUSE;tr|D3YYZ2|D3YYZ2_MOUSE	sp|P0CG50|UBC_MOUSE;sp|P0CG49|UBB_MOUSE;tr|Q5SX22|Q5SX22_MOUSE;tr|E9QNP0|E9QNP0_MOUSE;tr|E9Q5F6|E9Q5F6_MOUSE;tr|E9Q4P0|E9Q4P0_MOUSE;sp|P62983|RS27A_MOUSE;sp|P62984|RL40_MOUSE;tr|J3QK04|J3QK04_MOUSE;tr|E9Q9J0|E9Q9J0_MOUSE;tr|F6X7C4|F6X7C4_MOUSE	>sp|P0CG50|UBC_MOUSE Polyubiquitin-C OS=Mus musculus GN=Ubc PE=1 SV=2;>sp|P0CG49|UBB_MOUSE Polyubiquitin-B OS=Mus musculus GN=Ubb PE=1 SV=1;>tr|Q5SX22|Q5SX22_MOUSE Polyubiquitin-B (Fragment) OS=Mus musculus GN=Ubb PE=2 SV=2;>tr|E9QNP0|E9QNP0_MOUSE Protein	0.467175	0.438399	0.53655	0.480708	+	0.00365215	9	9	66.2	2.5062e-280	82.549
tr|F8WH95|F8WH95_MOUSE;sp|Q61168|LAPM5_MOUSE;tr|F6WX18|F6WX18_MOUSE	tr|F8WH95|F8WH95_MOUSE;sp|Q61168|LAPM5_MOUSE;tr|F6WX18|F6WX18_MOUSE	>tr|F8WH95|F8WH95_MOUSE Lysosomal-associated transmembrane protein 5 (Fragment) OS=Mus musculus GN=Laptm5 PE=4 SV=1;>sp|Q61168|LAPM5_MOUSE Lysosomal-associated transmembrane protein 5 OS=Mus musculus GN=Laptm5 PE=1 SV=1;>tr|F6WX18|F6WX18_MOUSE Lysosomal-as	0.36793	0.485942	0.579759	0.477877	+	0.0160505	2	2	8	1.1147e-05	29.701
sp|Q91WC9|DGLB_MOUSE;tr|F6QP10|F6QP10_MOUSE	sp|Q91WC9|DGLB_MOUSE;tr|F6QP10|F6QP10_MOUSE	>sp|Q91WC9|DGLB_MOUSE Sn1-specific diacylglycerol lipase beta OS=Mus musculus GN=Daglb PE=1 SV=2;>tr|F6QP10|F6QP10_MOUSE Sn1-specific diacylglycerol lipase beta (Fragment) OS=Mus musculus GN=Daglb PE=4 SV=2	0.372506	0.473839	0.580242	0.475529	+	0.0155367	18	18	28.7	4.1004e-140	73.904
tr|E9PYT3|E9PYT3_MOUSE;sp|Q91YH5|ATLA3_MOUSE;sp|Q91YH5-2|ATLA3_MOUSE	tr|E9PYT3|E9PYT3_MOUSE;sp|Q91YH5|ATLA3_MOUSE;sp|Q91YH5-2|ATLA3_MOUSE	>tr|E9PYT3|E9PYT3_MOUSE Atlastin-3 OS=Mus musculus GN=Atl3 PE=4 SV=1;>sp|Q91YH5|ATLA3_MOUSE Atlastin-3 OS=Mus musculus GN=Atl3 PE=2 SV=1;>sp|Q91YH5-2|ATLA3_MOUSE Isoform 2 of Atlastin-3 OS=Mus musculus GN=Atl3	0.417164	0.399773	0.609377	0.475438	+	0.0193747	14	14	38.8	1.0013e-221	60.231
sp|Q3U7R1|ESYT1_MOUSE;sp|Q3U7R1-2|ESYT1_MOUSE	sp|Q3U7R1|ESYT1_MOUSE;sp|Q3U7R1-2|ESYT1_MOUSE	>sp|Q3U7R1|ESYT1_MOUSE Extended synaptotagmin-1 OS=Mus musculus GN=Esyt1 PE=2 SV=2;>sp|Q3U7R1-2|ESYT1_MOUSE Isoform 2 of Extended synaptotagmin-1 OS=Mus musculus GN=Esyt1	0.550605	0.469678	0.405666	0.475316	+	0.00769413	40	40	39.1	0	121.55
sp|O35350|CAN1_MOUSE	sp|O35350|CAN1_MOUSE	>sp|O35350|CAN1_MOUSE Calpain-1 catalytic subunit OS=Mus musculus GN=Capn1 PE=2 SV=1	0.415218	0.506094	0.495388	0.472233	+	0.00366685	27	27	42.2	2.136e-298	82.105
sp|Q91YQ5|RPN1_MOUSE	sp|Q91YQ5|RPN1_MOUSE	>sp|Q91YQ5|RPN1_MOUSE Dolichyl-diphosphooligosaccharide--protein glycosyltransferase subunit 1 OS=Mus musculus GN=Rpn1 PE=2 SV=1	0.442439	0.664665	0.308361	0.471822	+	0.0452281	28	28	57.1	0	68.527
sp|Q9ER00|STX12_MOUSE	sp|Q9ER00|STX12_MOUSE	>sp|Q9ER00|STX12_MOUSE Syntaxin-12 OS=Mus musculus GN=Stx12 PE=1 SV=1	0.437441	0.405448	0.569977	0.470955	+	0.0112441	16	16	63.9	0	31.195
sp|P27784|CCL6_MOUSE	sp|P27784|CCL6_MOUSE	>sp|P27784|CCL6_MOUSE C-C motif chemokine 6 OS=Mus musculus GN=Ccl6 PE=1 SV=1	0.353888	0.625925	0.428464	0.469426	+	0.028613	2	2	44	1.9309e-27	12.984
sp|Q99NF3|CEP41_MOUSE;tr|H9KUZ8|H9KUZ8_MOUSE	sp|Q99NF3|CEP41_MOUSE;tr|H9KUZ8|H9KUZ8_MOUSE	>sp|Q99NF3|CEP41_MOUSE Centrosomal protein of 41 kDa OS=Mus musculus GN=Cep41 PE=1 SV=1;>tr|H9KUZ8|H9KUZ8_MOUSE Protein Tsga14 OS=Mus musculus GN=Tsga14 PE=4 SV=1	0.642471	0.476122	0.288772	0.469122	+	0.0442992	9	9	31.9	5.6174e-52	41.441
sp|P70349|HINT1_MOUSE;tr|B0R1E3|B0R1E3_MOUSE	sp|P70349|HINT1_MOUSE;tr|B0R1E3|B0R1E3_MOUSE	>sp|P70349|HINT1_MOUSE Histidine triad nucleotide-binding protein 1 OS=Mus musculus GN=Hint1 PE=1 SV=3;>tr|B0R1E3|B0R1E3_MOUSE Histidine triad nucleotide binding protein OS=Mus musculus GN=Hint1 PE=4 SV=1	0.459537	0.609377	0.33754	0.468818	+	0.0269826	5	5	57.9	1.3444e-12	13.777
tr|Q923C7|Q923C7_MOUSE;sp|Q9QZ15|CLC4A_MOUSE;tr|E0CYQ6|E0CYQ6_MOUSE;tr|Q80UI7|Q80UI7_MOUSE;tr|Q5YIR8|Q5YIR8_MOUSE;tr|Q67DU8|Q67DU8_MOUSE	tr|Q923C7|Q923C7_MOUSE;sp|Q9QZ15|CLC4A_MOUSE	>tr|Q923C7|Q923C7_MOUSE Clec4a2 protein OS=Mus musculus GN=Clec4a2 PE=2 SV=1;>sp|Q9QZ15|CLC4A_MOUSE C-type lectin domain family 4 member A OS=Mus musculus GN=Clec4a PE=1 SV=1	0.644687	0.305562	0.456175	0.468808	+	0.0411066	5	5	25.6	1.5622e-16	29.822
sp|Q8VBT0|TMX1_MOUSE;tr|F6V084|F6V084_MOUSE	sp|Q8VBT0|TMX1_MOUSE;tr|F6V084|F6V084_MOUSE	>sp|Q8VBT0|TMX1_MOUSE Thioredoxin-related transmembrane protein 1 OS=Mus musculus GN=Tmx1 PE=1 SV=1;>tr|F6V084|F6V084_MOUSE Thioredoxin-related transmembrane protein 1 (Fragment) OS=Mus musculus GN=Tmx1 PE=4 SV=1	0.459641	0.431569	0.507008	0.466073	+	0.00222339	4	4	13.3	1.1232e-11	31.395
sp|Q9CQU0|TXD12_MOUSE	sp|Q9CQU0|TXD12_MOUSE	>sp|Q9CQU0|TXD12_MOUSE Thioredoxin domain-containing protein 12 OS=Mus musculus GN=Txndc12 PE=2 SV=1	0.395611	0.632268	0.362554	0.463478	+	0.031979	3	3	18.2	2.7111e-24	19.048
sp|Q99P69|NUF2_MOUSE;sp|Q99P69-2|NUF2_MOUSE	sp|Q99P69|NUF2_MOUSE;sp|Q99P69-2|NUF2_MOUSE	>sp|Q99P69|NUF2_MOUSE Kinetochore protein Nuf2 OS=Mus musculus GN=Nuf2 PE=2 SV=2;>sp|Q99P69-2|NUF2_MOUSE Isoform 2 of Kinetochore protein Nuf2 OS=Mus musculus GN=Nuf2	0.436162	0.304628	0.623773	0.454854	+	0.0390366	2	2	3.9	4.4577e-05	54.594
sp|P63073|IF4E_MOUSE	sp|P63073|IF4E_MOUSE	>sp|P63073|IF4E_MOUSE Eukaryotic translation initiation factor 4E OS=Mus musculus GN=Eif4e PE=1 SV=1	0.498149	0.537644	0.325041	0.453611	+	0.0200936	5	5	23.5	8.0095e-24	25.053
sp|P11276|FINC_MOUSE	sp|P11276|FINC_MOUSE	>sp|P11276|FINC_MOUSE Fibronectin OS=Mus musculus GN=Fn1 PE=1 SV=4	0.452174	0.458172	0.448055	0.4528	+	4.20763e-05	71	71	42.9	0	272.53
sp|Q9QY76|VAPB_MOUSE;tr|Q8BH80|Q8BH80_MOUSE	sp|Q9QY76|VAPB_MOUSE;tr|Q8BH80|Q8BH80_MOUSE	>sp|Q9QY76|VAPB_MOUSE Vesicle-associated membrane protein-associated protein B OS=Mus musculus GN=Vapb PE=2 SV=3;>tr|Q8BH80|Q8BH80_MOUSE Vesicle-associated membrane protein, associated protein B and C OS=Mus musculus GN=Vapb PE=2 SV=1	0.496718	0.374177	0.484293	0.451729	+	0.0073496	9	8	36.2	9.9548e-95	26.946
sp|Q8BVW3|TRI14_MOUSE;sp|Q8BVW3-2|TRI14_MOUSE	sp|Q8BVW3|TRI14_MOUSE;sp|Q8BVW3-2|TRI14_MOUSE	>sp|Q8BVW3|TRI14_MOUSE Tripartite motif-containing protein 14 OS=Mus musculus GN=Trim14 PE=1 SV=2;>sp|Q8BVW3-2|TRI14_MOUSE Isoform 2 of Tripartite motif-containing protein 14 OS=Mus musculus GN=Trim14	0.474358	0.396488	0.482848	0.451232	+	0.0036886	19	19	48.2	1.1669e-131	49.64
sp|Q8BPU7|ELMO1_MOUSE;sp|Q8BPU7-3|ELMO1_MOUSE;sp|Q8BPU7-2|ELMO1_MOUSE;sp|Q8BPU7-4|ELMO1_MOUSE	sp|Q8BPU7|ELMO1_MOUSE	>sp|Q8BPU7|ELMO1_MOUSE Engulfment and cell motility protein 1 OS=Mus musculus GN=Elmo1 PE=1 SV=2	0.293488	0.527971	0.528871	0.45011	+	0.0289615	30	30	45.7	2.0668e-123	83.935
tr|H3BJL0|H3BJL0_MOUSE;tr|H3BJ44|H3BJ44_MOUSE;sp|Q99J72|ABEC3_MOUSE;tr|E9QMH1|E9QMH1_MOUSE;sp|Q99J72-2|ABEC3_MOUSE;tr|H3BKE5|H3BKE5_MOUSE;sp|Q99J72-4|ABEC3_MOUSE;tr|H3BJQ3|H3BJQ3_MOUSE;sp|Q99J72-3|ABEC3_MOUSE;tr|Q3TI69|Q3TI69_MOUSE	tr|H3BJL0|H3BJL0_MOUSE;tr|H3BJ44|H3BJ44_MOUSE;sp|Q99J72|ABEC3_MOUSE;tr|E9QMH1|E9QMH1_MOUSE;sp|Q99J72-2|ABEC3_MOUSE;tr|H3BKE5|H3BKE5_MOUSE;sp|Q99J72-4|ABEC3_MOUSE;tr|H3BJQ3|H3BJQ3_MOUSE;sp|Q99J72-3|ABEC3_MOUSE;tr|Q3TI69|Q3TI69_MOUSE	>tr|H3BJL0|H3BJL0_MOUSE DNA dC->dU-editing enzyme APOBEC-3 OS=Mus musculus GN=Apobec3 PE=4 SV=1;>tr|H3BJ44|H3BJ44_MOUSE DNA dC->dU-editing enzyme APOBEC-3 OS=Mus musculus GN=Apobec3 PE=4 SV=1;>sp|Q99J72|ABEC3_MOUSE DNA dC->dU-editing enzyme APOBEC-3 OS=Mus	0.591488	0.287236	0.468531	0.449085	+	0.0366058	2	2	4.1	0.00011894	52.213
sp|Q9QZW0|AT11C_MOUSE;tr|F6Q8D3|F6Q8D3_MOUSE;tr|E9QKK8|E9QKK8_MOUSE;sp|Q9QZW0-2|AT11C_MOUSE	sp|Q9QZW0|AT11C_MOUSE;tr|F6Q8D3|F6Q8D3_MOUSE;tr|E9QKK8|E9QKK8_MOUSE;sp|Q9QZW0-2|AT11C_MOUSE	>sp|Q9QZW0|AT11C_MOUSE Probable phospholipid-transporting ATPase 11C OS=Mus musculus GN=Atp11c PE=1 SV=2;>tr|F6Q8D3|F6Q8D3_MOUSE Probable phospholipid-transporting ATPase 11C OS=Mus musculus GN=Atp11c PE=4 SV=1;>tr|E9QKK8|E9QKK8_MOUSE Probable phospholipid	0.592158	0.409038	0.34153	0.447575	+	0.0268613	18	18	22.1	3.705e-261	129.24
tr|E9Q827|E9Q827_MOUSE;sp|P56212|ARP19_MOUSE;sp|P56212-2|ARP19_MOUSE;tr|E9Q4B9|E9Q4B9_MOUSE;tr|E9PXD7|E9PXD7_MOUSE	tr|E9Q827|E9Q827_MOUSE;sp|P56212|ARP19_MOUSE;sp|P56212-2|ARP19_MOUSE;tr|E9Q4B9|E9Q4B9_MOUSE;tr|E9PXD7|E9PXD7_MOUSE	>tr|E9Q827|E9Q827_MOUSE cAMP-regulated phosphoprotein 19 OS=Mus musculus GN=Arpp19 PE=4 SV=1;>sp|P56212|ARP19_MOUSE cAMP-regulated phosphoprotein 19 OS=Mus musculus GN=Arpp19 PE=1 SV=2;>sp|P56212-2|ARP19_MOUSE Isoform ARPP-16 of cAMP-regulated phosphoprote	0.247442	0.532068	0.551196	0.443568	+	0.0456961	8	8	49	9.0823e-40	16.086
sp|Q8BL66|EEA1_MOUSE	sp|Q8BL66|EEA1_MOUSE	>sp|Q8BL66|EEA1_MOUSE Early endosome antigen 1 OS=Mus musculus GN=Eea1 PE=2 SV=2	0.511063	0.423739	0.394404	0.443069	+	0.00619488	94	94	65.1	0	160.91
sp|P32883-2|RASK_MOUSE	sp|P32883-2|RASK_MOUSE	>sp|P32883-2|RASK_MOUSE Isoform 2B of GTPase KRas OS=Mus musculus GN=Kras	0.425459	0.435735	0.466236	0.442477	+	0.000764859	9	9	54.3	6.9265e-207	21.482
sp|P35285|RB22A_MOUSE;tr|A2ARZ7|A2ARZ7_MOUSE	sp|P35285|RB22A_MOUSE;tr|A2ARZ7|A2ARZ7_MOUSE	>sp|P35285|RB22A_MOUSE Ras-related protein Rab-22A OS=Mus musculus GN=Rab22a PE=1 SV=2;>tr|A2ARZ7|A2ARZ7_MOUSE RAB22A, member RAS oncogene family OS=Mus musculus GN=Rab22a PE=4 SV=1	0.373621	0.446045	0.505281	0.441649	+	0.00734885	13	11	67	2.8014e-122	21.802
sp|P31938|MP2K1_MOUSE	sp|P31938|MP2K1_MOUSE	>sp|P31938|MP2K1_MOUSE Dual specificity mitogen-activated protein kinase kinase 1 OS=Mus musculus GN=Map2k1 PE=1 SV=2	0.400975	0.40294	0.51783	0.440582	+	0.00759949	4	4	8.7	2.437e-08	43.474
sp|Q9D8B3|CHM4B_MOUSE;sp|Q9D7F7|CHM4C_MOUSE	sp|Q9D8B3|CHM4B_MOUSE	>sp|Q9D8B3|CHM4B_MOUSE Charged multivesicular body protein 4b OS=Mus musculus GN=Chmp4b PE=2 SV=2	0.293017	0.540623	0.485015	0.439551	+	0.0279049	10	10	49.1	0	24.936
tr|F8WGL3|F8WGL3_MOUSE;sp|P18760|COF1_MOUSE	tr|F8WGL3|F8WGL3_MOUSE;sp|P18760|COF1_MOUSE	>tr|F8WGL3|F8WGL3_MOUSE Cofilin-1 OS=Mus musculus GN=Cfl1 PE=4 SV=1;>sp|P18760|COF1_MOUSE Cofilin-1 OS=Mus musculus GN=Cfl1 PE=1 SV=3	0.390007	0.534161	0.379177	0.434449	+	0.0129645	16	16	56.8	1.5246e-273	24.576
sp|P99027|RLA2_MOUSE	sp|P99027|RLA2_MOUSE	>sp|P99027|RLA2_MOUSE 60S acidic ribosomal protein P2 OS=Mus musculus GN=Rplp2 PE=1 SV=3	0.371169	0.395502	0.529771	0.432147	+	0.0127734	8	8	77.4	0	11.651
tr|A2A5V4|A2A5V4_MOUSE;sp|P55194|3BP1_MOUSE;tr|A2A5V2|A2A5V2_MOUSE;tr|A2A5V3|A2A5V3_MOUSE;tr|A2A5V1|A2A5V1_MOUSE	tr|A2A5V4|A2A5V4_MOUSE;sp|P55194|3BP1_MOUSE;tr|A2A5V2|A2A5V2_MOUSE;tr|A2A5V3|A2A5V3_MOUSE	>tr|A2A5V4|A2A5V4_MOUSE SH3 domain-binding protein 1 OS=Mus musculus GN=Sh3bp1 PE=4 SV=1;>sp|P55194|3BP1_MOUSE SH3 domain-binding protein 1 OS=Mus musculus GN=Sh3bp1 PE=1 SV=2;>tr|A2A5V2|A2A5V2_MOUSE SH3 domain-binding protein 1 OS=Mus musculus GN=Sh3bp1 P	0.54409	0.514703	0.233029	0.430607	+	0.049145	20	20	41.6	9.579e-205	74.172
sp|Q7TMK9|HNRPQ_MOUSE;tr|G3V018|G3V018_MOUSE;sp|Q7TMK9-2|HNRPQ_MOUSE;tr|G3UZI2|G3UZI2_MOUSE;tr|G3UZ48|G3UZ48_MOUSE;tr|G3UXJ6|G3UXJ6_MOUSE;tr|G3UWM1|G3UWM1_MOUSE;tr|G3XA76|G3XA76_MOUSE;tr|G3UXU5|G3UXU5_MOUSE	sp|Q7TMK9|HNRPQ_MOUSE;tr|G3V018|G3V018_MOUSE;sp|Q7TMK9-2|HNRPQ_MOUSE;tr|G3UZI2|G3UZI2_MOUSE;tr|G3UZ48|G3UZ48_MOUSE;tr|G3UXJ6|G3UXJ6_MOUSE;tr|G3UWM1|G3UWM1_MOUSE	>sp|Q7TMK9|HNRPQ_MOUSE Heterogeneous nuclear ribonucleoprotein Q OS=Mus musculus GN=Syncrip PE=1 SV=2;>tr|G3V018|G3V018_MOUSE Heterogeneous nuclear ribonucleoprotein Q OS=Mus musculus GN=Syncrip PE=4 SV=1;>sp|Q7TMK9-2|HNRPQ_MOUSE Isoform 2 of Heterogeneous	0.453439	0.582556	0.253021	0.429672	+	0.0463484	4	4	7.4	6.215e-13	69.632
sp|Q9WV55|VAPA_MOUSE	sp|Q9WV55|VAPA_MOUSE	>sp|Q9WV55|VAPA_MOUSE Vesicle-associated membrane protein-associated protein A OS=Mus musculus GN=Vapa PE=1 SV=2	0.413594	0.320196	0.551885	0.428558	+	0.0237848	15	15	55	1.6466e-135	27.855
sp|Q8CFE6|S38A2_MOUSE	sp|Q8CFE6|S38A2_MOUSE	>sp|Q8CFE6|S38A2_MOUSE Sodium-coupled neutral amino acid transporter 2 OS=Mus musculus GN=Slc38a2 PE=1 SV=1	0.500802	0.360196	0.422771	0.427923	+	0.00891265	7	7	17.7	4.6822e-207	55.503
sp|O09172|GSH0_MOUSE;tr|H3BJA3|H3BJA3_MOUSE;tr|F6VNW5|F6VNW5_MOUSE	sp|O09172|GSH0_MOUSE;tr|H3BJA3|H3BJA3_MOUSE;tr|F6VNW5|F6VNW5_MOUSE	>sp|O09172|GSH0_MOUSE Glutamate--cysteine ligase regulatory subunit OS=Mus musculus GN=Gclm PE=2 SV=1;>tr|H3BJA3|H3BJA3_MOUSE Glutamate--cysteine ligase regulatory subunit (Fragment) OS=Mus musculus GN=Gclm PE=4 SV=1;>tr|F6VNW5|F6VNW5_MOUSE Glutamate--cyst	0.486972	0.496411	0.297602	0.426995	+	0.0222336	7	7	31.8	4.6563e-45	30.534
sp|Q9JKK1|STX6_MOUSE;sp|Q9JKK1-2|STX6_MOUSE	sp|Q9JKK1|STX6_MOUSE;sp|Q9JKK1-2|STX6_MOUSE	>sp|Q9JKK1|STX6_MOUSE Syntaxin-6 OS=Mus musculus GN=Stx6 PE=1 SV=1;>sp|Q9JKK1-2|STX6_MOUSE Isoform 2 of Syntaxin-6 OS=Mus musculus GN=Stx6	0.566084	0.244644	0.459746	0.423491	+	0.0464006	9	9	44.3	4.1725e-34	28.996
sp|P49769|PSN1_MOUSE;sp|P49769-2|PSN1_MOUSE	sp|P49769|PSN1_MOUSE;sp|P49769-2|PSN1_MOUSE	>sp|P49769|PSN1_MOUSE Presenilin-1 OS=Mus musculus GN=Psen1 PE=1 SV=1;>sp|P49769-2|PSN1_MOUSE Isoform 2 of Presenilin-1 OS=Mus musculus GN=Psen1	0.374066	0.461633	0.430178	0.421959	+	0.00366355	9	9	25.3	0	52.639
sp|Q9JM76|ARPC3_MOUSE;tr|H7BWZ3|H7BWZ3_MOUSE;tr|D3Z2F8|D3Z2F8_MOUSE;tr|D3Z2F7|D3Z2F7_MOUSE	sp|Q9JM76|ARPC3_MOUSE;tr|H7BWZ3|H7BWZ3_MOUSE;tr|D3Z2F8|D3Z2F8_MOUSE;tr|D3Z2F7|D3Z2F7_MOUSE	>sp|Q9JM76|ARPC3_MOUSE Actin-related protein 2/3 complex subunit 3 OS=Mus musculus GN=Arpc3 PE=1 SV=3;>tr|H7BWZ3|H7BWZ3_MOUSE Actin-related protein 2/3 complex subunit 3 OS=Mus musculus GN=Arpc3 PE=4 SV=1;>tr|D3Z2F8|D3Z2F8_MOUSE Actin-related protein 2/3 c	0.392537	0.333996	0.535655	0.420729	+	0.0196711	7	7	42.1	3.7704e-50	20.524
sp|P59999|ARPC4_MOUSE;tr|E9PWA7|E9PWA7_MOUSE	sp|P59999|ARPC4_MOUSE;tr|E9PWA7|E9PWA7_MOUSE	>sp|P59999|ARPC4_MOUSE Actin-related protein 2/3 complex subunit 4 OS=Mus musculus GN=Arpc4 PE=1 SV=3;>tr|E9PWA7|E9PWA7_MOUSE Actin-related protein 2/3 complex subunit 4 OS=Mus musculus GN=Arpc4 PE=4 SV=1	0.360196	0.370499	0.524666	0.418453	+	0.0157754	7	7	52.4	6.4234e-80	19.667
sp|P62821|RAB1A_MOUSE;tr|Q5SW88|Q5SW88_MOUSE;tr|Q5SW87|Q5SW87_MOUSE;tr|Q5SW86|Q5SW86_MOUSE	sp|P62821|RAB1A_MOUSE;tr|Q5SW88|Q5SW88_MOUSE;tr|Q5SW87|Q5SW87_MOUSE;tr|Q5SW86|Q5SW86_MOUSE	>sp|P62821|RAB1A_MOUSE Ras-related protein Rab-1A OS=Mus musculus GN=Rab1A PE=1 SV=3;>tr|Q5SW88|Q5SW88_MOUSE Protein Rab1 OS=Mus musculus GN=Rab1 PE=2 SV=1;>tr|Q5SW87|Q5SW87_MOUSE Protein Rab1 OS=Mus musculus GN=Rab1 PE=2 SV=1;>tr|Q5SW86|Q5SW86_MOUSE Prote	0.47747	0.335369	0.439144	0.417328	+	0.0101872	13	12	69.8	0	22.677
sp|Q8R001|MARE2_MOUSE;sp|Q8R001-2|MARE2_MOUSE;tr|E9Q6X0|E9Q6X0_MOUSE;tr|D3YYK8|D3YYK8_MOUSE;tr|Q3TG90|Q3TG90_MOUSE	sp|Q8R001|MARE2_MOUSE;sp|Q8R001-2|MARE2_MOUSE;tr|E9Q6X0|E9Q6X0_MOUSE;tr|D3YYK8|D3YYK8_MOUSE;tr|Q3TG90|Q3TG90_MOUSE	>sp|Q8R001|MARE2_MOUSE Microtubule-associated protein RP/EB family member 2 OS=Mus musculus GN=Mapre2 PE=1 SV=1;>sp|Q8R001-2|MARE2_MOUSE Isoform 2 of Microtubule-associated protein RP/EB family member 2 OS=Mus musculus GN=Mapre2;>tr|E9Q6X0|E9Q6X0_MOUSE Mic	0.42417	0.449746	0.377402	0.417106	+	0.00256869	8	8	22.4	9.448e-101	36.946
sp|Q3UHD6|SNX27_MOUSE;sp|Q3UHD6-2|SNX27_MOUSE;tr|D6RE54|D6RE54_MOUSE	sp|Q3UHD6|SNX27_MOUSE;sp|Q3UHD6-2|SNX27_MOUSE	>sp|Q3UHD6|SNX27_MOUSE Sorting nexin-27 OS=Mus musculus GN=Snx27 PE=1 SV=2;>sp|Q3UHD6-2|SNX27_MOUSE Isoform 2 of Sorting nexin-27 OS=Mus musculus GN=Snx27	0.412836	0.525067	0.312317	0.41674	+	0.0210561	25	25	48.4	7.4609e-170	60.988
sp|P14106|C1QB_MOUSE	sp|P14106|C1QB_MOUSE	>sp|P14106|C1QB_MOUSE Complement C1q subcomponent subunit B OS=Mus musculus GN=C1qb PE=1 SV=2	0.511063	0.369271	0.368601	0.416312	+	0.0127041	5	5	22.1	2.8186e-85	26.717
sp|P17742|PPIA_MOUSE;tr|F8VPN3|F8VPN3_MOUSE	sp|P17742|PPIA_MOUSE	>sp|P17742|PPIA_MOUSE Peptidyl-prolyl cis-trans isomerase A OS=Mus musculus GN=Ppia PE=1 SV=2	0.426426	0.317188	0.504875	0.416163	+	0.016675	13	13	71.3	0	17.971
sp|Q61543|GSLG1_MOUSE;tr|F8WHM5|F8WHM5_MOUSE;tr|F6RSH1|F6RSH1_MOUSE;tr|E9PWD8|E9PWD8_MOUSE	sp|Q61543|GSLG1_MOUSE;tr|F8WHM5|F8WHM5_MOUSE	>sp|Q61543|GSLG1_MOUSE Golgi apparatus protein 1 OS=Mus musculus GN=Glg1 PE=1 SV=1;>tr|F8WHM5|F8WHM5_MOUSE Golgi apparatus protein 1 (Fragment) OS=Mus musculus GN=Glg1 PE=4 SV=1	0.52296	0.342668	0.378401	0.414676	+	0.0172109	39	39	40.5	0	133.73
sp|Q9D6T0|NOSIP_MOUSE;sp|Q9D6T0-2|NOSIP_MOUSE;tr|D3YV75|D3YV75_MOUSE	sp|Q9D6T0|NOSIP_MOUSE;sp|Q9D6T0-2|NOSIP_MOUSE;tr|D3YV75|D3YV75_MOUSE	>sp|Q9D6T0|NOSIP_MOUSE Nitric oxide synthase-interacting protein OS=Mus musculus GN=Nosip PE=2 SV=1;>sp|Q9D6T0-2|NOSIP_MOUSE Isoform 2 of Nitric oxide synthase-interacting protein OS=Mus musculus GN=Nosip;>tr|D3YV75|D3YV75_MOUSE Nitric oxide synthase-inter	0.235482	0.529571	0.4336	0.399551	+	0.0438939	5	5	23.3	7.0542e-36	33.209
sp|P43406|ITAV_MOUSE;tr|A2AKI5|A2AKI5_MOUSE;tr|B7ZCI9|B7ZCI9_MOUSE;tr|F6W6Q6|F6W6Q6_MOUSE;tr|F6RWM8|F6RWM8_MOUSE	sp|P43406|ITAV_MOUSE;tr|A2AKI5|A2AKI5_MOUSE	>sp|P43406|ITAV_MOUSE Integrin alpha-V OS=Mus musculus GN=Itgav PE=1 SV=2;>tr|A2AKI5|A2AKI5_MOUSE Integrin alpha V OS=Mus musculus GN=Itgav PE=3 SV=1	0.377402	0.355242	0.426426	0.386356	+	0.00295003	46	46	51.6	0	115.36
sp|Q91X78|ERLN1_MOUSE	sp|Q91X78|ERLN1_MOUSE	>sp|Q91X78|ERLN1_MOUSE Erlin-1 OS=Mus musculus GN=Erlin1 PE=1 SV=1	0.27858	0.543595	0.334797	0.385657	+	0.0410286	8	8	25.7	1.4866e-55	38.936
tr|Q9D3L3|Q9D3L3_MOUSE;sp|O09044|SNP23_MOUSE;tr|B0R030|B0R030_MOUSE;tr|E9Q8A1|E9Q8A1_MOUSE;tr|B0R029|B0R029_MOUSE;sp|P60879|SNP25_MOUSE	tr|Q9D3L3|Q9D3L3_MOUSE;sp|O09044|SNP23_MOUSE;tr|B0R030|B0R030_MOUSE	>tr|Q9D3L3|Q9D3L3_MOUSE Synaptosomal-associated protein OS=Mus musculus GN=Snap23 PE=2 SV=1;>sp|O09044|SNP23_MOUSE Synaptosomal-associated protein 23 OS=Mus musculus GN=Snap23 PE=1 SV=1;>tr|B0R030|B0R030_MOUSE Synaptosomal-associated protein (Fragment) OS=	0.455229	0.271545	0.429214	0.385329	+	0.0214674	15	15	64.7	0	24.55
sp|O88839|ADA15_MOUSE;sp|O88839-2|ADA15_MOUSE;sp|O88839-3|ADA15_MOUSE	sp|O88839|ADA15_MOUSE;sp|O88839-2|ADA15_MOUSE;sp|O88839-3|ADA15_MOUSE	>sp|O88839|ADA15_MOUSE Disintegrin and metalloproteinase domain-containing protein 15 OS=Mus musculus GN=Adam15 PE=1 SV=2;>sp|O88839-2|ADA15_MOUSE Isoform 2 of Disintegrin and metalloproteinase domain-containing protein 15 OS=Mus musculus GN=Adam15;>sp|O88	0.301822	0.280956	0.554245	0.379008	+	0.0497253	4	4	8.9	9.426e-66	92.663
sp|Q9D0M5|DYL2_MOUSE;tr|D6RIN4|D6RIN4_MOUSE	sp|Q9D0M5|DYL2_MOUSE;tr|D6RIN4|D6RIN4_MOUSE	>sp|Q9D0M5|DYL2_MOUSE Dynein light chain 2, cytoplasmic OS=Mus musculus GN=Dynll2 PE=1 SV=1;>tr|D6RIN4|D6RIN4_MOUSE Dynein light chain 2, cytoplasmic OS=Mus musculus GN=Dynll2 PE=4 SV=1	0.443395	0.455018	0.238175	0.378863	+	0.0328585	3	3	44.9	1.3561e-28	10.35
sp|O88342|WDR1_MOUSE	sp|O88342|WDR1_MOUSE	>sp|O88342|WDR1_MOUSE WD repeat-containing protein 1 OS=Mus musculus GN=Wdr1 PE=1 SV=3	0.380619	0.315682	0.437547	0.377949	+	0.008565	23	23	55.3	0	66.406
sp|P04918|SAA3_MOUSE;sp|P05366|SAA1_MOUSE	sp|P04918|SAA3_MOUSE	>sp|P04918|SAA3_MOUSE Serum amyloid A-3 protein OS=Mus musculus GN=Saa3 PE=2 SV=1	0.372618	0.308244	0.449112	0.376658	+	0.0114839	6	6	48.4	3.2228e-36	13.773
tr|E9PWV3|E9PWV3_MOUSE;tr|Q505N6|Q505N6_MOUSE;sp|P18653|KS6A1_MOUSE;tr|F6Q8A4|F6Q8A4_MOUSE;tr|F6RQA2|F6RQA2_MOUSE;tr|G3UZI3|G3UZI3_MOUSE;tr|B1AXP0|B1AXP0_MOUSE;tr|B1AXN5|B1AXN5_MOUSE;tr|B1AXN8|B1AXN8_MOUSE;tr|F6UG16|F6UG16_MOUSE;tr|B1B0X1|B1B0X1_MOUSE;tr|B2GVN8|B2GVN8_MOUSE	tr|E9PWV3|E9PWV3_MOUSE;tr|Q505N6|Q505N6_MOUSE;sp|P18653|KS6A1_MOUSE;tr|F6Q8A4|F6Q8A4_MOUSE;tr|F6RQA2|F6RQA2_MOUSE;tr|G3UZI3|G3UZI3_MOUSE	>tr|E9PWV3|E9PWV3_MOUSE Ribosomal protein S6 kinase OS=Mus musculus GN=Rps6ka1 PE=3 SV=1;>tr|Q505N6|Q505N6_MOUSE Ribosomal protein S6 kinase OS=Mus musculus GN=Rps6ka1 PE=2 SV=1;>sp|P18653|KS6A1_MOUSE Ribosomal protein S6 kinase alpha-1 OS=Mus musculus GN=	0.451646	0.403486	0.263515	0.372882	+	0.0221391	19	19	32.1	2.496e-116	81.311
tr|Q91XH6|Q91XH6_MOUSE;sp|O88384|VTI1B_MOUSE;tr|F6T4B9|F6T4B9_MOUSE;tr|E0CYE5|E0CYE5_MOUSE	tr|Q91XH6|Q91XH6_MOUSE;sp|O88384|VTI1B_MOUSE	>tr|Q91XH6|Q91XH6_MOUSE Vesicle transport through interaction with t-SNAREs 1B homolog OS=Mus musculus GN=Vti1b PE=2 SV=1;>sp|O88384|VTI1B_MOUSE Vesicle transport through interaction with t-SNAREs homolog 1B OS=Mus musculus GN=Vti1b PE=1 SV=1	0.299596	0.370164	0.443501	0.371087	+	0.0123025	11	11	57.3	1.3373e-278	26.727
sp|Q6ZQI3|MLEC_MOUSE;tr|D3Z1M3|D3Z1M3_MOUSE	sp|Q6ZQI3|MLEC_MOUSE;tr|D3Z1M3|D3Z1M3_MOUSE	>sp|Q6ZQI3|MLEC_MOUSE Malectin OS=Mus musculus GN=Mlec PE=2 SV=2;>tr|D3Z1M3|D3Z1M3_MOUSE Malectin OS=Mus musculus GN=Mlec PE=4 SV=1	0.41565	0.346758	0.347779	0.370063	+	0.00377308	6	6	30.6	7.5929e-49	32.342
sp|Q8BLV3|SL9A7_MOUSE;sp|Q8BLV3-2|SL9A7_MOUSE	sp|Q8BLV3|SL9A7_MOUSE	>sp|Q8BLV3|SL9A7_MOUSE Sodium/hydrogen exchanger 7 OS=Mus musculus GN=Slc9a7 PE=2 SV=1	0.308477	0.319271	0.472904	0.366884	+	0.0203124	5	5	10.5	4.4735e-17	80.289
sp|P24369|PPIB_MOUSE	sp|P24369|PPIB_MOUSE	>sp|P24369|PPIB_MOUSE Peptidyl-prolyl cis-trans isomerase B OS=Mus musculus GN=Ppib PE=2 SV=2	0.394514	0.491699	0.214373	0.366862	+	0.0457048	14	14	57.9	4.6139e-79	23.713
sp|P50518|VATE1_MOUSE;sp|Q9D593|VATE2_MOUSE	sp|P50518|VATE1_MOUSE	>sp|P50518|VATE1_MOUSE V-type proton ATPase subunit E 1 OS=Mus musculus GN=Atp6v1e1 PE=1 SV=2	0.205267	0.434775	0.44159	0.360544	+	0.0434013	22	22	60.6	0	26.157
sp|Q8VE96|CB018_MOUSE;tr|D6RHL1|D6RHL1_MOUSE	sp|Q8VE96|CB018_MOUSE	>sp|Q8VE96|CB018_MOUSE Transmembrane protein C2orf18 homolog OS=Mus musculus PE=2 SV=1	0.204141	0.445303	0.429214	0.359553	+	0.0438163	4	4	12.4	8.0335e-58	40.978
sp|P14069|S10A6_MOUSE	sp|P14069|S10A6_MOUSE	>sp|P14069|S10A6_MOUSE Protein S100-A6 OS=Mus musculus GN=S100a6 PE=1 SV=3	0.443395	0.220082	0.408386	0.357288	+	0.0356648	4	4	33.7	5.4293e-12	10.051
sp|Q99JY9|ARP3_MOUSE;sp|Q641P0|ARP3B_MOUSE;sp|Q641P0-2|ARP3B_MOUSE	sp|Q99JY9|ARP3_MOUSE	>sp|Q99JY9|ARP3_MOUSE Actin-related protein 3 OS=Mus musculus GN=Actr3 PE=1 SV=3	0.369829	0.26123	0.429	0.353353	+	0.0187864	22	22	65.3	0	47.357
sp|Q9D1M0|SEC13_MOUSE	sp|Q9D1M0|SEC13_MOUSE	>sp|Q9D1M0|SEC13_MOUSE Protein SEC13 homolog OS=Mus musculus GN=Sec13 PE=2 SV=3	0.334454	0.282855	0.438293	0.351867	+	0.0164589	5	5	22.4	1.1831e-32	35.565
sp|Q9ES57|MO2R1_MOUSE;sp|Q8BTP3|MO2R5_MOUSE	sp|Q9ES57|MO2R1_MOUSE	>sp|Q9ES57|MO2R1_MOUSE Cell surface glycoprotein CD200 receptor 1 OS=Mus musculus GN=Cd200r1 PE=1 SV=1	0.41792	0.309176	0.32239	0.349829	+	0.00945449	7	7	27.6	4.563e-110	35.504
sp|Q9CQI6|COTL1_MOUSE	sp|Q9CQI6|COTL1_MOUSE	>sp|Q9CQI6|COTL1_MOUSE Coactosin-like protein OS=Mus musculus GN=Cotl1 PE=1 SV=3	0.224287	0.372506	0.437973	0.344922	+	0.0319803	8	8	48.6	1.0514e-60	15.944
sp|Q99NH8|TREM2_MOUSE;sp|Q99NH8-2|TREM2_MOUSE	sp|Q99NH8|TREM2_MOUSE;sp|Q99NH8-2|TREM2_MOUSE	>sp|Q99NH8|TREM2_MOUSE Triggering receptor expressed on myeloid cells 2 OS=Mus musculus GN=Trem2 PE=1 SV=1;>sp|Q99NH8-2|TREM2_MOUSE Isoform 2 of Triggering receptor expressed on myeloid cells 2 OS=Mus musculus GN=Trem2	0.190299	0.404685	0.438719	0.344567	+	0.0473387	7	7	34.4	4.9881e-266	24.527
sp|P49935|CATH_MOUSE;tr|D3Z437|D3Z437_MOUSE	sp|P49935|CATH_MOUSE	>sp|P49935|CATH_MOUSE Pro-cathepsin H OS=Mus musculus GN=Ctsh PE=2 SV=2	0.319618	0.287591	0.422341	0.343183	+	0.0137381	11	11	40.2	0	37.17
tr|E9Q616|E9Q616_MOUSE;tr|G5E8K8|G5E8K8_MOUSE	tr|E9Q616|E9Q616_MOUSE	>tr|E9Q616|E9Q616_MOUSE Protein Ahnak OS=Mus musculus GN=Ahnak PE=4 SV=1	0.339936	0.322043	0.361544	0.341174	+	0.00111845	352	352	82.9	0	604.25
sp|Q61696|HS71A_MOUSE;sp|P17879|HS71B_MOUSE	sp|Q61696|HS71A_MOUSE;sp|P17879|HS71B_MOUSE	>sp|Q61696|HS71A_MOUSE Heat shock 70 kDa protein 1A OS=Mus musculus GN=Hspa1a PE=1 SV=2;>sp|P17879|HS71B_MOUSE Heat shock 70 kDa protein 1B OS=Mus musculus GN=Hspa1b PE=1 SV=3	0.483983	0.305212	0.225275	0.338157	+	0.0475315	21	15	38.5	1.0865e-222	70.078
sp|Q9JM96|BORG4_MOUSE;tr|A2A6Q2|A2A6Q2_MOUSE;tr|A2A6Q3|A2A6Q3_MOUSE	sp|Q9JM96|BORG4_MOUSE;tr|A2A6Q2|A2A6Q2_MOUSE	>sp|Q9JM96|BORG4_MOUSE Cdc42 effector protein 4 OS=Mus musculus GN=Cdc42ep4 PE=1 SV=1;>tr|A2A6Q2|A2A6Q2_MOUSE CDC42 effector protein (Rho GTPase binding) 4 (Fragment) OS=Mus musculus GN=Cdc42ep4 PE=4 SV=1	0.305795	0.349818	0.356256	0.33729	+	0.00220281	12	12	42.1	0	37.869
sp|Q7TMQ7|WDR91_MOUSE;tr|D3Z101|D3Z101_MOUSE;tr|D3Z0V8|D3Z0V8_MOUSE;tr|D3Z4Z6|D3Z4Z6_MOUSE	sp|Q7TMQ7|WDR91_MOUSE	>sp|Q7TMQ7|WDR91_MOUSE WD repeat-containing protein 91 OS=Mus musculus GN=Wdr91 PE=1 SV=1	0.260628	0.344601	0.400757	0.335329	+	0.0144252	32	32	48.9	0	83.42
sp|Q9CZX7|TM55A_MOUSE	sp|Q9CZX7|TM55A_MOUSE	>sp|Q9CZX7|TM55A_MOUSE Transmembrane protein 55A OS=Mus musculus GN=Tmem55a PE=1 SV=1	0.391988	0.330444	0.262553	0.328328	+	0.0127146	10	10	57.2	6.2087e-86	28.038
sp|Q9CZ69|CKLF6_MOUSE	sp|Q9CZ69|CKLF6_MOUSE	>sp|Q9CZ69|CKLF6_MOUSE CKLF-like MARVEL transmembrane domain-containing protein 6 OS=Mus musculus GN=Cmtm6 PE=2 SV=1	0.285106	0.344828	0.351967	0.327301	+	0.0041683	3	3	14.2	2.031e-20	19.824
sp|Q9R1P0|PSA4_MOUSE;tr|E9PW69|E9PW69_MOUSE;tr|E9Q0X0|E9Q0X0_MOUSE	sp|Q9R1P0|PSA4_MOUSE;tr|E9PW69|E9PW69_MOUSE	>sp|Q9R1P0|PSA4_MOUSE Proteasome subunit alpha type-4 OS=Mus musculus GN=Psma4 PE=1 SV=1;>tr|E9PW69|E9PW69_MOUSE Proteasome subunit alpha type (Fragment) OS=Mus musculus GN=Psma4 PE=3 SV=1	0.384381	0.370499	0.224905	0.326595	+	0.0235303	7	7	30.7	2.8889e-71	29.47
sp|Q8K385|FRRS1_MOUSE	sp|Q8K385|FRRS1_MOUSE	>sp|Q8K385|FRRS1_MOUSE Ferric-chelate reductase 1 OS=Mus musculus GN=FRRS1 PE=1 SV=1	0.213503	0.342327	0.42191	0.325913	+	0.0330008	10	10	17.2	1.4874e-17	66.047
sp|P14869|RLA0_MOUSE;tr|E9Q070|E9Q070_MOUSE;tr|D3YVM5|D3YVM5_MOUSE	sp|P14869|RLA0_MOUSE;tr|E9Q070|E9Q070_MOUSE;tr|D3YVM5|D3YVM5_MOUSE	>sp|P14869|RLA0_MOUSE 60S acidic ribosomal protein P0 OS=Mus musculus GN=Rplp0 PE=1 SV=3;>tr|E9Q070|E9Q070_MOUSE Uncharacterized protein OS=Mus musculus GN=Gm8730 PE=3 SV=1;>tr|D3YVM5|D3YVM5_MOUSE 60S acidic ribosomal protein P0 (Fragment) OS=Mus musculus	0.300768	0.288299	0.387804	0.325624	+	0.00911221	14	14	63.4	3.1956e-253	34.216
sp|O35375-6|NRP2_MOUSE;sp|O35375-5|NRP2_MOUSE	sp|O35375-6|NRP2_MOUSE;sp|O35375-5|NRP2_MOUSE	>sp|O35375-6|NRP2_MOUSE Isoform B5 of Neuropilin-2 OS=Mus musculus GN=Nrp2;>sp|O35375-5|NRP2_MOUSE Isoform B0 of Neuropilin-2 OS=Mus musculus GN=Nrp2	0.429964	0.20063	0.338681	0.323092	+	0.0400295	29	29	46.7	1.5891e-231	101.99
sp|O55022|PGRC1_MOUSE	sp|O55022|PGRC1_MOUSE	>sp|O55022|PGRC1_MOUSE Membrane-associated progesterone receptor component 1 OS=Mus musculus GN=Pgrmc1 PE=1 SV=4	0.224164	0.37128	0.371949	0.322464	+	0.022453	4	4	33.8	6.2976e-24	21.694
sp|Q99L45|IF2B_MOUSE;tr|J3QPC6|J3QPC6_MOUSE;tr|E0CXJ3|E0CXJ3_MOUSE	sp|Q99L45|IF2B_MOUSE;tr|J3QPC6|J3QPC6_MOUSE	>sp|Q99L45|IF2B_MOUSE Eukaryotic translation initiation factor 2 subunit 2 OS=Mus musculus GN=Eif2s2 PE=1 SV=1;>tr|J3QPC6|J3QPC6_MOUSE Protein Gm9892 OS=Mus musculus GN=Gm9892 PE=4 SV=1	NaN	0.299127	0.338567	0.318847	+	0.0393231	5	5	22.7	1.5825e-16	38.092
sp|Q9CQ22|LTOR1_MOUSE	sp|Q9CQ22|LTOR1_MOUSE	>sp|Q9CQ22|LTOR1_MOUSE Ragulator complex protein LAMTOR1 OS=Mus musculus GN=Lamtor1 PE=1 SV=1	0.299596	0.249749	0.394843	0.31473	+	0.0178022	12	12	83.9	0	17.749
sp|Q8R2Q8|BST2_MOUSE	sp|Q8R2Q8|BST2_MOUSE	>sp|Q8R2Q8|BST2_MOUSE Bone marrow stromal antigen 2 OS=Mus musculus GN=Bst2 PE=1 SV=1	0.36614	0.254352	0.317536	0.312676	+	0.010543	5	5	17.4	3.534e-51	19.152
sp|Q3UMC0|SPAT5_MOUSE;tr|D3Z4J2|D3Z4J2_MOUSE;tr|D3Z0U5|D3Z0U5_MOUSE	sp|Q3UMC0|SPAT5_MOUSE	>sp|Q3UMC0|SPAT5_MOUSE Spermatogenesis-associated protein 5 OS=Mus musculus GN=Spata5 PE=2 SV=2	0.263275	0.391548	0.279055	0.311293	+	0.0164176	4	4	5.2	1.0898e-07	97.255
sp|Q9DBG5|PLIN3_MOUSE	sp|Q9DBG5|PLIN3_MOUSE	>sp|Q9DBG5|PLIN3_MOUSE Perilipin-3 OS=Mus musculus GN=Plin3 PE=1 SV=1	0.182184	0.427284	0.323774	0.311081	+	0.0483942	4	4	13.5	7.3204e-08	47.262
sp|O35609|SCAM3_MOUSE;tr|E9Q855|E9Q855_MOUSE	sp|O35609|SCAM3_MOUSE;tr|E9Q855|E9Q855_MOUSE	>sp|O35609|SCAM3_MOUSE Secretory carrier-associated membrane protein 3 OS=Mus musculus GN=Scamp3 PE=1 SV=3;>tr|E9Q855|E9Q855_MOUSE Secretory carrier-associated membrane protein 3 OS=Mus musculus GN=Scamp3 PE=4 SV=1	0.294077	0.205017	0.432104	0.310399	+	0.0424321	12	12	41.8	0	38.458
sp|P16460|ASSY_MOUSE;tr|J3QNG0|J3QNG0_MOUSE	sp|P16460|ASSY_MOUSE;tr|J3QNG0|J3QNG0_MOUSE	>sp|P16460|ASSY_MOUSE Argininosuccinate synthase OS=Mus musculus GN=Ass1 PE=1 SV=1;>tr|J3QNG0|J3QNG0_MOUSE MCG15755 OS=Mus musculus GN=mCG_15755 PE=4 SV=1	0.195852	0.377957	0.34153	0.305113	+	0.0316757	20	20	45.1	8.7752e-112	46.584
sp|P50516|VATA_MOUSE;sp|P50516-2|VATA_MOUSE;tr|D3Z1B9|D3Z1B9_MOUSE;tr|D3YWH3|D3YWH3_MOUSE;tr|D3YZ23|D3YZ23_MOUSE	sp|P50516|VATA_MOUSE;sp|P50516-2|VATA_MOUSE	>sp|P50516|VATA_MOUSE V-type proton ATPase catalytic subunit A OS=Mus musculus GN=Atp6v1a PE=1 SV=2;>sp|P50516-2|VATA_MOUSE Isoform 2 of V-type proton ATPase catalytic subunit A OS=Mus musculus GN=Atp6v1a	0.19497	0.285106	0.422986	0.301021	+	0.0452461	42	42	75.9	0	68.325
sp|P35279|RAB6A_MOUSE;sp|P35279-2|RAB6A_MOUSE;tr|D3YV69|D3YV69_MOUSE;sp|P61294|RAB6B_MOUSE	sp|P35279|RAB6A_MOUSE;sp|P35279-2|RAB6A_MOUSE;tr|D3YV69|D3YV69_MOUSE;sp|P61294|RAB6B_MOUSE	>sp|P35279|RAB6A_MOUSE Ras-related protein Rab-6A OS=Mus musculus GN=Rab6a PE=1 SV=4;>sp|P35279-2|RAB6A_MOUSE Isoform 2 of Ras-related protein Rab-6A OS=Mus musculus GN=Rab6a;>tr|D3YV69|D3YV69_MOUSE Ras-related protein Rab-6A OS=Mus musculus GN=Rab6a PE=3	0.239642	0.328607	0.333424	0.300558	+	0.0101344	6	6	34.1	4.1083e-119	23.59
sp|Q99PG4|RGS18_MOUSE	sp|Q99PG4|RGS18_MOUSE	>sp|Q99PG4|RGS18_MOUSE Regulator of G-protein signaling 18 OS=Mus musculus GN=Rgs18 PE=2 SV=1	0.305095	0.234011	0.358059	0.299055	+	0.0141348	13	13	54.9	1.668e-149	27.61
sp|Q9QUI0|RHOA_MOUSE;sp|Q62159|RHOC_MOUSE;tr|H3BL56|H3BL56_MOUSE;tr|Q9CR99|Q9CR99_MOUSE	sp|Q9QUI0|RHOA_MOUSE;sp|Q62159|RHOC_MOUSE;tr|H3BL56|H3BL56_MOUSE	>sp|Q9QUI0|RHOA_MOUSE Transforming protein RhoA OS=Mus musculus GN=Rhoa PE=1 SV=1;>sp|Q62159|RHOC_MOUSE Rho-related GTP-binding protein RhoC OS=Mus musculus GN=Rhoc PE=1 SV=2;>tr|H3BL56|H3BL56_MOUSE Rho-related GTP-binding protein RhoC OS=Mus musculus GN=R	0.286526	0.283092	0.293488	0.287702	+	0.00011297	9	9	44	0	21.782
sp|Q8R1F1|NIBL1_MOUSE;tr|A2ARS6|A2ARS6_MOUSE	sp|Q8R1F1|NIBL1_MOUSE	>sp|Q8R1F1|NIBL1_MOUSE Niban-like protein 1 OS=Mus musculus GN=Fam129b PE=1 SV=2	0.347779	0.32435	0.187514	0.286548	+	0.0290973	15	15	24.6	3.1662e-52	84.818
sp|P98083|SHC1_MOUSE;sp|P98083-2|SHC1_MOUSE;sp|P98083-3|SHC1_MOUSE;tr|D3Z5U6|D3Z5U6_MOUSE;tr|D3Z2I8|D3Z2I8_MOUSE;tr|D3YXZ9|D3YXZ9_MOUSE;tr|D3YZV5|D3YZV5_MOUSE	sp|P98083|SHC1_MOUSE;sp|P98083-2|SHC1_MOUSE;sp|P98083-3|SHC1_MOUSE;tr|D3Z5U6|D3Z5U6_MOUSE;tr|D3Z2I8|D3Z2I8_MOUSE;tr|D3YXZ9|D3YXZ9_MOUSE	>sp|P98083|SHC1_MOUSE SHC-transforming protein 1 OS=Mus musculus GN=Shc1 PE=1 SV=3;>sp|P98083-2|SHC1_MOUSE Isoform p52Shc of SHC-transforming protein 1 OS=Mus musculus GN=Shc1;>sp|P98083-3|SHC1_MOUSE Isoform p47Shc of SHC-transforming protein 1 OS=Mus musc	0.320196	0.298541	0.232661	0.283799	+	0.00849308	6	6	14.3	3.0265e-43	62.607
sp|P62814|VATB2_MOUSE;tr|Q91YH6|Q91YH6_MOUSE	sp|P62814|VATB2_MOUSE	>sp|P62814|VATB2_MOUSE V-type proton ATPase subunit B, brain isoform OS=Mus musculus GN=Atp6v1b2 PE=1 SV=1	0.225275	0.284988	0.331705	0.280656	+	0.0118302	28	28	63	0	56.55
sp|P35762|CD81_MOUSE	sp|P35762|CD81_MOUSE	>sp|P35762|CD81_MOUSE CD81 antigen OS=Mus musculus GN=Cd81 PE=1 SV=2	0.391988	0.181675	0.260869	0.278177	+	0.0453222	4	4	30.9	0	25.814
sp|Q69ZN7|MYOF_MOUSE;tr|E9Q390|E9Q390_MOUSE;sp|Q69ZN7-4|MYOF_MOUSE;sp|Q69ZN7-2|MYOF_MOUSE;sp|Q69ZN7-3|MYOF_MOUSE	sp|Q69ZN7|MYOF_MOUSE;tr|E9Q390|E9Q390_MOUSE;sp|Q69ZN7-4|MYOF_MOUSE	>sp|Q69ZN7|MYOF_MOUSE Myoferlin OS=Mus musculus GN=Myof PE=1 SV=2;>tr|E9Q390|E9Q390_MOUSE Myoferlin OS=Mus musculus GN=Myof PE=4 SV=2;>sp|Q69ZN7-4|MYOF_MOUSE Isoform 4 of Myoferlin OS=Mus musculus GN=Myof	0.390117	0.206143	0.219958	0.272073	+	0.0441673	104	104	55.2	0	233.32
sp|Q9CZX8|RS19_MOUSE;tr|F8VQL3|F8VQL3_MOUSE;tr|D3Z722|D3Z722_MOUSE;tr|F6Q5Z8|F6Q5Z8_MOUSE;tr|D3YUG3|D3YUG3_MOUSE;tr|D3YUT3|D3YUT3_MOUSE;tr|F8VQH5|F8VQH5_MOUSE	sp|Q9CZX8|RS19_MOUSE;tr|F8VQL3|F8VQL3_MOUSE;tr|D3Z722|D3Z722_MOUSE;tr|F6Q5Z8|F6Q5Z8_MOUSE;tr|D3YUG3|D3YUG3_MOUSE;tr|D3YUT3|D3YUT3_MOUSE	>sp|Q9CZX8|RS19_MOUSE 40S ribosomal protein S19 OS=Mus musculus GN=Rps19 PE=1 SV=3;>tr|F8VQL3|F8VQL3_MOUSE Uncharacterized protein OS=Mus musculus GN=Rps19-ps13 PE=4 SV=2;>tr|D3Z722|D3Z722_MOUSE 40S ribosomal protein S19 OS=Mus musculus GN=Rps19 PE=4 SV=1;	0.222928	0.297133	0.288772	0.269611	+	0.00749027	11	11	48.3	2.7076e-48	16.085
sp|Q6P9J9|ANO6_MOUSE;sp|Q6P9J9-2|ANO6_MOUSE	sp|Q6P9J9|ANO6_MOUSE	>sp|Q6P9J9|ANO6_MOUSE Anoctamin-6 OS=Mus musculus GN=Ano6 PE=1 SV=1	0.278698	0.250598	0.277152	0.268816	+	0.00114903	20	20	27.2	7.6984e-298	106.25
sp|Q8BZ98|DYN3_MOUSE;tr|E9QLL2|E9QLL2_MOUSE;sp|Q8BZ98-2|DYN3_MOUSE;tr|E0CXZ8|E0CXZ8_MOUSE;tr|F2Z460|F2Z460_MOUSE	sp|Q8BZ98|DYN3_MOUSE;tr|E9QLL2|E9QLL2_MOUSE;sp|Q8BZ98-2|DYN3_MOUSE	>sp|Q8BZ98|DYN3_MOUSE Dynamin-3 OS=Mus musculus GN=Dnm3 PE=1 SV=1;>tr|E9QLL2|E9QLL2_MOUSE Dynamin-3 OS=Mus musculus GN=Dnm3 PE=3 SV=1;>sp|Q8BZ98-2|DYN3_MOUSE Isoform 2 of Dynamin-3 OS=Mus musculus GN=Dnm3	0.259423	0.244522	0.300065	0.268003	+	0.00381365	18	2	15.5	5.3676e-182	97.189
sp|Q9JII6|AK1A1_MOUSE;tr|B1AXW3|B1AXW3_MOUSE	sp|Q9JII6|AK1A1_MOUSE;tr|B1AXW3|B1AXW3_MOUSE	>sp|Q9JII6|AK1A1_MOUSE Alcohol dehydrogenase [NADP(+)] OS=Mus musculus GN=Akr1a1 PE=1 SV=3;>tr|B1AXW3|B1AXW3_MOUSE Alcohol dehydrogenase [NADP(+)] (Fragment) OS=Mus musculus GN=Akr1a1 PE=4 SV=1	0.186247	0.347326	0.255561	0.263045	+	0.0300412	14	14	43.4	3.0125e-103	36.586
sp|P11438|LAMP1_MOUSE	sp|P11438|LAMP1_MOUSE	>sp|P11438|LAMP1_MOUSE Lysosome-associated membrane glycoprotein 1 OS=Mus musculus GN=Lamp1 PE=1 SV=2	0.195474	0.291368	0.296311	0.261051	+	0.0154407	9	9	21.2	0	43.865
sp|Q99KF1|TMED9_MOUSE;sp|Q8R1V4|TMED4_MOUSE	sp|Q99KF1|TMED9_MOUSE	>sp|Q99KF1|TMED9_MOUSE Transmembrane emp24 domain-containing protein 9 OS=Mus musculus GN=Tmed9 PE=2 SV=2	0.204516	0.227741	0.348006	0.260088	+	0.0280086	8	8	38.7	2.3147e-32	27.127
sp|Q6NZB0|DNJC8_MOUSE;tr|F6TQL3|F6TQL3_MOUSE;tr|A2ALF3|A2ALF3_MOUSE;tr|F7CXJ2|F7CXJ2_MOUSE;tr|F6QIL6|F6QIL6_MOUSE;tr|D3Z4I5|D3Z4I5_MOUSE	sp|Q6NZB0|DNJC8_MOUSE;tr|F6TQL3|F6TQL3_MOUSE;tr|A2ALF3|A2ALF3_MOUSE	>sp|Q6NZB0|DNJC8_MOUSE DnaJ homolog subfamily C member 8 OS=Mus musculus GN=Dnajc8 PE=2 SV=2;>tr|F6TQL3|F6TQL3_MOUSE DnaJ homolog subfamily C member 8 (Fragment) OS=Mus musculus GN=Dnajc8 PE=4 SV=1;>tr|A2ALF3|A2ALF3_MOUSE DnaJ (Hsp40) homolog, subfamily C,	0.241718	0.258097	0.261591	0.253802	+	0.000581991	17	17	48.6	4.8255e-184	29.812
sp|Q80WJ7|LYRIC_MOUSE;tr|F6QHD1|F6QHD1_MOUSE;tr|F6QFT1|F6QFT1_MOUSE;tr|F6ZSG0|F6ZSG0_MOUSE;tr|F6ZQL0|F6ZQL0_MOUSE;tr|E9PUX0|E9PUX0_MOUSE	sp|Q80WJ7|LYRIC_MOUSE;tr|F6QHD1|F6QHD1_MOUSE;tr|F6QFT1|F6QFT1_MOUSE;tr|F6ZSG0|F6ZSG0_MOUSE;tr|F6ZQL0|F6ZQL0_MOUSE	>sp|Q80WJ7|LYRIC_MOUSE Protein LYRIC OS=Mus musculus GN=Mtdh PE=1 SV=1;>tr|F6QHD1|F6QHD1_MOUSE Protein LYRIC (Fragment) OS=Mus musculus GN=Mtdh PE=4 SV=1;>tr|F6QFT1|F6QFT1_MOUSE Protein LYRIC (Fragment) OS=Mus musculus GN=Mtdh PE=4 SV=1;>tr|F6ZSG0|F6ZSG0_M	NaN	0.231064	0.247077	0.23907	+	0.0213128	5	5	11.1	1.7197e-09	63.845
tr|Q3TXV4|Q3TXV4_MOUSE;sp|Q921E2|RAB31_MOUSE;tr|D6RFT6|D6RFT6_MOUSE	tr|Q3TXV4|Q3TXV4_MOUSE;sp|Q921E2|RAB31_MOUSE	>tr|Q3TXV4|Q3TXV4_MOUSE Rab22B OS=Mus musculus GN=Rab31 PE=2 SV=1;>sp|Q921E2|RAB31_MOUSE Ras-related protein Rab-31 OS=Mus musculus GN=Rab31 PE=1 SV=1	0.219339	0.227125	0.264597	0.23702	+	0.00345604	15	15	84.6	2.2072e-287	21.462
sp|Q60738|ZNT1_MOUSE;tr|F6TRQ3|F6TRQ3_MOUSE	sp|Q60738|ZNT1_MOUSE	>sp|Q60738|ZNT1_MOUSE Zinc transporter 1 OS=Mus musculus GN=Slc30a1 PE=2 SV=1	0.248778	NaN	0.222186	0.235482	+	0.0359065	6	6	18.5	4.6333e-17	54.716
sp|Q80W54|FACE1_MOUSE	sp|Q80W54|FACE1_MOUSE	>sp|Q80W54|FACE1_MOUSE CAAX prenyl protease 1 homolog OS=Mus musculus GN=Zmpste24 PE=1 SV=2	0.166844	0.26135	0.27739	0.235195	+	0.0208321	10	10	23.4	3.0982e-67	54.734
sp|P63101|1433Z_MOUSE;tr|D3YXN6|D3YXN6_MOUSE;tr|D3YXF4|D3YXF4_MOUSE	sp|P63101|1433Z_MOUSE	>sp|P63101|1433Z_MOUSE 14-3-3 protein zeta/delta OS=Mus musculus GN=Ywhaz PE=1 SV=1	0.142479	0.243547	0.308244	0.231423	+	0.0408014	14	12	58.8	0	27.771
sp|O08917|FLOT1_MOUSE;tr|G3UYU4|G3UYU4_MOUSE;tr|G3UWW8|G3UWW8_MOUSE;tr|G3UZZ5|G3UZZ5_MOUSE;tr|G3XA73|G3XA73_MOUSE	sp|O08917|FLOT1_MOUSE;tr|G3UYU4|G3UYU4_MOUSE	>sp|O08917|FLOT1_MOUSE Flotillin-1 OS=Mus musculus GN=Flot1 PE=1 SV=1;>tr|G3UYU4|G3UYU4_MOUSE Flotillin-1 OS=Mus musculus GN=Flot1 PE=4 SV=1	0.196607	0.206268	0.277628	0.226834	+	0.0124501	27	27	72.2	0	47.513
sp|Q99P65|S29A3_MOUSE;tr|D3YWS9|D3YWS9_MOUSE;tr|D6RI95|D6RI95_MOUSE	sp|Q99P65|S29A3_MOUSE	>sp|Q99P65|S29A3_MOUSE Equilibrative nucleoside transporter 3 OS=Mus musculus GN=Slc29a3 PE=1 SV=1	0.164014	0.204767	0.300417	0.223066	+	0.0313084	8	8	22.3	7.2282e-144	51.719
sp|Q61792|LASP1_MOUSE;tr|A2A6H0|A2A6H0_MOUSE;tr|A2A6G9|A2A6G9_MOUSE;tr|A2A6G8|A2A6G8_MOUSE;tr|A2A6G7|A2A6G7_MOUSE;tr|A2A6G6|A2A6G6_MOUSE;tr|E9Q0N6|E9Q0N6_MOUSE;tr|A2A6G5|A2A6G5_MOUSE;tr|A2A6H1|A2A6H1_MOUSE;sp|Q9DC07|LNEBL_MOUSE;tr|A2A6G4|A2A6G4_MOUSE;tr|A2A6G0|A2A6G0_MOUSE	sp|Q61792|LASP1_MOUSE;tr|A2A6H0|A2A6H0_MOUSE;tr|A2A6G9|A2A6G9_MOUSE;tr|A2A6G8|A2A6G8_MOUSE;tr|A2A6G7|A2A6G7_MOUSE;tr|A2A6G6|A2A6G6_MOUSE	>sp|Q61792|LASP1_MOUSE LIM and SH3 domain protein 1 OS=Mus musculus GN=Lasp1 PE=1 SV=1;>tr|A2A6H0|A2A6H0_MOUSE LIM and SH3 domain protein 1 (Fragment) OS=Mus musculus GN=Lasp1 PE=4 SV=1;>tr|A2A6G9|A2A6G9_MOUSE LIM and SH3 domain protein 1 (Fragment) OS=Mus	0.176451	0.237931	0.221939	0.212107	+	0.00745436	14	14	49.4	9.5351e-83	29.994
sp|Q8CIN4|PAK2_MOUSE;sp|Q61036|PAK3_MOUSE;sp|Q61036-2|PAK3_MOUSE;tr|A3KGC5|A3KGC5_MOUSE;tr|A3KGC4|A3KGC4_MOUSE;tr|A3KGC3|A3KGC3_MOUSE	sp|Q8CIN4|PAK2_MOUSE	>sp|Q8CIN4|PAK2_MOUSE Serine/threonine-protein kinase PAK 2 OS=Mus musculus GN=Pak2 PE=1 SV=1	0.247442	0.155879	0.230326	0.211215	+	0.0172503	10	10	28.8	1.8867e-72	57.93
sp|Q3U2S8|HVCN1_MOUSE;tr|D3Z019|D3Z019_MOUSE;tr|D3YZ46|D3YZ46_MOUSE	sp|Q3U2S8|HVCN1_MOUSE	>sp|Q3U2S8|HVCN1_MOUSE Voltage-gated hydrogen channel 1 OS=Mus musculus GN=Hvcn1 PE=1 SV=2	0.234869	0.180657	0.216238	0.210588	+	0.00565422	7	7	33.1	1.2888e-60	31.242
sp|P37804|TAGL_MOUSE	sp|P37804|TAGL_MOUSE	>sp|P37804|TAGL_MOUSE Transgelin OS=Mus musculus GN=Tagln PE=1 SV=3	0.264356	0.235114	0.127765	0.209079	+	0.0372532	6	6	32.8	1.9272e-27	22.576
tr|Q3T9X3|Q3T9X3_MOUSE;sp|P39054|DYN2_MOUSE	tr|Q3T9X3|Q3T9X3_MOUSE;sp|P39054|DYN2_MOUSE	>tr|Q3T9X3|Q3T9X3_MOUSE Dynamin-2 OS=Mus musculus GN=Dnm2 PE=2 SV=1;>sp|P39054|DYN2_MOUSE Dynamin-2 OS=Mus musculus GN=Dnm2 PE=1 SV=2	0.272023	0.204516	0.134352	0.203631	+	0.0360479	60	60	65.7	0	97.194
sp|O70439|STX7_MOUSE;tr|Q8BH40|Q8BH40_MOUSE	sp|O70439|STX7_MOUSE;tr|Q8BH40|Q8BH40_MOUSE	>sp|O70439|STX7_MOUSE Syntaxin-7 OS=Mus musculus GN=Stx7 PE=1 SV=3;>tr|Q8BH40|Q8BH40_MOUSE Syntaxin 7 OS=Mus musculus GN=Stx7 PE=2 SV=1	0.179766	0.169155	0.254473	0.201131	+	0.0173533	15	15	66.3	0	29.82
sp|Q8VBT6|APOBR_MOUSE	sp|Q8VBT6|APOBR_MOUSE	>sp|Q8VBT6|APOBR_MOUSE Apolipoprotein B receptor OS=Mus musculus GN=Apobr PE=1 SV=1	0.170566	0.142871	0.268315	0.193917	+	0.0364083	13	13	21.2	1.7387e-82	102.7
sp|Q8BTM8|FLNA_MOUSE;tr|B7FAU9|B7FAU9_MOUSE;tr|B7FAV1|B7FAV1_MOUSE;tr|F6XC15|F6XC15_MOUSE;tr|F6Z2C0|F6Z2C0_MOUSE;sp|Q8BTM8-2|FLNA_MOUSE;tr|F7AVL7|F7AVL7_MOUSE	sp|Q8BTM8|FLNA_MOUSE;tr|B7FAU9|B7FAU9_MOUSE;tr|B7FAV1|B7FAV1_MOUSE	>sp|Q8BTM8|FLNA_MOUSE Filamin-A OS=Mus musculus GN=Flna PE=1 SV=5;>tr|B7FAU9|B7FAU9_MOUSE Filamin, alpha OS=Mus musculus GN=Flna PE=4 SV=1;>tr|B7FAV1|B7FAV1_MOUSE Filamin, alpha (Fragment) OS=Mus musculus GN=Flna PE=4 SV=1	0.205518	0.116631	0.253747	0.191965	+	0.0410839	115	115	60	0	281.22
sp|Q9EQJ0|TPC1_MOUSE;sp|Q9EQJ0-2|TPC1_MOUSE	sp|Q9EQJ0|TPC1_MOUSE	>sp|Q9EQJ0|TPC1_MOUSE Two pore calcium channel protein 1 OS=Mus musculus GN=Tpcn1 PE=2 SV=1	0.179638	0.158725	0.236707	0.19169	+	0.0144598	14	14	18.8	1.4791e-148	94.495
sp|Q2EMV9|PAR14_MOUSE;sp|Q2EMV9-2|PAR14_MOUSE	sp|Q2EMV9|PAR14_MOUSE;sp|Q2EMV9-2|PAR14_MOUSE	>sp|Q2EMV9|PAR14_MOUSE Poly [ADP-ribose] polymerase 14 OS=Mus musculus GN=Parp14 PE=1 SV=3;>sp|Q2EMV9-2|PAR14_MOUSE Isoform 2 of Poly [ADP-ribose] polymerase 14 OS=Mus musculus GN=Parp14	NaN	0.16092	0.181675	0.171298	+	0.0385201	9	9	5.6	1.9104e-29	203.8
tr|E9Q604|E9Q604_MOUSE;tr|G5E8F1|G5E8F1_MOUSE;tr|F6YBY4|F6YBY4_MOUSE;sp|P05555|ITAM_MOUSE;sp|P05555-2|ITAM_MOUSE	tr|E9Q604|E9Q604_MOUSE;tr|G5E8F1|G5E8F1_MOUSE;tr|F6YBY4|F6YBY4_MOUSE;sp|P05555|ITAM_MOUSE;sp|P05555-2|ITAM_MOUSE	>tr|E9Q604|E9Q604_MOUSE Integrin alpha-M OS=Mus musculus GN=Itgam PE=3 SV=1;>tr|G5E8F1|G5E8F1_MOUSE Integrin alpha M, isoform CRA_a OS=Mus musculus GN=Itgam PE=3 SV=1;>tr|F6YBY4|F6YBY4_MOUSE Integrin alpha-M (Fragment) OS=Mus musculus GN=Itgam PE=3 SV=1;>s	0.216734	0.152897	0.140648	0.170093	+	0.0186924	58	58	57.1	0	127.53
sp|Q9CPT4|CS010_MOUSE	sp|Q9CPT4|CS010_MOUSE	>sp|Q9CPT4|CS010_MOUSE UPF0556 protein C19orf10 homolog OS=Mus musculus GN=D17Wsu104e PE=2 SV=1	0.197236	0.130008	0.179001	0.168749	+	0.0138558	3	3	21.1	2.645e-25	17.982
sp|O08709|PRDX6_MOUSE;tr|Q6GT24|Q6GT24_MOUSE;tr|D3Z0Y2|D3Z0Y2_MOUSE;tr|Q8BG37|Q8BG37_MOUSE	sp|O08709|PRDX6_MOUSE;tr|Q6GT24|Q6GT24_MOUSE;tr|D3Z0Y2|D3Z0Y2_MOUSE	>sp|O08709|PRDX6_MOUSE Peroxiredoxin-6 OS=Mus musculus GN=Prdx6 PE=1 SV=3;>tr|Q6GT24|Q6GT24_MOUSE Peroxiredoxin 6 OS=Mus musculus GN=Prdx6 PE=2 SV=1;>tr|D3Z0Y2|D3Z0Y2_MOUSE Peroxiredoxin-6 OS=Mus musculus GN=Prdx6 PE=4 SV=1	0.187134	0.129481	0.123534	0.146716	+	0.0185788	9	9	35.3	1.9121e-51	24.87
sp|Q8BVF7|APH1A_MOUSE;sp|Q8BVF7-2|APH1A_MOUSE	sp|Q8BVF7|APH1A_MOUSE;sp|Q8BVF7-2|APH1A_MOUSE	>sp|Q8BVF7|APH1A_MOUSE Gamma-secretase subunit APH-1A OS=Mus musculus GN=Aph1a PE=2 SV=2;>sp|Q8BVF7-2|APH1A_MOUSE Isoform 2 of Gamma-secretase subunit APH-1A OS=Mus musculus GN=Aph1a	0.135535	0.143132	0.155231	0.144633	+	0.00156865	2	2	5.3	2.1089e-49	28.986
sp|Q3TQI7|CI078_MOUSE	sp|Q3TQI7|CI078_MOUSE	>sp|Q3TQI7|CI078_MOUSE Uncharacterized protein C9orf78 homolog OS=Mus musculus PE=1 SV=2	0.158596	0.155749	0.111432	0.141926	+	0.0113772	8	8	25.6	1.9859e-38	33.543
sp|Q8CFE4|SCYL2_MOUSE;tr|G5E8J9|G5E8J9_MOUSE;sp|Q8CFE4-2|SCYL2_MOUSE;tr|Q80UY7|Q80UY7_MOUSE	sp|Q8CFE4|SCYL2_MOUSE;tr|G5E8J9|G5E8J9_MOUSE;sp|Q8CFE4-2|SCYL2_MOUSE	>sp|Q8CFE4|SCYL2_MOUSE SCY1-like protein 2 OS=Mus musculus GN=Scyl2 PE=1 SV=1;>tr|G5E8J9|G5E8J9_MOUSE SCY1-like protein 2 OS=Mus musculus GN=Scyl2 PE=4 SV=1;>sp|Q8CFE4-2|SCYL2_MOUSE Isoform 2 of SCY1-like protein 2 OS=Mus musculus GN=Scyl2	0.104471	0.156397	0.159371	0.140079	+	0.0158094	39	39	42.6	0	103.32
sp|Q8VCM7|FIBG_MOUSE	sp|Q8VCM7|FIBG_MOUSE	>sp|Q8VCM7|FIBG_MOUSE Fibrinogen gamma chain OS=Mus musculus GN=Fgg PE=2 SV=1	0.155102	0.110229	0.153286	0.139539	+	0.0108643	8	8	8.3	2.7115e-17	49.391
sp|P97492|RGS14_MOUSE	sp|P97492|RGS14_MOUSE	>sp|P97492|RGS14_MOUSE Regulator of G-protein signaling 14 OS=Mus musculus GN=Rgs14 PE=1 SV=2	0.155361	0.112233	0.15056	0.139384	+	0.00944954	12	12	32	9.3808e-78	59.846
sp|Q8C129|LCAP_MOUSE	sp|Q8C129|LCAP_MOUSE	>sp|Q8C129|LCAP_MOUSE Leucyl-cystinyl aminopeptidase OS=Mus musculus GN=Lnpep PE=1 SV=1	0.168128	0.1121	0.123004	0.134411	+	0.0158936	35	35	36.5	0	117.3
sp|Q99K70|RRAGC_MOUSE;tr|B1AWT3|B1AWT3_MOUSE;sp|Q7TT45|RRAGD_MOUSE;tr|B1AWT2|B1AWT2_MOUSE;tr|B1AWT4|B1AWT4_MOUSE;sp|Q99K70-2|RRAGC_MOUSE	sp|Q99K70|RRAGC_MOUSE	>sp|Q99K70|RRAGC_MOUSE Ras-related GTP-binding protein C OS=Mus musculus GN=Rragc PE=2 SV=1	0.0988237	0.139208	0.136454	0.124828	+	0.0107155	15	15	50.8	1.9176e-226	44.12
sp|Q9D1Q6|ERP44_MOUSE	sp|Q9D1Q6|ERP44_MOUSE	>sp|Q9D1Q6|ERP44_MOUSE Endoplasmic reticulum resident protein 44 OS=Mus musculus GN=Erp44 PE=1 SV=1	0.0850168	0.104739	0.165044	0.118267	+	0.0390185	8	8	25.4	2.2728e-119	46.852
sp|Q9D7V9|NAAA_MOUSE;tr|G3XA18|G3XA18_MOUSE;tr|H3BL13|H3BL13_MOUSE	sp|Q9D7V9|NAAA_MOUSE;tr|G3XA18|G3XA18_MOUSE;tr|H3BL13|H3BL13_MOUSE	>sp|Q9D7V9|NAAA_MOUSE N-acylethanolamine-hydrolyzing acid amidase OS=Mus musculus GN=Naaa PE=2 SV=2;>tr|G3XA18|G3XA18_MOUSE N-acylethanolamine-hydrolyzing acid amidase OS=Mus musculus GN=Naaa PE=4 SV=1;>tr|H3BL13|H3BL13_MOUSE N-acylethanolamine-hydrolyzing	0.157173	0.0728604	0.120219	0.116751	+	0.0410117	7	7	22.4	1.5661e-31	40.074
sp|Q3V4B5|COMD6_MOUSE;tr|B7ZNP3|B7ZNP3_MOUSE	sp|Q3V4B5|COMD6_MOUSE;tr|B7ZNP3|B7ZNP3_MOUSE	>sp|Q3V4B5|COMD6_MOUSE COMM domain-containing protein 6 OS=Mus musculus GN=Commd6 PE=2 SV=1;>tr|B7ZNP3|B7ZNP3_MOUSE COMM domain-containing protein 6 OS=Mus musculus GN=Commd6 PE=4 SV=1	0.0787465	0.0994973	0.166073	0.114772	+	0.0488444	5	5	64.4	1.3118e-17	9.7951
sp|P26039|TLN1_MOUSE;tr|A2AIM2|A2AIM2_MOUSE;tr|F6SX70|F6SX70_MOUSE;tr|F6S1V7|F6S1V7_MOUSE	sp|P26039|TLN1_MOUSE	>sp|P26039|TLN1_MOUSE Talin-1 OS=Mus musculus GN=Tln1 PE=1 SV=2	0.141302	0.120219	0.0589399	0.10682	+	0.0495349	117	117	56.2	0	269.82
sp|Q91W86|VPS11_MOUSE	sp|Q91W86|VPS11_MOUSE	>sp|Q91W86|VPS11_MOUSE Vacuolar protein sorting-associated protein 11 homolog OS=Mus musculus GN=Vps11 PE=1 SV=3	0.0654344	0.117695	0.0989585	0.0940293	+	0.0254254	27	27	34.4	1.4017e-107	107.72
sp|P51150|RAB7A_MOUSE	sp|P51150|RAB7A_MOUSE	>sp|P51150|RAB7A_MOUSE Ras-related protein Rab-7a OS=Mus musculus GN=Rab7a PE=1 SV=2	0.0490731	0.1125	0.101919	0.0878307	+	0.0464425	20	20	81.6	0	23.489
sp|Q9D771|TM206_MOUSE	sp|Q9D771|TM206_MOUSE	>sp|Q9D771|TM206_MOUSE Transmembrane protein 206 OS=Mus musculus GN=Tmem206 PE=2 SV=1	0.0946415	0.0625362	0.0977456	0.0849744	+	0.0170944	13	13	34.6	5.7163e-246	40.178
sp|Q8R420|ABCA3_MOUSE;tr|Q6AXE3|Q6AXE3_MOUSE	sp|Q8R420|ABCA3_MOUSE;tr|Q6AXE3|Q6AXE3_MOUSE	>sp|Q8R420|ABCA3_MOUSE ATP-binding cassette sub-family A member 3 OS=Mus musculus GN=Abca3 PE=2 SV=3;>tr|Q6AXE3|Q6AXE3_MOUSE ATP-binding cassette sub-family A member 3 OS=Mus musculus GN=Abca3 PE=2 SV=1	-0.0261463	-0.0373992	-0.0512945	-0.03828	+	0.034254	45	45	28.9	2.1025e-295	191.97
sp|P10605|CATB_MOUSE	sp|P10605|CATB_MOUSE	>sp|P10605|CATB_MOUSE Cathepsin B OS=Mus musculus GN=Ctsb PE=1 SV=2	-0.0557112	-0.0608788	-0.0504874	-0.0556925	+	0.00288861	21	21	60.2	0	37.279
sp|Q9JL26|FMNL_MOUSE;tr|A2AB60|A2AB60_MOUSE;sp|Q9JL26-2|FMNL_MOUSE;tr|G3UWI1|G3UWI1_MOUSE	sp|Q9JL26|FMNL_MOUSE;tr|A2AB60|A2AB60_MOUSE;sp|Q9JL26-2|FMNL_MOUSE	>sp|Q9JL26|FMNL_MOUSE Formin-like protein 1 OS=Mus musculus GN=Fmnl1 PE=1 SV=1;>tr|A2AB60|A2AB60_MOUSE Formin-like 1 OS=Mus musculus GN=Fmnl1 PE=4 SV=1;>sp|Q9JL26-2|FMNL_MOUSE Isoform 2 of Formin-like protein 1 OS=Mus musculus GN=Fmnl1	-0.0895743	-0.112272	-0.0583528	-0.086733	+	0.0309734	34	34	35.3	0	122.06
sp|Q91ZR1|RAB4B_MOUSE	sp|Q91ZR1|RAB4B_MOUSE	>sp|Q91ZR1|RAB4B_MOUSE Ras-related protein Rab-4B OS=Mus musculus GN=Rab4b PE=2 SV=2	-0.117427	-0.0691189	-0.0837527	-0.0900996	+	0.0242829	11	11	59.6	4.2069e-157	23.629
sp|P70280|VAMP7_MOUSE	sp|P70280|VAMP7_MOUSE	>sp|P70280|VAMP7_MOUSE Vesicle-associated membrane protein 7 OS=Mus musculus GN=Vamp7 PE=1 SV=1	-0.116739	-0.100469	-0.0890985	-0.102102	+	0.00611462	13	13	66.4	1.0153e-248	24.967
sp|O70251|EF1B_MOUSE;tr|G3UX43|G3UX43_MOUSE;tr|G3UZ47|G3UZ47_MOUSE	sp|O70251|EF1B_MOUSE	>sp|O70251|EF1B_MOUSE Elongation factor 1-beta OS=Mus musculus GN=Eef1b PE=1 SV=5	-0.11441	-0.117333	-0.0837985	-0.105181	+	0.0102367	7	6	36	8.177e-19	24.693
sp|Q3TXT3|SOSSC_MOUSE;sp|Q3TXT3-2|SOSSC_MOUSE	sp|Q3TXT3|SOSSC_MOUSE	>sp|Q3TXT3|SOSSC_MOUSE SOSS complex subunit C OS=Mus musculus GN=Inip PE=2 SV=1	-0.0598709	-0.133132	-0.138346	-0.11045	+	0.0487933	4	4	45.2	1.1307e-14	11.411
sp|Q3THE2|ML12B_MOUSE;tr|Q6ZWQ9|Q6ZWQ9_MOUSE;tr|D3YV37|D3YV37_MOUSE;tr|D3Z249|D3Z249_MOUSE	sp|Q3THE2|ML12B_MOUSE;tr|Q6ZWQ9|Q6ZWQ9_MOUSE	>sp|Q3THE2|ML12B_MOUSE Myosin regulatory light chain 12B OS=Mus musculus GN=Myl12b PE=1 SV=2;>tr|Q6ZWQ9|Q6ZWQ9_MOUSE MCG5400 OS=Mus musculus GN=Myl12a PE=2 SV=1	-0.142115	-0.0875034	-0.110122	-0.113247	+	0.0190131	8	8	62.2	3.588e-144	19.779
sp|P26040|EZRI_MOUSE	sp|P26040|EZRI_MOUSE	>sp|P26040|EZRI_MOUSE Ezrin OS=Mus musculus GN=Ezr PE=1 SV=3	-0.124472	-0.182115	-0.154827	-0.153805	+	0.0115143	25	14	37.2	1.4857e-149	69.406
sp|Q2TBE6|P4K2A_MOUSE	sp|Q2TBE6|P4K2A_MOUSE	>sp|Q2TBE6|P4K2A_MOUSE Phosphatidylinositol 4-kinase type 2-alpha OS=Mus musculus GN=Pi4k2a PE=1 SV=1	-0.120655	-0.234924	-0.125809	-0.160462	+	0.0499166	32	32	71.8	0	54.257
sp|Q9WU81-2|SPX2_MOUSE;sp|Q9WU81|SPX2_MOUSE	sp|Q9WU81-2|SPX2_MOUSE;sp|Q9WU81|SPX2_MOUSE	>sp|Q9WU81-2|SPX2_MOUSE Isoform 2 of Sugar phosphate exchanger 2 OS=Mus musculus GN=Slc37a2;>sp|Q9WU81|SPX2_MOUSE Sugar phosphate exchanger 2 OS=Mus musculus GN=Slc37a2 PE=2 SV=1	-0.144233	-0.167232	-0.176479	-0.162648	+	0.00345589	7	7	15.6	1.9542e-298	55.503
tr|E9PYN1|E9PYN1_MOUSE;sp|Q8R5M8|CADM1_MOUSE;sp|Q8R5M8-2|CADM1_MOUSE;sp|Q8R5M8-3|CADM1_MOUSE;sp|Q8R5M8-4|CADM1_MOUSE;sp|Q8R5M8-6|CADM1_MOUSE;sp|Q8R5M8-7|CADM1_MOUSE;tr|E0CY16|E0CY16_MOUSE;sp|Q8R5M8-5|CADM1_MOUSE	tr|E9PYN1|E9PYN1_MOUSE;sp|Q8R5M8|CADM1_MOUSE;sp|Q8R5M8-2|CADM1_MOUSE;sp|Q8R5M8-3|CADM1_MOUSE;sp|Q8R5M8-4|CADM1_MOUSE;sp|Q8R5M8-6|CADM1_MOUSE;sp|Q8R5M8-7|CADM1_MOUSE;tr|E0CY16|E0CY16_MOUSE;sp|Q8R5M8-5|CADM1_MOUSE	>tr|E9PYN1|E9PYN1_MOUSE Cell adhesion molecule 1 OS=Mus musculus GN=Cadm1 PE=4 SV=1;>sp|Q8R5M8|CADM1_MOUSE Cell adhesion molecule 1 OS=Mus musculus GN=Cadm1 PE=1 SV=2;>sp|Q8R5M8-2|CADM1_MOUSE Isoform 2 of Cell adhesion molecule 1 OS=Mus musculus GN=Cadm1;>	-0.177474	-0.186853	-0.160895	-0.175074	+	0.00187365	15	15	40.1	0	51.688
sp|Q64727|VINC_MOUSE	sp|Q64727|VINC_MOUSE	>sp|Q64727|VINC_MOUSE Vinculin OS=Mus musculus GN=Vcl PE=1 SV=4	-0.17656	NaN	-0.189401	-0.18298	+	0.0223274	9	9	9.7	3.114e-13	116.72
sp|Q8BG05|ROA3_MOUSE;sp|Q8BG05-2|ROA3_MOUSE;tr|J3QNY1|J3QNY1_MOUSE;tr|B2RXM2|B2RXM2_MOUSE;tr|A2AL12|A2AL12_MOUSE;tr|E9Q7H5|E9Q7H5_MOUSE;tr|A2AL13|A2AL13_MOUSE	sp|Q8BG05|ROA3_MOUSE;sp|Q8BG05-2|ROA3_MOUSE;tr|J3QNY1|J3QNY1_MOUSE;tr|B2RXM2|B2RXM2_MOUSE;tr|A2AL12|A2AL12_MOUSE;tr|E9Q7H5|E9Q7H5_MOUSE	>sp|Q8BG05|ROA3_MOUSE Heterogeneous nuclear ribonucleoprotein A3 OS=Mus musculus GN=Hnrnpa3 PE=1 SV=1;>sp|Q8BG05-2|ROA3_MOUSE Isoform 2 of Heterogeneous nuclear ribonucleoprotein A3 OS=Mus musculus GN=Hnrnpa3;>tr|J3QNY1|J3QNY1_MOUSE Uncharacterized protein	-0.157335	-0.181902	-0.226021	-0.188419	+	0.0111826	15	15	39.1	1.3038e-114	39.652
sp|Q91V17|ZNRF1_MOUSE;tr|E9PZB7|E9PZB7_MOUSE;tr|G3UWY5|G3UWY5_MOUSE;tr|G3UYU9|G3UYU9_MOUSE;tr|G3UWW9|G3UWW9_MOUSE;tr|G3UWN6|G3UWN6_MOUSE	sp|Q91V17|ZNRF1_MOUSE;tr|E9PZB7|E9PZB7_MOUSE;tr|G3UWY5|G3UWY5_MOUSE	>sp|Q91V17|ZNRF1_MOUSE E3 ubiquitin-protein ligase ZNRF1 OS=Mus musculus GN=Znrf1 PE=1 SV=1;>tr|E9PZB7|E9PZB7_MOUSE E3 ubiquitin-protein ligase ZNRF1 OS=Mus musculus GN=Znrf1 PE=4 SV=1;>tr|G3UWY5|G3UWY5_MOUSE E3 ubiquitin-protein ligase ZNRF1 (Fragment) OS	-0.242294	-0.103317	-0.226949	-0.190853	+	0.049239	8	7	51.1	9.998e-42	23.842
sp|Q78HU3|F125A_MOUSE	sp|Q78HU3|F125A_MOUSE	>sp|Q78HU3|F125A_MOUSE Multivesicular body subunit 12A OS=Mus musculus GN=Fam125a PE=1 SV=1	-0.141414	-0.152468	-0.279897	-0.19126	+	0.0499618	7	7	38.4	1.6764e-75	28.705
sp|Q8BGT0|OSTM1_MOUSE;tr|D3Z790|D3Z790_MOUSE;tr|D3Z4W7|D3Z4W7_MOUSE	sp|Q8BGT0|OSTM1_MOUSE	>sp|Q8BGT0|OSTM1_MOUSE Osteopetrosis-associated transmembrane protein 1 OS=Mus musculus GN=Ostm1 PE=1 SV=1	-0.185458	-0.23834	-0.163155	-0.195651	+	0.0127371	4	4	13.3	2.3634e-159	37.999
tr|Q6P6P5|Q6P6P5_MOUSE;sp|Q924N4|S12A6_MOUSE;tr|Q3V0N8|Q3V0N8_MOUSE;sp|Q924N4-2|S12A6_MOUSE;tr|A2AGJ9|A2AGJ9_MOUSE	tr|Q6P6P5|Q6P6P5_MOUSE;sp|Q924N4|S12A6_MOUSE;tr|Q3V0N8|Q3V0N8_MOUSE;sp|Q924N4-2|S12A6_MOUSE;tr|A2AGJ9|A2AGJ9_MOUSE	>tr|Q6P6P5|Q6P6P5_MOUSE Slc12a6 protein OS=Mus musculus GN=Slc12a6 PE=2 SV=1;>sp|Q924N4|S12A6_MOUSE Solute carrier family 12 member 6 OS=Mus musculus GN=Slc12a6 PE=1 SV=2;>tr|Q3V0N8|Q3V0N8_MOUSE Solute carrier family 12 member 6 OS=Mus musculus GN=Slc12a6	-0.186722	-0.164205	-0.280878	-0.210602	+	0.0276038	23	14	21.7	1.7518e-93	122.66
sp|Q99KR8|FUCO2_MOUSE;tr|D3YVV4|D3YVV4_MOUSE	sp|Q99KR8|FUCO2_MOUSE	>sp|Q99KR8|FUCO2_MOUSE Plasma alpha-L-fucosidase OS=Mus musculus GN=Fuca2 PE=2 SV=1	-0.27296	-0.258166	-0.140873	-0.224	+	0.0330759	14	14	30.6	3.0067e-67	53.645
sp|Q3TAA7|S11IP_MOUSE	sp|Q3TAA7|S11IP_MOUSE	>sp|Q3TAA7|S11IP_MOUSE Serine/threonine-protein kinase 11-interacting protein OS=Mus musculus GN=Stk11ip PE=1 SV=1	-0.301604	-0.131108	-0.260048	-0.23092	+	0.046022	24	24	25.7	1.7391e-207	118
sp|Q9Z2X1|HNRPF_MOUSE;tr|J3QMQ5|J3QMQ5_MOUSE;sp|Q9Z2X1-2|HNRPF_MOUSE;tr|J3QM80|J3QM80_MOUSE;tr|J3QMT0|J3QMT0_MOUSE;tr|J3QP45|J3QP45_MOUSE;tr|J3QMV8|J3QMV8_MOUSE;tr|J3QNH2|J3QNH2_MOUSE	sp|Q9Z2X1|HNRPF_MOUSE;tr|J3QMQ5|J3QMQ5_MOUSE;sp|Q9Z2X1-2|HNRPF_MOUSE;tr|J3QM80|J3QM80_MOUSE;tr|J3QMT0|J3QMT0_MOUSE	>sp|Q9Z2X1|HNRPF_MOUSE Heterogeneous nuclear ribonucleoprotein F OS=Mus musculus GN=Hnrnpf PE=1 SV=3;>tr|J3QMQ5|J3QMQ5_MOUSE MCG129396 OS=Mus musculus GN=mCG_129396 PE=4 SV=1;>sp|Q9Z2X1-2|HNRPF_MOUSE Isoform 2 of Heterogeneous nuclear ribonucleoprotein F O	-0.224958	-0.297077	-0.188151	-0.236728	+	0.0177759	7	5	26.7	5.8295e-238	45.729
sp|Q8BN82|S17A5_MOUSE;sp|Q8BN82-2|S17A5_MOUSE;sp|Q8BN82-3|S17A5_MOUSE	sp|Q8BN82|S17A5_MOUSE;sp|Q8BN82-2|S17A5_MOUSE	>sp|Q8BN82|S17A5_MOUSE Sialin OS=Mus musculus GN=Slc17a5 PE=2 SV=2;>sp|Q8BN82-2|S17A5_MOUSE Isoform 2 of Sialin OS=Mus musculus GN=Slc17a5	-0.262071	-0.328652	-0.140794	-0.243839	+	0.0472819	8	8	18.2	6.7927e-144	54.369
tr|E9QKR0|E9QKR0_MOUSE;sp|P62880|GBB2_MOUSE;tr|D3YZX3|D3YZX3_MOUSE;tr|D3Z1M1|D3Z1M1_MOUSE;tr|D3Z1T4|D3Z1T4_MOUSE	tr|E9QKR0|E9QKR0_MOUSE;sp|P62880|GBB2_MOUSE;tr|D3YZX3|D3YZX3_MOUSE;tr|D3Z1M1|D3Z1M1_MOUSE;tr|D3Z1T4|D3Z1T4_MOUSE	>tr|E9QKR0|E9QKR0_MOUSE Guanine nucleotide-binding protein G(I)/G(S)/G(T) subunit beta-2 OS=Mus musculus GN=Gnb2 PE=4 SV=1;>sp|P62880|GBB2_MOUSE Guanine nucleotide-binding protein G(I)/G(S)/G(T) subunit beta-2 OS=Mus musculus GN=Gnb2 PE=1 SV=3;>tr|D3YZX3|D	-0.277954	-0.214006	-0.246892	-0.246284	+	0.0055728	16	16	58.4	0	41.408
sp|Q8VDD5|MYH9_MOUSE;tr|F2Z494|F2Z494_MOUSE	sp|Q8VDD5|MYH9_MOUSE	>sp|Q8VDD5|MYH9_MOUSE Myosin-9 OS=Mus musculus GN=Myh9 PE=1 SV=4	-0.300217	-0.290709	-0.148865	-0.246597	+	0.0372076	121	121	57.3	0	226.37
sp|Q99PQ2-2|TRI11_MOUSE;sp|Q99PQ2|TRI11_MOUSE;tr|A2AB83|A2AB83_MOUSE	sp|Q99PQ2-2|TRI11_MOUSE;sp|Q99PQ2|TRI11_MOUSE;tr|A2AB83|A2AB83_MOUSE	>sp|Q99PQ2-2|TRI11_MOUSE Isoform 2 of E3 ubiquitin-protein ligase TRIM11 OS=Mus musculus GN=Trim11;>sp|Q99PQ2|TRI11_MOUSE E3 ubiquitin-protein ligase TRIM11 OS=Mus musculus GN=Trim11 PE=1 SV=1;>tr|A2AB83|A2AB83_MOUSE E3 ubiquitin-protein ligase TRIM11 OS=M	-0.192958	-0.362714	-0.212166	-0.255946	+	0.0412698	8	8	20.7	9.3769e-12	54.313
tr|Q3ZAQ4|Q3ZAQ4_MOUSE;sp|Q68FE2|ATG9A_MOUSE	tr|Q3ZAQ4|Q3ZAQ4_MOUSE	>tr|Q3ZAQ4|Q3ZAQ4_MOUSE Autophagy 9-like 1 protein OS=Mus musculus GN=Atg9a PE=2 SV=1	-0.248108	-0.27521	NaN	-0.261659	+	0.0329406	7	7	10.1	9.5214e-47	94.424
sp|P07356|ANXA2_MOUSE;tr|B0V2N5|B0V2N5_MOUSE;tr|B0V2N7|B0V2N7_MOUSE;tr|B0V2N8|B0V2N8_MOUSE	sp|P07356|ANXA2_MOUSE;tr|B0V2N5|B0V2N5_MOUSE;tr|B0V2N7|B0V2N7_MOUSE;tr|B0V2N8|B0V2N8_MOUSE	>sp|P07356|ANXA2_MOUSE Annexin A2 OS=Mus musculus GN=Anxa2 PE=1 SV=2;>tr|B0V2N5|B0V2N5_MOUSE Annexin (Fragment) OS=Mus musculus GN=Anxa2 PE=3 SV=1;>tr|B0V2N7|B0V2N7_MOUSE Annexin (Fragment) OS=Mus musculus GN=Anxa2 PE=3 SV=1;>tr|B0V2N8|B0V2N8_MOUSE Annexin	-0.210496	-0.38178	-0.196277	-0.262851	+	0.0477688	41	41	79.4	0	38.676
tr|A2AGH5|A2AGH5_MOUSE;sp|P34902|IL2RG_MOUSE;tr|B0QZX1|B0QZX1_MOUSE	tr|A2AGH5|A2AGH5_MOUSE;sp|P34902|IL2RG_MOUSE;tr|B0QZX1|B0QZX1_MOUSE	>tr|A2AGH5|A2AGH5_MOUSE Interleukin 2 receptor, gamma chain OS=Mus musculus GN=Gm20489 PE=4 SV=1;>sp|P34902|IL2RG_MOUSE Cytokine receptor common subunit gamma OS=Mus musculus GN=Il2rg PE=1 SV=1;>tr|B0QZX1|B0QZX1_MOUSE Cytokine receptor common subunit gamma	-0.210563	-0.231515	-0.360008	-0.267362	+	0.0292002	6	6	17.8	7.6874e-22	51.898
sp|P10833|RRAS_MOUSE;sp|P62071|RRAS2_MOUSE	sp|P10833|RRAS_MOUSE	>sp|P10833|RRAS_MOUSE Ras-related protein R-Ras OS=Mus musculus GN=Rras PE=2 SV=1	-0.183163	-0.297431	-0.322451	-0.267682	+	0.024705	13	13	60.1	0	23.764
tr|Q8K1X4|Q8K1X4_MOUSE;sp|P28660-2|NCKP1_MOUSE	tr|Q8K1X4|Q8K1X4_MOUSE	>tr|Q8K1X4|Q8K1X4_MOUSE NCK associated protein 1 like OS=Mus musculus GN=Nckap1l PE=2 SV=1	-0.178127	-0.255236	-0.376414	-0.269926	+	0.0427972	18	18	17.4	2.9152e-42	128.9
sp|Q7M759|F108B_MOUSE	sp|Q7M759|F108B_MOUSE	>sp|Q7M759|F108B_MOUSE Abhydrolase domain-containing protein FAM108B1 OS=Mus musculus GN=Fam108b1 PE=2 SV=1	-0.351866	-0.187395	-0.280983	-0.273415	+	0.0290312	6	6	43.4	7.8105e-109	32.2
sp|Q99LJ1|FUCO_MOUSE	sp|Q99LJ1|FUCO_MOUSE	>sp|Q99LJ1|FUCO_MOUSE Tissue alpha-L-fucosidase OS=Mus musculus GN=Fuca1 PE=2 SV=1	-0.229958	-0.324166	-0.281193	-0.278439	+	0.00942919	10	10	28.8	5.5107e-98	52.28
tr|G3X973|G3X973_MOUSE;sp|Q8R4Y4|STAB1_MOUSE;sp|Q8R4Y4-2|STAB1_MOUSE;tr|F7BK35|F7BK35_MOUSE	tr|G3X973|G3X973_MOUSE;sp|Q8R4Y4|STAB1_MOUSE;sp|Q8R4Y4-2|STAB1_MOUSE	>tr|G3X973|G3X973_MOUSE Stabilin 1, isoform CRA_a OS=Mus musculus GN=Stab1 PE=4 SV=1;>sp|Q8R4Y4|STAB1_MOUSE Stabilin-1 OS=Mus musculus GN=Stab1 PE=1 SV=1;>sp|Q8R4Y4-2|STAB1_MOUSE Isoform 2 of Stabilin-1 OS=Mus musculus GN=Stab1	-0.207761	-0.299685	-0.330647	-0.279364	+	0.0170033	89	89	46.8	0	276.47
sp|Q8BRF7|SCFD1_MOUSE;sp|Q8BRF7-3|SCFD1_MOUSE;sp|Q8BRF7-2|SCFD1_MOUSE	sp|Q8BRF7|SCFD1_MOUSE;sp|Q8BRF7-3|SCFD1_MOUSE;sp|Q8BRF7-2|SCFD1_MOUSE	>sp|Q8BRF7|SCFD1_MOUSE Sec1 family domain-containing protein 1 OS=Mus musculus GN=Scfd1 PE=2 SV=1;>sp|Q8BRF7-3|SCFD1_MOUSE Isoform 3 of Sec1 family domain-containing protein 1 OS=Mus musculus GN=Scfd1;>sp|Q8BRF7-2|SCFD1_MOUSE Isoform 2 of Sec1 family domai	-0.177213	-0.321784	-0.345106	-0.281368	+	0.0331096	6	6	14.4	6.1285e-26	72.322
tr|G3X9W0|G3X9W0_MOUSE;tr|G5E8G0|G5E8G0_MOUSE	tr|G3X9W0|G3X9W0_MOUSE;tr|G5E8G0|G5E8G0_MOUSE	>tr|G3X9W0|G3X9W0_MOUSE Heterogeneous nuclear ribonucleoprotein D, isoform CRA_a OS=Mus musculus GN=Hnrnpd PE=4 SV=1;>tr|G5E8G0|G5E8G0_MOUSE Heterogeneous nuclear ribonucleoprotein D, isoform CRA_b OS=Mus musculus GN=Hnrnpd PE=4 SV=1	-0.31678	-0.199669	-0.362251	-0.2929	+	0.0262651	8	8	26.8	3.9144e-35	36.207
sp|P13020|GELS_MOUSE;sp|P13020-2|GELS_MOUSE;tr|A6PWS5|A6PWS5_MOUSE	sp|P13020|GELS_MOUSE;sp|P13020-2|GELS_MOUSE	>sp|P13020|GELS_MOUSE Gelsolin OS=Mus musculus GN=Gsn PE=1 SV=3;>sp|P13020-2|GELS_MOUSE Isoform 2 of Gelsolin OS=Mus musculus GN=Gsn	-0.335608	-0.274303	-0.27652	-0.295477	+	0.00458464	34	15	43.8	0	85.941
sp|P08752|GNAI2_MOUSE;sp|B2RSH2|GNAI1_MOUSE	sp|P08752|GNAI2_MOUSE	>sp|P08752|GNAI2_MOUSE Guanine nucleotide-binding protein G(i) subunit alpha-2 OS=Mus musculus GN=Gnai2 PE=1 SV=5	-0.311291	-0.39333	-0.184507	-0.296376	+	0.0395299	24	24	72.1	0	40.489
sp|Q91XB0|TREX1_MOUSE;tr|D3YUE0|D3YUE0_MOUSE	sp|Q91XB0|TREX1_MOUSE;tr|D3YUE0|D3YUE0_MOUSE	>sp|Q91XB0|TREX1_MOUSE Three prime repair exonuclease 1 OS=Mus musculus GN=Trex1 PE=1 SV=2;>tr|D3YUE0|D3YUE0_MOUSE Three prime repair exonuclease 1 (Fragment) OS=Mus musculus GN=Trex1 PE=4 SV=1	-0.279459	-0.307466	-0.303365	-0.296763	+	0.00086481	8	8	28.3	2.9978e-208	33.675
sp|Q91W98|S15A4_MOUSE;tr|D6RDC2|D6RDC2_MOUSE;tr|F6QFB4|F6QFB4_MOUSE;tr|D3Z4X0|D3Z4X0_MOUSE;tr|F7AZ26|F7AZ26_MOUSE	sp|Q91W98|S15A4_MOUSE	>sp|Q91W98|S15A4_MOUSE Solute carrier family 15 member 4 OS=Mus musculus GN=Slc15a4 PE=1 SV=1	-0.33052	-0.255512	-0.326046	-0.304026	+	0.00632337	12	12	15.7	1.7883e-89	62.255
tr|Q9DAY7|Q9DAY7_MOUSE;sp|Q9D7W5|MED8_MOUSE;tr|Q9CY05|Q9CY05_MOUSE;tr|A2A9C8|A2A9C8_MOUSE;tr|A2A9C6|A2A9C6_MOUSE	tr|Q9DAY7|Q9DAY7_MOUSE;sp|Q9D7W5|MED8_MOUSE;tr|Q9CY05|Q9CY05_MOUSE;tr|A2A9C8|A2A9C8_MOUSE	>tr|Q9DAY7|Q9DAY7_MOUSE Mediator of RNA polymerase II transcription subunit 8 OS=Mus musculus GN=Med8 PE=2 SV=1;>sp|Q9D7W5|MED8_MOUSE Mediator of RNA polymerase II transcription subunit 8 OS=Mus musculus GN=Med8 PE=2 SV=1;>tr|Q9CY05|Q9CY05_MOUSE Mediator o	-0.257942	-0.437213	-0.220396	-0.305184	+	0.0448444	3	3	27.8	1.0462e-14	25.952
sp|O54782|MA2B2_MOUSE;tr|F6TMZ3|F6TMZ3_MOUSE;tr|F6Z025|F6Z025_MOUSE	sp|O54782|MA2B2_MOUSE	>sp|O54782|MA2B2_MOUSE Epididymis-specific alpha-mannosidase OS=Mus musculus GN=Man2b2 PE=2 SV=2	-0.236639	-0.454981	-0.240367	-0.310662	+	0.0499547	22	22	28.5	0	115.61
sp|Q8BFW7|LPP_MOUSE;sp|Q8BFW7-4|LPP_MOUSE;sp|Q8BFW7-5|LPP_MOUSE;sp|Q8BFW7-2|LPP_MOUSE;sp|Q8BFW7-3|LPP_MOUSE	sp|Q8BFW7|LPP_MOUSE;sp|Q8BFW7-4|LPP_MOUSE;sp|Q8BFW7-5|LPP_MOUSE	>sp|Q8BFW7|LPP_MOUSE Lipoma-preferred partner homolog OS=Mus musculus GN=Lpp PE=1 SV=1;>sp|Q8BFW7-4|LPP_MOUSE Isoform 4 of Lipoma-preferred partner homolog OS=Mus musculus GN=Lpp;>sp|Q8BFW7-5|LPP_MOUSE Isoform 5 of Lipoma-preferred partner homolog OS=Mus m	-0.299241	-0.208928	-0.424204	-0.310791	+	0.0380418	9	9	26.1	1.4145e-53	65.89
sp|Q05144|RAC2_MOUSE	sp|Q05144|RAC2_MOUSE	>sp|Q05144|RAC2_MOUSE Ras-related C3 botulinum toxin substrate 2 OS=Mus musculus GN=Rac2 PE=2 SV=1	-0.361398	-0.267514	-0.306627	-0.311846	+	0.007537	11	5	55.7	1.3196e-253	21.441
tr|A6ZI44|A6ZI44_MOUSE;sp|P05064|ALDOA_MOUSE;tr|A6ZI46|A6ZI46_MOUSE;tr|Q9CPQ9|Q9CPQ9_MOUSE;tr|D3YWI1|D3YWI1_MOUSE;tr|D3YV98|D3YV98_MOUSE;tr|A6ZI47|A6ZI47_MOUSE;tr|D3Z510|D3Z510_MOUSE	tr|A6ZI44|A6ZI44_MOUSE;sp|P05064|ALDOA_MOUSE;tr|A6ZI46|A6ZI46_MOUSE;tr|Q9CPQ9|Q9CPQ9_MOUSE;tr|D3YWI1|D3YWI1_MOUSE;tr|D3YV98|D3YV98_MOUSE	>tr|A6ZI44|A6ZI44_MOUSE Fructose-bisphosphate aldolase OS=Mus musculus GN=Aldoa PE=2 SV=1;>sp|P05064|ALDOA_MOUSE Fructose-bisphosphate aldolase A OS=Mus musculus GN=Aldoa PE=1 SV=2;>tr|A6ZI46|A6ZI46_MOUSE Fructose-bisphosphate aldolase OS=Mus musculus GN=A	-0.41754	-0.297999	-0.231024	-0.315521	+	0.0286146	33	33	77.8	0	45.12
sp|Q8BQ30|PPR18_MOUSE;sp|Q8BQ30-2|PPR18_MOUSE	sp|Q8BQ30|PPR18_MOUSE;sp|Q8BQ30-2|PPR18_MOUSE	>sp|Q8BQ30|PPR18_MOUSE Phostensin OS=Mus musculus GN=Ppp1r18 PE=1 SV=1;>sp|Q8BQ30-2|PPR18_MOUSE Isoform 2 of Phostensin OS=Mus musculus GN=Ppp1r18	-0.272437	-0.274006	-0.402645	-0.316363	+	0.0180947	27	27	53.7	6.4227e-242	65.629
sp|P62874|GBB1_MOUSE;tr|H3BKR2|H3BKR2_MOUSE;tr|H3BLF7|H3BLF7_MOUSE	sp|P62874|GBB1_MOUSE;tr|H3BKR2|H3BKR2_MOUSE;tr|H3BLF7|H3BLF7_MOUSE	>sp|P62874|GBB1_MOUSE Guanine nucleotide-binding protein G(I)/G(S)/G(T) subunit beta-1 OS=Mus musculus GN=Gnb1 PE=1 SV=3;>tr|H3BKR2|H3BKR2_MOUSE Guanine nucleotide-binding protein G(I)/G(S)/G(T) subunit beta-1 (Fragment) OS=Mus musculus GN=Gnb1 PE=4 SV=1;>	-0.464325	-0.22945	-0.26774	-0.320505	+	0.04786	15	8	65.6	0	37.377
sp|Q61739|ITA6_MOUSE;sp|Q61739-2|ITA6_MOUSE;tr|F6VSK8|F6VSK8_MOUSE	sp|Q61739|ITA6_MOUSE;sp|Q61739-2|ITA6_MOUSE;tr|F6VSK8|F6VSK8_MOUSE	>sp|Q61739|ITA6_MOUSE Integrin alpha-6 OS=Mus musculus GN=Itga6 PE=1 SV=3;>sp|Q61739-2|ITA6_MOUSE Isoform Alpha-6X1A of Integrin alpha-6 OS=Mus musculus GN=Itga6;>tr|F6VSK8|F6VSK8_MOUSE Integrin alpha-6 light chain (Fragment) OS=Mus musculus GN=Itga6 PE=3	-0.246601	-0.426606	-0.288998	-0.320735	+	0.0275168	37	37	41.3	0	122.16
sp|P06800|PTPRC_MOUSE;sp|P06800-2|PTPRC_MOUSE;sp|P06800-3|PTPRC_MOUSE	sp|P06800|PTPRC_MOUSE;sp|P06800-2|PTPRC_MOUSE;sp|P06800-3|PTPRC_MOUSE	>sp|P06800|PTPRC_MOUSE Receptor-type tyrosine-protein phosphatase C OS=Mus musculus GN=Ptprc PE=1 SV=3;>sp|P06800-2|PTPRC_MOUSE Isoform 2 of Receptor-type tyrosine-protein phosphatase C OS=Mus musculus GN=Ptprc;>sp|P06800-3|PTPRC_MOUSE Isoform 3 of Recepto	-0.223795	-0.395397	-0.347693	-0.322295	+	0.0242641	58	58	40.9	0	144.6
tr|E9PYK0|E9PYK0_MOUSE;sp|Q8VCW4|UN93B_MOUSE;tr|E9Q8P6|E9Q8P6_MOUSE;sp|Q8VCW4-2|UN93B_MOUSE	tr|E9PYK0|E9PYK0_MOUSE;sp|Q8VCW4|UN93B_MOUSE;tr|E9Q8P6|E9Q8P6_MOUSE;sp|Q8VCW4-2|UN93B_MOUSE	>tr|E9PYK0|E9PYK0_MOUSE Protein unc-93 homolog B1 OS=Mus musculus GN=Unc93b1 PE=4 SV=1;>sp|Q8VCW4|UN93B_MOUSE Protein unc-93 homolog B1 OS=Mus musculus GN=Unc93b1 PE=1 SV=2;>tr|E9Q8P6|E9Q8P6_MOUSE Protein unc-93 homolog B1 OS=Mus musculus GN=Unc93b1 PE=4 S	-0.404573	-0.291433	-0.277814	-0.324607	+	0.0149753	10	10	19.2	2.8074e-262	69.353
sp|P24638|PPAL_MOUSE;tr|B7ZCF5|B7ZCF5_MOUSE	sp|P24638|PPAL_MOUSE	>sp|P24638|PPAL_MOUSE Lysosomal acid phosphatase OS=Mus musculus GN=Acp2 PE=2 SV=2	-0.366634	-0.283193	-0.327439	-0.325755	+	0.00542964	16	16	26.7	9.0465e-58	48.508
sp|Q8R395|COMD5_MOUSE	sp|Q8R395|COMD5_MOUSE	>sp|Q8R395|COMD5_MOUSE COMM domain-containing protein 5 OS=Mus musculus GN=Commd5 PE=2 SV=1	-0.202871	-0.375852	-0.409872	-0.329532	+	0.0358036	4	4	20.5	7.0652e-17	24.493
sp|Q5SWY8|SC5AA_MOUSE;tr|F6UXY4|F6UXY4_MOUSE	sp|Q5SWY8|SC5AA_MOUSE;tr|F6UXY4|F6UXY4_MOUSE	>sp|Q5SWY8|SC5AA_MOUSE Sodium/glucose cotransporter 5 OS=Mus musculus GN=Slc5a10 PE=2 SV=1;>tr|F6UXY4|F6UXY4_MOUSE Sodium/glucose cotransporter 5 (Fragment) OS=Mus musculus GN=Slc5a10 PE=3 SV=1	-0.407689	-0.296456	-0.288188	-0.330778	+	0.013298	3	3	7.7	2.7034e-05	64.705
sp|Q920A5|RISC_MOUSE	sp|Q920A5|RISC_MOUSE	>sp|Q920A5|RISC_MOUSE Retinoid-inducible serine carboxypeptidase OS=Mus musculus GN=Scpep1 PE=2 SV=2	-0.245506	-0.387695	-0.366243	-0.333148	+	0.0171935	13	13	27.7	1.6118e-276	50.964
sp|P58242|ASM3B_MOUSE	sp|P58242|ASM3B_MOUSE	>sp|P58242|ASM3B_MOUSE Acid sphingomyelinase-like phosphodiesterase 3b OS=Mus musculus GN=Smpdl3b PE=1 SV=1	-0.233074	-0.427731	-0.38304	-0.347948	+	0.0274509	13	13	42.3	0	51.599
tr|Q3UD32|Q3UD32_MOUSE;sp|O70370|CATS_MOUSE	tr|Q3UD32|Q3UD32_MOUSE;sp|O70370|CATS_MOUSE	>tr|Q3UD32|Q3UD32_MOUSE Cathepsin S OS=Mus musculus GN=Ctss PE=2 SV=1;>sp|O70370|CATS_MOUSE Cathepsin S OS=Mus musculus GN=Ctss PE=2 SV=2	-0.368961	-0.358029	-0.319892	-0.34896	+	0.00181161	17	17	72.6	0	38.863
tr|Q9Z257|Q9Z257_MOUSE;tr|Q9Z256|Q9Z256_MOUSE;tr|D3Z5U5|D3Z5U5_MOUSE;sp|Q9JJX6|P2RX4_MOUSE;sp|Q9JJX6-3|P2RX4_MOUSE;tr|D3YYR5|D3YYR5_MOUSE;sp|Q9JJX6-2|P2RX4_MOUSE;sp|Q9JJX6-4|P2RX4_MOUSE	tr|Q9Z257|Q9Z257_MOUSE;tr|Q9Z256|Q9Z256_MOUSE;tr|D3Z5U5|D3Z5U5_MOUSE;sp|Q9JJX6|P2RX4_MOUSE;sp|Q9JJX6-3|P2RX4_MOUSE;tr|D3YYR5|D3YYR5_MOUSE;sp|Q9JJX6-2|P2RX4_MOUSE;sp|Q9JJX6-4|P2RX4_MOUSE	>tr|Q9Z257|Q9Z257_MOUSE P2X purinoceptor OS=Mus musculus GN=P2rx4 PE=2 SV=1;>tr|Q9Z256|Q9Z256_MOUSE P2X purinoceptor OS=Mus musculus GN=P2rx4 PE=2 SV=1;>tr|D3Z5U5|D3Z5U5_MOUSE P2X purinoceptor (Fragment) OS=Mus musculus GN=P2rx4 PE=3 SV=1;>sp|Q9JJX6|P2RX4_	-0.498138	-0.313531	-0.26029	-0.35732	+	0.0383531	11	11	35.1	0	43.492
sp|Q9JHU4|DYHC1_MOUSE;tr|F6ZX84|F6ZX84_MOUSE	sp|Q9JHU4|DYHC1_MOUSE	>sp|Q9JHU4|DYHC1_MOUSE Cytoplasmic dynein 1 heavy chain 1 OS=Mus musculus GN=Dync1h1 PE=1 SV=2	-0.302902	-0.464206	-0.306645	-0.357918	+	0.021352	46	46	11.9	1.9102e-91	532.04
sp|Q8K310|MATR3_MOUSE	sp|Q8K310|MATR3_MOUSE	>sp|Q8K310|MATR3_MOUSE Matrin-3 OS=Mus musculus GN=Matr3 PE=1 SV=1	-0.239242	-0.495268	-0.362065	-0.365525	+	0.0385558	4	4	6	2.3439e-06	94.629
sp|P62259|1433E_MOUSE;tr|F6WA09|F6WA09_MOUSE;tr|D6REF3|D6REF3_MOUSE	sp|P62259|1433E_MOUSE;tr|F6WA09|F6WA09_MOUSE	>sp|P62259|1433E_MOUSE 14-3-3 protein epsilon OS=Mus musculus GN=Ywhae PE=1 SV=1;>tr|F6WA09|F6WA09_MOUSE 14-3-3 protein epsilon (Fragment) OS=Mus musculus GN=Ywhae PE=4 SV=1	-0.34452	-0.51342	-0.239123	-0.365688	+	0.0445577	17	17	63.5	6.1474e-184	29.174
tr|B1ASP2|B1ASP2_MOUSE;sp|P52332|JAK1_MOUSE	tr|B1ASP2|B1ASP2_MOUSE;sp|P52332|JAK1_MOUSE	>tr|B1ASP2|B1ASP2_MOUSE Tyrosine-protein kinase OS=Mus musculus GN=Jak1 PE=3 SV=1;>sp|P52332|JAK1_MOUSE Tyrosine-protein kinase JAK1 OS=Mus musculus GN=Jak1 PE=1 SV=1	-0.280195	-0.341153	-0.47698	-0.366109	+	0.0243207	35	35	35.6	6.1497e-117	133.35
tr|G5E829|G5E829_MOUSE;tr|F8WHB1|F8WHB1_MOUSE;sp|Q9R0K7|AT2B2_MOUSE	tr|G5E829|G5E829_MOUSE	>tr|G5E829|G5E829_MOUSE MCG13663, isoform CRA_a OS=Mus musculus GN=Atp2b1 PE=3 SV=1	-0.253636	-0.426703	-0.433954	-0.371431	+	0.0242636	43	43	38.4	0	134.75
sp|P04184|KITH_MOUSE	sp|P04184|KITH_MOUSE	>sp|P04184|KITH_MOUSE Thymidine kinase, cytosolic OS=Mus musculus GN=Tk1 PE=2 SV=3	-0.417791	-0.329848	-0.370042	-0.37256	+	0.00462242	12	12	46.4	4.3732e-101	25.776
sp|P62137|PP1A_MOUSE	sp|P62137|PP1A_MOUSE	>sp|P62137|PP1A_MOUSE Serine/threonine-protein phosphatase PP1-alpha catalytic subunit OS=Mus musculus GN=Ppp1ca PE=1 SV=1	-0.264599	-0.329867	-0.538555	-0.377674	+	0.0446715	20	20	54.5	1.7349e-273	37.54
sp|P27601|GNA13_MOUSE;tr|Q9D034|Q9D034_MOUSE	sp|P27601|GNA13_MOUSE	>sp|P27601|GNA13_MOUSE Guanine nucleotide-binding protein subunit alpha-13 OS=Mus musculus GN=Gna13 PE=1 SV=1	-0.271897	-0.417213	-0.462336	-0.383815	+	0.0216826	21	21	50.7	1.3398e-126	44.054
sp|O35405|PLD3_MOUSE;tr|D3YY25|D3YY25_MOUSE;tr|D3Z179|D3Z179_MOUSE;tr|D6RCG9|D6RCG9_MOUSE	sp|O35405|PLD3_MOUSE	>sp|O35405|PLD3_MOUSE Phospholipase D3 OS=Mus musculus GN=Pld3 PE=2 SV=1	-0.370378	-0.374935	-0.410524	-0.385279	+	0.00108326	15	15	42.6	0	54.388
sp|Q9R1P1|PSB3_MOUSE;tr|D3YVS3|D3YVS3_MOUSE	sp|Q9R1P1|PSB3_MOUSE;tr|D3YVS3|D3YVS3_MOUSE	>sp|Q9R1P1|PSB3_MOUSE Proteasome subunit beta type-3 OS=Mus musculus GN=Psmb3 PE=1 SV=1;>tr|D3YVS3|D3YVS3_MOUSE Uncharacterized protein OS=Mus musculus GN=Gm5356 PE=4 SV=1	-0.343714	-0.442712	-0.385356	-0.390594	+	0.00535495	7	7	39	2.8057e-105	22.965
sp|Q3TCN2|PLBL2_MOUSE;sp|Q3TCN2-2|PLBL2_MOUSE	sp|Q3TCN2|PLBL2_MOUSE;sp|Q3TCN2-2|PLBL2_MOUSE	>sp|Q3TCN2|PLBL2_MOUSE Putative phospholipase B-like 2 OS=Mus musculus GN=Plbd2 PE=1 SV=2;>sp|Q3TCN2-2|PLBL2_MOUSE Isoform 2 of Putative phospholipase B-like 2 OS=Mus musculus GN=Plbd2	-0.450222	-0.519239	-0.247851	-0.405771	+	0.0379962	21	21	45.6	0	66.289
sp|P40124|CAP1_MOUSE;tr|B1ARS0|B1ARS0_MOUSE	sp|P40124|CAP1_MOUSE	>sp|P40124|CAP1_MOUSE Adenylyl cyclase-associated protein 1 OS=Mus musculus GN=Cap1 PE=1 SV=4	-0.544182	-0.42109	-0.254479	-0.406584	+	0.0400813	23	23	61	0	51.564
sp|Q8VEB4|PAG15_MOUSE	sp|Q8VEB4|PAG15_MOUSE	>sp|Q8VEB4|PAG15_MOUSE Group XV phospholipase A2 OS=Mus musculus GN=Pla2g15 PE=1 SV=1	-0.42026	-0.52108	-0.280177	-0.407172	+	0.0281905	15	15	47.1	2.2112e-205	47.307
sp|P06745|G6PI_MOUSE	sp|P06745|G6PI_MOUSE	>sp|P06745|G6PI_MOUSE Glucose-6-phosphate isomerase OS=Mus musculus GN=Gpi PE=1 SV=4	-0.415807	-0.480961	-0.326046	-0.407605	+	0.011922	11	11	24.7	6.5074e-88	62.766
sp|P25911|LYN_MOUSE	sp|P25911|LYN_MOUSE	>sp|P25911|LYN_MOUSE Tyrosine-protein kinase Lyn OS=Mus musculus GN=Lyn PE=1 SV=4	-0.244104	-0.522634	-0.460787	-0.409175	+	0.0400502	33	33	63.3	0	58.812
tr|Q3U9N4|Q3U9N4_MOUSE;sp|P28798|GRN_MOUSE;tr|H3BJE0|H3BJE0_MOUSE;tr|H3BJ90|H3BJ90_MOUSE;tr|H3BLC9|H3BLC9_MOUSE	tr|Q3U9N4|Q3U9N4_MOUSE;sp|P28798|GRN_MOUSE	>tr|Q3U9N4|Q3U9N4_MOUSE Granulin OS=Mus musculus GN=Grn PE=2 SV=1;>sp|P28798|GRN_MOUSE Granulins OS=Mus musculus GN=Grn PE=1 SV=2	-0.511608	-0.298691	-0.421148	-0.410482	+	0.021852	20	20	55	0	65.018
sp|Q8BWG9|CRCM1_MOUSE	sp|Q8BWG9|CRCM1_MOUSE	>sp|Q8BWG9|CRCM1_MOUSE Calcium release-activated calcium channel protein 1 OS=Mus musculus GN=Orai1 PE=2 SV=1	-0.417733	NaN	-0.413211	-0.415472	+	0.00346427	2	2	8.2	8.5335e-18	33.061
tr|B7ZCT1|B7ZCT1_MOUSE;sp|Q9CX84|RGS19_MOUSE;tr|Q8BFU4|Q8BFU4_MOUSE;tr|B7ZCT0|B7ZCT0_MOUSE;tr|F6WK59|F6WK59_MOUSE	tr|B7ZCT1|B7ZCT1_MOUSE;sp|Q9CX84|RGS19_MOUSE;tr|Q8BFU4|Q8BFU4_MOUSE;tr|B7ZCT0|B7ZCT0_MOUSE	>tr|B7ZCT1|B7ZCT1_MOUSE Regulator of G-protein signaling 19 OS=Mus musculus GN=Rgs19 PE=4 SV=1;>sp|Q9CX84|RGS19_MOUSE Regulator of G-protein signaling 19 OS=Mus musculus GN=Rgs19 PE=2 SV=1;>tr|Q8BFU4|Q8BFU4_MOUSE GAIP/RGS19 short isoform OS=Mus musculus GN	-0.248262	-0.478949	-0.527866	-0.418359	+	0.0399395	5	5	23	7.4333e-45	27.494
tr|Q20BD0|Q20BD0_MOUSE;tr|Q80XR6|Q80XR6_MOUSE;sp|Q99020|ROAA_MOUSE	tr|Q20BD0|Q20BD0_MOUSE;tr|Q80XR6|Q80XR6_MOUSE;sp|Q99020|ROAA_MOUSE	>tr|Q20BD0|Q20BD0_MOUSE Heterogeneous nuclear ribonucleoprotein A/B OS=Mus musculus GN=Hnrnpab PE=2 SV=1;>tr|Q80XR6|Q80XR6_MOUSE Heterogeneous nuclear ribonucleoprotein A/B OS=Mus musculus GN=Hnrnpab PE=2 SV=1;>sp|Q99020|ROAA_MOUSE Heterogeneous nuclear ri	-0.372318	-0.446345	-0.43774	-0.418801	+	0.00310038	4	4	13.3	8.2276e-93	36.21
sp|Q8VI93|OAS3_MOUSE;tr|F7CXR7|F7CXR7_MOUSE	sp|Q8VI93|OAS3_MOUSE	>sp|Q8VI93|OAS3_MOUSE 2-5-oligoadenylate synthase 3 OS=Mus musculus GN=Oas3 PE=2 SV=1	-0.472309	-0.282316	-0.502015	-0.41888	+	0.0259458	20	20	27.4	2.9407e-227	126.33
sp|P06795|MDR1B_MOUSE	sp|P06795|MDR1B_MOUSE	>sp|P06795|MDR1B_MOUSE Multidrug resistance protein 1B OS=Mus musculus GN=Abcb1b PE=1 SV=1	-0.406331	-0.50034	-0.357714	-0.421462	+	0.00972192	37	37	35	8.5192e-220	140.99
sp|Q80ZD3|S2611_MOUSE;sp|Q80ZD3-2|S2611_MOUSE	sp|Q80ZD3|S2611_MOUSE;sp|Q80ZD3-2|S2611_MOUSE	>sp|Q80ZD3|S2611_MOUSE Sodium-independent sulfate anion transporter OS=Mus musculus GN=Slc26a11 PE=2 SV=2;>sp|Q80ZD3-2|S2611_MOUSE Isoform 2 of Sodium-independent sulfate anion transporter OS=Mus musculus GN=Slc26a11	-0.42194	-0.404477	-0.442909	-0.423109	+	0.000688712	6	6	13.8	3.9078e-67	64.109
sp|O35114|SCRB2_MOUSE	sp|O35114|SCRB2_MOUSE	>sp|O35114|SCRB2_MOUSE Lysosome membrane protein 2 OS=Mus musculus GN=Scarb2 PE=1 SV=3	-0.523152	-0.506066	-0.244754	-0.424657	+	0.0421768	11	11	25.7	1.6168e-117	54.043
sp|P59016|VP33B_MOUSE	sp|P59016|VP33B_MOUSE	>sp|P59016|VP33B_MOUSE Vacuolar protein sorting-associated protein 33B OS=Mus musculus GN=Vps33b PE=1 SV=1	-0.34474	-0.362492	-0.589637	-0.43229	+	0.0316895	2	2	3.7	8.7755e-12	70.525
sp|Q8BJF9|CHM2B_MOUSE	sp|Q8BJF9|CHM2B_MOUSE	>sp|Q8BJF9|CHM2B_MOUSE Charged multivesicular body protein 2b OS=Mus musculus GN=Chmp2b PE=2 SV=1	-0.39352	-0.531219	-0.373103	-0.432614	+	0.0129187	12	12	35.2	1.1678e-84	23.934
sp|O35744|CH3L3_MOUSE;tr|F6RU51|F6RU51_MOUSE	sp|O35744|CH3L3_MOUSE	>sp|O35744|CH3L3_MOUSE Chitinase-3-like protein 3 OS=Mus musculus GN=Chi3l3 PE=1 SV=2	-0.457574	-0.584047	-0.262936	-0.434852	+	0.0431591	16	16	54.8	2.708e-297	44.458
sp|P17225|PTBP1_MOUSE;tr|Q922I7|Q922I7_MOUSE;tr|Q8BGJ5|Q8BGJ5_MOUSE;tr|E9QMW9|E9QMW9_MOUSE;tr|Q8CB58|Q8CB58_MOUSE;tr|F7AXP1|F7AXP1_MOUSE;tr|E9Q0W3|E9Q0W3_MOUSE	sp|P17225|PTBP1_MOUSE;tr|Q922I7|Q922I7_MOUSE;tr|Q8BGJ5|Q8BGJ5_MOUSE;tr|E9QMW9|E9QMW9_MOUSE;tr|Q8CB58|Q8CB58_MOUSE	>sp|P17225|PTBP1_MOUSE Polypyrimidine tract-binding protein 1 OS=Mus musculus GN=Ptbp1 PE=1 SV=2;>tr|Q922I7|Q922I7_MOUSE MCG13402, isoform CRA_c OS=Mus musculus GN=Ptbp1 PE=2 SV=1;>tr|Q8BGJ5|Q8BGJ5_MOUSE MCG13402, isoform CRA_a OS=Mus musculus GN=Ptbp1 PE=	-0.566891	-0.490841	-0.257528	-0.43842	+	0.0422327	7	7	15.6	1.0164e-18	56.477
sp|Q60902|EP15R_MOUSE;sp|Q60902-2|EP15R_MOUSE	sp|Q60902|EP15R_MOUSE;sp|Q60902-2|EP15R_MOUSE	>sp|Q60902|EP15R_MOUSE Epidermal growth factor receptor substrate 15-like 1 OS=Mus musculus GN=Eps15l1 PE=1 SV=3;>sp|Q60902-2|EP15R_MOUSE Isoform 2 of Epidermal growth factor receptor substrate 15-like 1 OS=Mus musculus GN=Eps15l1	-0.524147	-0.330465	-0.465938	-0.440184	+	0.0165683	50	50	57.6	0	99.307
sp|P17439|GLCM_MOUSE	sp|P17439|GLCM_MOUSE	>sp|P17439|GLCM_MOUSE Glucosylceramidase OS=Mus musculus GN=Gba PE=1 SV=1	-0.480458	-0.464664	-0.380352	-0.441825	+	0.0049096	20	20	42.7	0	57.621
sp|Q6R0H7|GNAS1_MOUSE;sp|P63094|GNAS2_MOUSE;sp|P63094-3|GNAS2_MOUSE;tr|A2A610|A2A610_MOUSE	sp|Q6R0H7|GNAS1_MOUSE;sp|P63094|GNAS2_MOUSE;sp|P63094-3|GNAS2_MOUSE	>sp|Q6R0H7|GNAS1_MOUSE Guanine nucleotide-binding protein G(s) subunit alpha isoforms XLas OS=Mus musculus GN=Gnas PE=2 SV=1;>sp|P63094|GNAS2_MOUSE Guanine nucleotide-binding protein G(s) subunit alpha isoforms short OS=Mus musculus GN=Gnas PE=1 SV=1;>sp|P	-0.269251	-0.487156	-0.569394	-0.441934	+	0.0386887	17	16	16.2	5.0227e-168	121.5
sp|P97370|AT1B3_MOUSE	sp|P97370|AT1B3_MOUSE	>sp|P97370|AT1B3_MOUSE Sodium/potassium-transporting ATPase subunit beta-3 OS=Mus musculus GN=Atp1b3 PE=1 SV=1	-0.366392	-0.496366	-0.468871	-0.443876	+	0.00784451	18	18	52.2	1.7553e-262	31.775
sp|P56542|DNS2A_MOUSE;tr|D3Z512|D3Z512_MOUSE;tr|D3Z5U3|D3Z5U3_MOUSE	sp|P56542|DNS2A_MOUSE;tr|D3Z512|D3Z512_MOUSE;tr|D3Z5U3|D3Z5U3_MOUSE	>sp|P56542|DNS2A_MOUSE Deoxyribonuclease-2-alpha OS=Mus musculus GN=Dnase2 PE=2 SV=1;>tr|D3Z512|D3Z512_MOUSE Protein Dnase2a OS=Mus musculus GN=Dnase2a PE=4 SV=1;>tr|D3Z5U3|D3Z5U3_MOUSE Protein Dnase2a (Fragment) OS=Mus musculus GN=Dnase2a PE=4 SV=1	-0.350026	-0.556733	-0.43864	-0.448466	+	0.0173611	11	11	33.7	1.0531e-263	38.81
sp|Q8K211|COPT1_MOUSE;tr|A8Y5P1|A8Y5P1_MOUSE	sp|Q8K211|COPT1_MOUSE	>sp|Q8K211|COPT1_MOUSE High affinity copper uptake protein 1 OS=Mus musculus GN=Slc31a1 PE=2 SV=1	-0.550085	-0.355092	-0.457653	-0.454276	+	0.0150222	3	3	15.8	2.2058e-143	21.961
sp|Q91VZ6|SMAP1_MOUSE;tr|D3YVX4|D3YVX4_MOUSE	sp|Q91VZ6|SMAP1_MOUSE	>sp|Q91VZ6|SMAP1_MOUSE Stromal membrane-associated protein 1 OS=Mus musculus GN=Smap1 PE=1 SV=1	-0.450676	-0.503098	-0.411502	-0.455092	+	0.00338205	9	9	20.7	1.765e-197	47.66
sp|O35601|FYB_MOUSE;sp|O35601-2|FYB_MOUSE;tr|E0CY17|E0CY17_MOUSE	sp|O35601|FYB_MOUSE;sp|O35601-2|FYB_MOUSE	>sp|O35601|FYB_MOUSE FYN-binding protein OS=Mus musculus GN=Fyb PE=1 SV=2;>sp|O35601-2|FYB_MOUSE Isoform FYB-120 of FYN-binding protein OS=Mus musculus GN=Fyb	-0.491713	-0.429829	-0.445283	-0.455608	+	0.0016617	29	29	40.5	0	90.054
tr|H3BKH6|H3BKH6_MOUSE;sp|Q9R0P3|ESTD_MOUSE;tr|H3BJL6|H3BJL6_MOUSE;tr|H3BLJ9|H3BLJ9_MOUSE;tr|H3BJP2|H3BJP2_MOUSE;tr|H3BK43|H3BK43_MOUSE;tr|H3BJC6|H3BJC6_MOUSE;tr|H3BL99|H3BL99_MOUSE	tr|H3BKH6|H3BKH6_MOUSE;sp|Q9R0P3|ESTD_MOUSE;tr|H3BJL6|H3BJL6_MOUSE;tr|H3BLJ9|H3BLJ9_MOUSE;tr|H3BJP2|H3BJP2_MOUSE;tr|H3BK43|H3BK43_MOUSE	>tr|H3BKH6|H3BKH6_MOUSE S-formylglutathione hydrolase OS=Mus musculus GN=Esd PE=4 SV=1;>sp|Q9R0P3|ESTD_MOUSE S-formylglutathione hydrolase OS=Mus musculus GN=Esd PE=2 SV=1;>tr|H3BJL6|H3BJL6_MOUSE S-formylglutathione hydrolase OS=Mus musculus GN=Esd PE=4 SV	-0.401616	-0.47684	-0.504121	-0.460859	+	0.00439409	11	11	51.9	1.5672e-150	32.829
sp|P52480|KPYM_MOUSE	sp|P52480|KPYM_MOUSE	>sp|P52480|KPYM_MOUSE Pyruvate kinase isozymes M1/M2 OS=Mus musculus GN=Pkm PE=1 SV=4	-0.611689	-0.435495	-0.342689	-0.463291	+	0.027791	38	38	72.7	0	57.844
sp|Q9CQW9|IFM3_MOUSE;tr|E9Q0C7|E9Q0C7_MOUSE	sp|Q9CQW9|IFM3_MOUSE	>sp|Q9CQW9|IFM3_MOUSE Interferon-induced transmembrane protein 3 OS=Mus musculus GN=Ifitm3 PE=1 SV=1	-0.59355	-0.315056	-0.491795	-0.4668	+	0.0290604	6	6	48.9	0	14.954
sp|Q504P2|CL12A_MOUSE	sp|Q504P2|CL12A_MOUSE	>sp|Q504P2|CL12A_MOUSE C-type lectin domain family 12 member A OS=Mus musculus GN=Clec12a PE=2 SV=1	-0.437018	-0.454466	-0.514305	-0.468596	+	0.00248496	11	11	43.8	1.1981e-80	30.757
sp|Q6P5F6|S39AA_MOUSE;tr|F6YTC4|F6YTC4_MOUSE	sp|Q6P5F6|S39AA_MOUSE;tr|F6YTC4|F6YTC4_MOUSE	>sp|Q6P5F6|S39AA_MOUSE Zinc transporter ZIP10 OS=Mus musculus GN=Slc39a10 PE=1 SV=1;>tr|F6YTC4|F6YTC4_MOUSE Zinc transporter ZIP10 (Fragment) OS=Mus musculus GN=Slc39a10 PE=4 SV=1	-0.625244	-0.51274	-0.270504	-0.469496	+	0.0462735	5	5	5.5	1.4924e-10	94.393
sp|Q8R242|DIAC_MOUSE;sp|Q8R242-2|DIAC_MOUSE	sp|Q8R242|DIAC_MOUSE;sp|Q8R242-2|DIAC_MOUSE	>sp|Q8R242|DIAC_MOUSE Di-N-acetylchitobiase OS=Mus musculus GN=Ctbs PE=2 SV=2;>sp|Q8R242-2|DIAC_MOUSE Isoform 2 of Di-N-acetylchitobiase OS=Mus musculus GN=Ctbs	-0.457455	-0.551628	-0.403027	-0.470703	+	0.00839663	13	13	44	1.8171e-120	41.295
sp|P70336-2|ROCK2_MOUSE;sp|P70336|ROCK2_MOUSE;tr|F8VPK5|F8VPK5_MOUSE	sp|P70336-2|ROCK2_MOUSE;sp|P70336|ROCK2_MOUSE;tr|F8VPK5|F8VPK5_MOUSE	>sp|P70336-2|ROCK2_MOUSE Isoform 2 of Rho-associated protein kinase 2 OS=Mus musculus GN=Rock2;>sp|P70336|ROCK2_MOUSE Rho-associated protein kinase 2 OS=Mus musculus GN=Rock2 PE=1 SV=1;>tr|F8VPK5|F8VPK5_MOUSE Rho-associated protein kinase 2 OS=Mus musculus	-0.512822	-0.521391	-0.381291	-0.471835	+	0.00910758	20	20	19.1	1.7625e-63	166.76
sp|Q8K2I4|MANBA_MOUSE	sp|Q8K2I4|MANBA_MOUSE	>sp|Q8K2I4|MANBA_MOUSE Beta-mannosidase OS=Mus musculus GN=Manba PE=2 SV=1	-0.474673	-0.53437	-0.41677	-0.475271	+	0.00506384	32	32	35.2	0	100.83
sp|O09159|MA2B1_MOUSE	sp|O09159|MA2B1_MOUSE	>sp|O09159|MA2B1_MOUSE Lysosomal alpha-mannosidase OS=Mus musculus GN=Man2b1 PE=2 SV=4	-0.482392	-0.53866	-0.422791	-0.481281	+	0.00479669	33	33	35.5	0	114.65
tr|Q8BGZ6|Q8BGZ6_MOUSE;sp|P51569|AGAL_MOUSE;tr|A2BDV6|A2BDV6_MOUSE	tr|Q8BGZ6|Q8BGZ6_MOUSE;sp|P51569|AGAL_MOUSE	>tr|Q8BGZ6|Q8BGZ6_MOUSE Alpha-galactosidase A OS=Mus musculus GN=Gla PE=2 SV=1;>sp|P51569|AGAL_MOUSE Alpha-galactosidase A OS=Mus musculus GN=Gla PE=1 SV=1	-0.475455	-0.6361	-0.344135	-0.48523	+	0.0289633	15	15	45.6	0	47.844
sp|O54965|RNF13_MOUSE;sp|O54965-2|RNF13_MOUSE	sp|O54965|RNF13_MOUSE;sp|O54965-2|RNF13_MOUSE	>sp|O54965|RNF13_MOUSE E3 ubiquitin-protein ligase RNF13 OS=Mus musculus GN=Rnf13 PE=1 SV=2;>sp|O54965-2|RNF13_MOUSE Isoform 2 of E3 ubiquitin-protein ligase RNF13 OS=Mus musculus GN=Rnf13	-0.468891	-0.531052	-0.464226	-0.488056	+	0.00194217	16	16	33.3	0	42.732
sp|Q9DC58|DRAM1_MOUSE;sp|Q9DC58-2|DRAM1_MOUSE	sp|Q9DC58|DRAM1_MOUSE;sp|Q9DC58-2|DRAM1_MOUSE	>sp|Q9DC58|DRAM1_MOUSE DNA damage-regulated autophagy modulator protein 1 OS=Mus musculus GN=Dram1 PE=2 SV=2;>sp|Q9DC58-2|DRAM1_MOUSE Isoform 2 of DNA damage-regulated autophagy modulator protein 1 OS=Mus musculus GN=Dram1	-0.67992	-0.420414	-0.37574	-0.492025	+	0.035196	2	2	9.7	3.8728e-17	26.2
sp|P54116|STOM_MOUSE	sp|P54116|STOM_MOUSE	>sp|P54116|STOM_MOUSE Erythrocyte band 7 integral membrane protein OS=Mus musculus GN=Stom PE=1 SV=3	-0.537487	-0.488876	-0.461402	-0.495922	+	0.0020059	18	18	63.7	0	31.375
sp|Q99MR3|S12A9_MOUSE	sp|Q99MR3|S12A9_MOUSE	>sp|Q99MR3|S12A9_MOUSE Solute carrier family 12 member 9 OS=Mus musculus GN=Slc12a9 PE=1 SV=2	-0.41573	-0.571986	-0.506619	-0.498112	+	0.00817212	18	18	29.4	0	96.329
sp|P23780|BGAL_MOUSE	sp|P23780|BGAL_MOUSE	>sp|P23780|BGAL_MOUSE Beta-galactosidase OS=Mus musculus GN=Glb1 PE=2 SV=1	-0.60349	-0.579361	-0.311524	-0.498125	+	0.0335146	23	23	37.9	0	73.12
sp|Q8BNQ3|G137B_MOUSE	sp|Q8BNQ3|G137B_MOUSE	>sp|Q8BNQ3|G137B_MOUSE Integral membrane protein GPR137B OS=Mus musculus GN=Gpr137b PE=1 SV=2	-0.351093	-0.43952	-0.709316	-0.499976	+	0.0434314	5	5	15.8	1.5636e-73	44.055
sp|Q60930|VDAC2_MOUSE;tr|G3UX26|G3UX26_MOUSE;tr|D3YZT5|D3YZT5_MOUSE;tr|D3YUN8|D3YUN8_MOUSE	sp|Q60930|VDAC2_MOUSE;tr|G3UX26|G3UX26_MOUSE;tr|D3YZT5|D3YZT5_MOUSE	>sp|Q60930|VDAC2_MOUSE Voltage-dependent anion-selective channel protein 2 OS=Mus musculus GN=Vdac2 PE=1 SV=2;>tr|G3UX26|G3UX26_MOUSE Voltage-dependent anion-selective channel protein 2 (Fragment) OS=Mus musculus GN=Vdac2 PE=4 SV=1;>tr|D3YZT5|D3YZT5_MOUSE	-0.343494	-0.59194	-0.566293	-0.500576	+	0.023948	16	16	68.8	0	31.732
sp|P50429|ARSB_MOUSE;sp|P50429-2|ARSB_MOUSE	sp|P50429|ARSB_MOUSE;sp|P50429-2|ARSB_MOUSE	>sp|P50429|ARSB_MOUSE Arylsulfatase B OS=Mus musculus GN=Arsb PE=2 SV=3;>sp|P50429-2|ARSB_MOUSE Isoform 2 of Arylsulfatase B OS=Mus musculus GN=Arsb	-0.522716	-0.62029	-0.359897	-0.500968	+	0.0222221	12	12	25.8	1.904e-194	59.646
sp|P62196|PRS8_MOUSE	sp|P62196|PRS8_MOUSE	>sp|P62196|PRS8_MOUSE 26S protease regulatory subunit 8 OS=Mus musculus GN=Psmc5 PE=1 SV=1	-0.665981	-0.558431	-0.279949	-0.501454	+	0.0487947	2	2	7.1	1.3671e-20	45.626
sp|O35657|NEUR1_MOUSE	sp|O35657|NEUR1_MOUSE	>sp|O35657|NEUR1_MOUSE Sialidase-1 OS=Mus musculus GN=Neu1 PE=2 SV=1	-0.616326	-0.434208	-0.459437	-0.503324	+	0.0125698	9	9	35.5	1.2566e-48	44.591
sp|Q61152|PTN18_MOUSE	sp|Q61152|PTN18_MOUSE	>sp|Q61152|PTN18_MOUSE Tyrosine-protein phosphatase non-receptor type 18 OS=Mus musculus GN=Ptpn18 PE=1 SV=1	-0.341574	-0.665157	-0.518722	-0.508484	+	0.0322214	4	4	14.3	1.0532e-21	50.201
sp|Q9WV54|ASAH1_MOUSE;tr|D3Z015|D3Z015_MOUSE;tr|D3Z505|D3Z505_MOUSE	sp|Q9WV54|ASAH1_MOUSE	>sp|Q9WV54|ASAH1_MOUSE Acid ceramidase OS=Mus musculus GN=Asah1 PE=1 SV=1	-0.442085	-0.583636	-0.500402	-0.508707	+	0.00645576	23	23	42.1	0	44.669
tr|Q9JHF5|Q9JHF5_MOUSE;tr|F6XRE6|F6XRE6_MOUSE;tr|F6ZFB8|F6ZFB8_MOUSE	tr|Q9JHF5|Q9JHF5_MOUSE	>tr|Q9JHF5|Q9JHF5_MOUSE A3 subunit of vacuolar-adenosine triphosphatase OS=Mus musculus GN=Tcirg1 PE=2 SV=1	-0.368197	-0.443752	-0.724993	-0.512314	+	0.0420827	25	24	39.9	0	93.459
sp|P43277|H13_MOUSE;sp|P15864|H12_MOUSE;sp|Q07133|H1T_MOUSE;sp|P43275|H11_MOUSE	sp|P43277|H13_MOUSE;sp|P15864|H12_MOUSE	>sp|P43277|H13_MOUSE Histone H1.3 OS=Mus musculus GN=Hist1h1d PE=1 SV=2;>sp|P15864|H12_MOUSE Histone H1.2 OS=Mus musculus GN=Hist1h1c PE=1 SV=2	-0.304951	-0.667241	-0.573875	-0.515355	+	0.0416518	7	7	17.2	1.0169e-58	22.099
sp|P60766|CDC42_MOUSE;sp|P60766-1|CDC42_MOUSE	sp|P60766|CDC42_MOUSE;sp|P60766-1|CDC42_MOUSE	>sp|P60766|CDC42_MOUSE Cell division control protein 42 homolog OS=Mus musculus GN=Cdc42 PE=1 SV=2;>sp|P60766-1|CDC42_MOUSE Isoform 1 of Cell division control protein 42 homolog OS=Mus musculus GN=Cdc42	-0.397581	-0.563028	-0.595097	-0.518569	+	0.0136428	9	8	50.8	5.28e-99	21.258
sp|E9Q612|PTPRO_MOUSE;tr|E9Q4I1|E9Q4I1_MOUSE;tr|E9PVJ6|E9PVJ6_MOUSE	sp|E9Q612|PTPRO_MOUSE;tr|E9Q4I1|E9Q4I1_MOUSE;tr|E9PVJ6|E9PVJ6_MOUSE	>sp|E9Q612|PTPRO_MOUSE Receptor-type tyrosine-protein phosphatase O OS=Mus musculus GN=Ptpro PE=1 SV=1;>tr|E9Q4I1|E9Q4I1_MOUSE Receptor-type tyrosine-protein phosphatase O OS=Mus musculus GN=Ptpro PE=4 SV=1;>tr|E9PVJ6|E9PVJ6_MOUSE Receptor-type tyrosine-pr	-0.642212	-0.551014	-0.378701	-0.523976	+	0.0210577	5	5	5.3	2.2626e-19	138.59
sp|Q00612|G6PD1_MOUSE;tr|A3KG36|A3KG36_MOUSE;sp|P97324|G6PD2_MOUSE;tr|G3UWD6|G3UWD6_MOUSE	sp|Q00612|G6PD1_MOUSE;tr|A3KG36|A3KG36_MOUSE	>sp|Q00612|G6PD1_MOUSE Glucose-6-phosphate 1-dehydrogenase X OS=Mus musculus GN=G6pdx PE=1 SV=3;>tr|A3KG36|A3KG36_MOUSE Glucose-6-phosphate 1-dehydrogenase (Fragment) OS=Mus musculus GN=G6pdx PE=3 SV=1	-0.637715	-0.53734	-0.412827	-0.529294	+	0.0147679	16	16	35.3	2.8896e-43	59.262
sp|Q9DBJ1|PGAM1_MOUSE;sp|O70250|PGAM2_MOUSE	sp|Q9DBJ1|PGAM1_MOUSE	>sp|Q9DBJ1|PGAM1_MOUSE Phosphoglycerate mutase 1 OS=Mus musculus GN=Pgam1 PE=1 SV=3	-0.648847	-0.379132	-0.56435	-0.530776	+	0.0217852	13	13	59.4	1.426e-219	28.832
sp|P70699|LYAG_MOUSE;tr|A2AFL5|A2AFL5_MOUSE;tr|A2AFL3|A2AFL3_MOUSE;tr|F6R5R5|F6R5R5_MOUSE;tr|F6VEG4|F6VEG4_MOUSE	sp|P70699|LYAG_MOUSE	>sp|P70699|LYAG_MOUSE Lysosomal alpha-glucosidase OS=Mus musculus GN=Gaa PE=1 SV=2	-0.465938	-0.566677	-0.563071	-0.531895	+	0.00382599	21	21	26	0	106.25
sp|Q61450|GP49A_MOUSE	sp|Q61450|GP49A_MOUSE	>sp|Q61450|GP49A_MOUSE Mast cell surface glycoprotein Gp49A OS=Mus musculus GN=Gp49a PE=1 SV=1	-0.501994	-0.358343	-0.744584	-0.534974	+	0.0416356	8	4	29.4	7.552e-121	34.194
sp|Q3TCX3|K0907_MOUSE;sp|Q3TCX3-2|K0907_MOUSE;sp|Q3TCX3-3|K0907_MOUSE;sp|Q3TCX3-4|K0907_MOUSE	sp|Q3TCX3|K0907_MOUSE;sp|Q3TCX3-2|K0907_MOUSE;sp|Q3TCX3-3|K0907_MOUSE	>sp|Q3TCX3|K0907_MOUSE UPF0469 protein KIAA0907 OS=Mus musculus GN=Kiaa0907 PE=2 SV=1;>sp|Q3TCX3-2|K0907_MOUSE Isoform 2 of UPF0469 protein KIAA0907 OS=Mus musculus GN=Kiaa0907;>sp|Q3TCX3-3|K0907_MOUSE Isoform 3 of UPF0469 protein KIAA0907 OS=Mus musculus	-0.542857	-0.443242	-0.631176	-0.539092	+	0.00998806	15	15	33.8	1.4617e-70	64.562
sp|P50428|ARSA_MOUSE;tr|F6QGM0|F6QGM0_MOUSE	sp|P50428|ARSA_MOUSE	>sp|P50428|ARSA_MOUSE Arylsulfatase A OS=Mus musculus GN=Arsa PE=2 SV=2	-0.394601	-0.527783	-0.700029	-0.540804	+	0.0256993	7	6	20.6	1.7293e-17	53.748
sp|Q61559|FCGRN_MOUSE	sp|Q61559|FCGRN_MOUSE	>sp|Q61559|FCGRN_MOUSE IgG receptor FcRn large subunit p51 OS=Mus musculus GN=Fcgrt PE=1 SV=1	-0.548185	-0.600818	-0.481747	-0.543583	+	0.00399239	7	7	22.2	9.7807e-54	40.092
tr|A2AUK7|A2AUK7_MOUSE;sp|Q9Z2H5|E41L1_MOUSE;tr|A2AUK5|A2AUK5_MOUSE;sp|Q9Z2H5-2|E41L1_MOUSE;tr|A2AUK8|A2AUK8_MOUSE;sp|Q9Z2H5-3|E41L1_MOUSE;tr|A2AUK6|A2AUK6_MOUSE;tr|E9PV14|E9PV14_MOUSE	tr|A2AUK7|A2AUK7_MOUSE;sp|Q9Z2H5|E41L1_MOUSE;tr|A2AUK5|A2AUK5_MOUSE;sp|Q9Z2H5-2|E41L1_MOUSE;tr|A2AUK8|A2AUK8_MOUSE;sp|Q9Z2H5-3|E41L1_MOUSE;tr|A2AUK6|A2AUK6_MOUSE;tr|E9PV14|E9PV14_MOUSE	>tr|A2AUK7|A2AUK7_MOUSE Erythrocyte protein band 4.1-like 1 OS=Mus musculus GN=Epb4.1l1 PE=4 SV=1;>sp|Q9Z2H5|E41L1_MOUSE Band 4.1-like protein 1 OS=Mus musculus GN=Epb41l1 PE=1 SV=2;>tr|A2AUK5|A2AUK5_MOUSE Erythrocyte protein band 4.1-like 1 OS=Mus musculu	-0.376526	-0.505451	-0.748966	-0.543648	+	0.0380565	14	12	24.7	3.2103e-53	81.89
tr|Q91Z50|Q91Z50_MOUSE;sp|P39749|FEN1_MOUSE	tr|Q91Z50|Q91Z50_MOUSE;sp|P39749|FEN1_MOUSE	>tr|Q91Z50|Q91Z50_MOUSE Flap endonuclease 1 OS=Mus musculus GN=Fen1 PE=2 SV=1;>sp|P39749|FEN1_MOUSE Flap endonuclease 1 OS=Mus musculus GN=Fen1 PE=1 SV=1	-0.349474	-0.671095	-0.628363	-0.549644	+	0.032051	12	11	38.9	6.0345e-62	42.623
sp|Q9QZI9|SERC3_MOUSE	sp|Q9QZI9|SERC3_MOUSE	>sp|Q9QZI9|SERC3_MOUSE Serine incorporator 3 OS=Mus musculus GN=Serinc3 PE=1 SV=2	-0.379151	-0.600818	-0.672681	-0.550883	+	0.0247624	6	6	12.5	4.5532e-88	52.622
sp|P63213|GBG2_MOUSE	sp|P63213|GBG2_MOUSE	>sp|P63213|GBG2_MOUSE Guanine nucleotide-binding protein G(I)/G(S)/G(O) subunit gamma-2 OS=Mus musculus GN=Gng2 PE=1 SV=2	-0.509964	-0.613013	-0.539247	-0.554074	+	0.00304753	4	4	52.1	8.4907e-95	7.8501
sp|P13597|ICAM1_MOUSE;sp|P13597-2|ICAM1_MOUSE	sp|P13597|ICAM1_MOUSE;sp|P13597-2|ICAM1_MOUSE	>sp|P13597|ICAM1_MOUSE Intercellular adhesion molecule 1 OS=Mus musculus GN=Icam1 PE=1 SV=1;>sp|P13597-2|ICAM1_MOUSE Isoform 2 of Intercellular adhesion molecule 1 OS=Mus musculus GN=Icam1	-0.31937	-0.742676	-0.606628	-0.556224	+	0.0468123	15	15	27.4	0	58.844
tr|E9QLQ7|E9QLQ7_MOUSE;sp|Q91YQ1|RAB7L_MOUSE	tr|E9QLQ7|E9QLQ7_MOUSE;sp|Q91YQ1|RAB7L_MOUSE	>tr|E9QLQ7|E9QLQ7_MOUSE Ras-related protein Rab-7L1 OS=Mus musculus GN=Rab7l1 PE=3 SV=1;>sp|Q91YQ1|RAB7L_MOUSE Ras-related protein Rab-7L1 OS=Mus musculus GN=Rab7l1 PE=2 SV=1	-0.611976	-0.438503	-0.619847	-0.556775	+	0.0111097	6	5	31.4	1.1723e-19	23.061
sp|Q8CGA3|LAT4_MOUSE;tr|Q5ND23|Q5ND23_MOUSE;tr|Q5ND24|Q5ND24_MOUSE;tr|Q5ND25|Q5ND25_MOUSE	sp|Q8CGA3|LAT4_MOUSE	>sp|Q8CGA3|LAT4_MOUSE Large neutral amino acids transporter small subunit 4 OS=Mus musculus GN=Slc43a2 PE=1 SV=1	-0.620845	-0.602022	-0.458168	-0.560345	+	0.00830204	8	8	10.9	3.2479e-108	62.43
sp|P17047-3|LAMP2_MOUSE;sp|P17047-2|LAMP2_MOUSE	sp|P17047-3|LAMP2_MOUSE;sp|P17047-2|LAMP2_MOUSE	>sp|P17047-3|LAMP2_MOUSE Isoform LAMP-2C of Lysosome-associated membrane glycoprotein 2 OS=Mus musculus GN=Lamp2;>sp|P17047-2|LAMP2_MOUSE Isoform LAMP-2B of Lysosome-associated membrane glycoprotein 2 OS=Mus musculus GN=Lamp2	-0.790384	-0.364719	-0.530156	-0.561753	+	0.0453555	16	16	24.1	0	45.655
sp|P26516|PSD7_MOUSE	sp|P26516|PSD7_MOUSE	>sp|P26516|PSD7_MOUSE 26S proteasome non-ATPase regulatory subunit 7 OS=Mus musculus GN=Psmd7 PE=1 SV=2	-0.545761	NaN	-0.583982	-0.564871	+	0.0215296	2	2	12.8	6.596e-37	36.539
sp|Q9DCR2|AP3S1_MOUSE	sp|Q9DCR2|AP3S1_MOUSE	>sp|Q9DCR2|AP3S1_MOUSE AP-3 complex subunit sigma-1 OS=Mus musculus GN=Ap3s1 PE=1 SV=2	-0.337904	-0.738577	-0.628051	-0.568177	+	0.0414852	8	8	43	5.3754e-152	21.732
tr|A2A841|A2A841_MOUSE;sp|P48193|41_MOUSE;sp|P48193-2|41_MOUSE;tr|A2A842|A2A842_MOUSE;tr|A2AD32|A2AD32_MOUSE	tr|A2A841|A2A841_MOUSE;sp|P48193|41_MOUSE;sp|P48193-2|41_MOUSE;tr|A2A842|A2A842_MOUSE;tr|A2AD32|A2AD32_MOUSE	>tr|A2A841|A2A841_MOUSE Erythrocyte protein band 4.1 OS=Mus musculus GN=Epb4.1 PE=4 SV=1;>sp|P48193|41_MOUSE Protein 4.1 OS=Mus musculus GN=Epb41 PE=1 SV=2;>sp|P48193-2|41_MOUSE Isoform 2 of Protein 4.1 OS=Mus musculus GN=Epb41;>tr|A2A842|A2A842_MOUSE Eryt	-0.438757	-0.759087	-0.507234	-0.568359	+	0.0281295	18	18	26.6	6.8554e-285	97.239
sp|P29416|HEXA_MOUSE	sp|P29416|HEXA_MOUSE	>sp|P29416|HEXA_MOUSE Beta-hexosaminidase subunit alpha OS=Mus musculus GN=Hexa PE=2 SV=2	-0.469649	-0.630439	-0.641514	-0.580534	+	0.00902725	26	26	46.2	0	60.612
sp|O88569|ROA2_MOUSE;sp|O88569-2|ROA2_MOUSE;sp|O88569-3|ROA2_MOUSE	sp|O88569|ROA2_MOUSE;sp|O88569-2|ROA2_MOUSE;sp|O88569-3|ROA2_MOUSE	>sp|O88569|ROA2_MOUSE Heterogeneous nuclear ribonucleoproteins A2/B1 OS=Mus musculus GN=Hnrnpa2b1 PE=1 SV=2;>sp|O88569-2|ROA2_MOUSE Isoform 2 of Heterogeneous nuclear ribonucleoproteins A2/B1 OS=Mus musculus GN=Hnrnpa2b1;>sp|O88569-3|ROA2_MOUSE Isoform 3 o	-0.337284	-0.757233	-0.652743	-0.58242	+	0.0438999	16	16	46.2	1.1137e-169	37.402
sp|Q8CCH2|NHLC3_MOUSE;tr|D6RE41|D6RE41_MOUSE	sp|Q8CCH2|NHLC3_MOUSE	>sp|Q8CCH2|NHLC3_MOUSE NHL repeat-containing protein 3 OS=Mus musculus GN=Nhlrc3 PE=2 SV=1	-0.602	-0.671347	-0.484833	-0.58606	+	0.00851529	12	12	40.1	6.8126e-292	38.195
tr|E9PZ16|E9PZ16_MOUSE;tr|B1B0C7|B1B0C7_MOUSE;sp|Q05793|PGBM_MOUSE	tr|E9PZ16|E9PZ16_MOUSE;tr|B1B0C7|B1B0C7_MOUSE;sp|Q05793|PGBM_MOUSE	>tr|E9PZ16|E9PZ16_MOUSE Basement membrane-specific heparan sulfate proteoglycan core protein OS=Mus musculus GN=Hspg2 PE=4 SV=1;>tr|B1B0C7|B1B0C7_MOUSE Basement membrane-specific heparan sulfate proteoglycan core protein OS=Mus musculus GN=Hspg2 PE=4 SV=1;	-0.493479	-0.706983	-0.567767	-0.58941	+	0.0110844	12	12	4.1	5.5746e-53	469.78
sp|Q9CZE3|RAB32_MOUSE	sp|Q9CZE3|RAB32_MOUSE	>sp|Q9CZE3|RAB32_MOUSE Ras-related protein Rab-32 OS=Mus musculus GN=Rab32 PE=2 SV=3	-0.705453	-0.556075	-0.520894	-0.59414	+	0.00894571	17	17	83.9	0	25.068
sp|P10639|THIO_MOUSE	sp|P10639|THIO_MOUSE	>sp|P10639|THIO_MOUSE Thioredoxin OS=Mus musculus GN=Txn PE=1 SV=3	-0.739059	-0.565353	-0.479372	-0.594595	+	0.0161028	8	8	65.7	1.5432e-47	11.675
sp|O35316|SC6A6_MOUSE;sp|Q8VBW1|SC6A8_MOUSE;sp|Q8VBW1-2|SC6A8_MOUSE;sp|Q8VBW1-3|SC6A8_MOUSE;tr|E9Q151|E9Q151_MOUSE;sp|Q61327|SC6A3_MOUSE;sp|O55192|SC6A2_MOUSE;sp|P31649|S6A13_MOUSE;tr|F6UKB4|F6UKB4_MOUSE;tr|D3YWZ5|D3YWZ5_MOUSE	sp|O35316|SC6A6_MOUSE	>sp|O35316|SC6A6_MOUSE Sodium- and chloride-dependent taurine transporter OS=Mus musculus GN=Slc6a6 PE=1 SV=2	-0.57568	-0.740191	-0.488148	-0.60134	+	0.0147615	10	10	19	1.9469e-38	69.855
sp|Q9Z1Q5|CLIC1_MOUSE	sp|Q9Z1Q5|CLIC1_MOUSE	>sp|Q9Z1Q5|CLIC1_MOUSE Chloride intracellular channel protein 1 OS=Mus musculus GN=Clic1 PE=1 SV=3	-0.636078	-0.738722	-0.429246	-0.601348	+	0.0221467	12	12	63.9	8.4867e-141	27.013
tr|O88325|O88325_MOUSE	tr|O88325|O88325_MOUSE	>tr|O88325|O88325_MOUSE Alpha-N-acetylglucosaminidase OS=Mus musculus GN=Naglu PE=2 SV=1	-0.588661	-0.715723	-0.51612	-0.606834	+	0.00911407	25	25	37.6	0	82.595
sp|P60904|DNJC5_MOUSE;tr|G5E8T0|G5E8T0_MOUSE;tr|A2AUE1|A2AUE1_MOUSE	sp|P60904|DNJC5_MOUSE;tr|G5E8T0|G5E8T0_MOUSE;tr|A2AUE1|A2AUE1_MOUSE	>sp|P60904|DNJC5_MOUSE DnaJ homolog subfamily C member 5 OS=Mus musculus GN=Dnajc5 PE=1 SV=1;>tr|G5E8T0|G5E8T0_MOUSE DnaJ (Hsp40) homolog, subfamily C, member 5, isoform CRA_b OS=Mus musculus GN=Dnajc5 PE=4 SV=1;>tr|A2AUE1|A2AUE1_MOUSE DnaJ (Hsp40) homolog	-0.617189	-0.59342	-0.611777	-0.607462	+	0.000140174	7	7	54.5	3.0387e-206	22.101
sp|O89023|TPP1_MOUSE	sp|O89023|TPP1_MOUSE	>sp|O89023|TPP1_MOUSE Tripeptidyl-peptidase 1 OS=Mus musculus GN=Tpp1 PE=1 SV=2	-0.666301	-0.56625	-0.590441	-0.607664	+	0.00245092	10	10	27.2	0	61.341
sp|Q9CTG6|AT132_MOUSE;tr|E9Q2A4|E9Q2A4_MOUSE;tr|E9PYX5|E9PYX5_MOUSE;tr|F6XP69|F6XP69_MOUSE	sp|Q9CTG6|AT132_MOUSE;tr|E9Q2A4|E9Q2A4_MOUSE;tr|E9PYX5|E9PYX5_MOUSE	>sp|Q9CTG6|AT132_MOUSE Probable cation-transporting ATPase 13A2 OS=Mus musculus GN=Atp13a2 PE=2 SV=3;>tr|E9Q2A4|E9Q2A4_MOUSE Probable cation-transporting ATPase 13A2 OS=Mus musculus GN=Atp13a2 PE=3 SV=1;>tr|E9PYX5|E9PYX5_MOUSE Probable cation-transporting	-0.598675	-0.689311	-0.547384	-0.61179	+	0.00456821	24	24	27.5	0	126.44
sp|Q61598|GDIB_MOUSE;sp|Q61598-2|GDIB_MOUSE;sp|P50396|GDIA_MOUSE;tr|B7FAU8|B7FAU8_MOUSE	sp|Q61598|GDIB_MOUSE;sp|Q61598-2|GDIB_MOUSE	>sp|Q61598|GDIB_MOUSE Rab GDP dissociation inhibitor beta OS=Mus musculus GN=Gdi2 PE=1 SV=1;>sp|Q61598-2|GDIB_MOUSE Isoform 2 of Rab GDP dissociation inhibitor beta OS=Mus musculus GN=Gdi2	-0.5704	-0.611513	-0.653945	-0.611953	+	0.00154971	24	24	64.3	5.8672e-252	50.537
sp|P21956|MFGM_MOUSE;sp|P21956-2|MFGM_MOUSE	sp|P21956|MFGM_MOUSE;sp|P21956-2|MFGM_MOUSE	>sp|P21956|MFGM_MOUSE Lactadherin OS=Mus musculus GN=Mfge8 PE=1 SV=3;>sp|P21956-2|MFGM_MOUSE Isoform 2 of Lactadherin OS=Mus musculus GN=Mfge8	-0.513481	-0.797112	-0.532408	-0.614334	+	0.0214956	15	15	39.5	9.9122e-278	51.24
sp|P20060|HEXB_MOUSE	sp|P20060|HEXB_MOUSE	>sp|P20060|HEXB_MOUSE Beta-hexosaminidase subunit beta OS=Mus musculus GN=Hexb PE=2 SV=2	-0.693808	-0.643856	-0.506476	-0.614713	+	0.00819919	34	34	45.1	0	61.115
tr|F6Y616|F6Y616_MOUSE;sp|Q8VE62|PAIP1_MOUSE;tr|D3Z3J6|D3Z3J6_MOUSE;tr|G3UZ67|G3UZ67_MOUSE;tr|G3UYE5|G3UYE5_MOUSE	tr|F6Y616|F6Y616_MOUSE;sp|Q8VE62|PAIP1_MOUSE;tr|D3Z3J6|D3Z3J6_MOUSE;tr|G3UZ67|G3UZ67_MOUSE;tr|G3UYE5|G3UYE5_MOUSE	>tr|F6Y616|F6Y616_MOUSE Polyadenylate-binding protein-interacting protein 1 OS=Mus musculus GN=Paip1 PE=4 SV=2;>sp|Q8VE62|PAIP1_MOUSE Polyadenylate-binding protein-interacting protein 1 OS=Mus musculus GN=Paip1 PE=2 SV=1;>tr|D3Z3J6|D3Z3J6_MOUSE Polyadenyla	-0.694928	-0.485358	-0.666072	-0.615453	+	0.0111639	7	7	19	7.2016e-68	53.963
sp|Q6P5F7|TTYH3_MOUSE;sp|Q6P5F7-2|TTYH3_MOUSE	sp|Q6P5F7|TTYH3_MOUSE;sp|Q6P5F7-2|TTYH3_MOUSE	>sp|Q6P5F7|TTYH3_MOUSE Protein tweety homolog 3 OS=Mus musculus GN=Ttyh3 PE=1 SV=1;>sp|Q6P5F7-2|TTYH3_MOUSE Isoform 2 of Protein tweety homolog 3 OS=Mus musculus GN=Ttyh3	-0.587901	-0.665523	-0.600118	-0.617847	+	0.0015177	5	5	13.5	9.9091e-37	57.713
sp|Q9QUJ7|ACSL4_MOUSE;sp|Q9QUJ7-2|ACSL4_MOUSE	sp|Q9QUJ7|ACSL4_MOUSE;sp|Q9QUJ7-2|ACSL4_MOUSE	>sp|Q9QUJ7|ACSL4_MOUSE Long-chain-fatty-acid--CoA ligase 4 OS=Mus musculus GN=Acsl4 PE=2 SV=2;>sp|Q9QUJ7-2|ACSL4_MOUSE Isoform Short of Long-chain-fatty-acid--CoA ligase 4 OS=Mus musculus GN=Acsl4	-0.538115	-0.608188	-0.716552	-0.620952	+	0.00691457	29	29	51.1	0	79.076
sp|Q9WTR1|TRPV2_MOUSE	sp|Q9WTR1|TRPV2_MOUSE	>sp|Q9WTR1|TRPV2_MOUSE Transient receptor potential cation channel subfamily V member 2 OS=Mus musculus GN=Trpv2 PE=1 SV=2	-0.418465	-0.706017	-0.76004	-0.628174	+	0.0273168	23	23	38.5	0	85.964
sp|P62482|KCAB2_MOUSE;tr|Q3UPV6|Q3UPV6_MOUSE;tr|Q3U0B0|Q3U0B0_MOUSE;tr|E0CXI4|E0CXI4_MOUSE	sp|P62482|KCAB2_MOUSE;tr|Q3UPV6|Q3UPV6_MOUSE;tr|Q3U0B0|Q3U0B0_MOUSE	>sp|P62482|KCAB2_MOUSE Voltage-gated potassium channel subunit beta-2 OS=Mus musculus GN=Kcnab2 PE=1 SV=1;>tr|Q3UPV6|Q3UPV6_MOUSE Voltage-gated potassium channel subunit beta-2 OS=Mus musculus GN=Kcnab2 PE=2 SV=1;>tr|Q3U0B0|Q3U0B0_MOUSE Voltage-gated potas	-0.436588	-0.81388	-0.639625	-0.630031	+	0.0286617	6	6	22.9	9.1708e-20	41.021
sp|P97484|LIRB3_MOUSE;tr|E9Q6M9|E9Q6M9_MOUSE	sp|P97484|LIRB3_MOUSE	>sp|P97484|LIRB3_MOUSE Leukocyte immunoglobulin-like receptor subfamily B member 3 OS=Mus musculus GN=Lilrb3 PE=1 SV=1	-0.536419	-0.730129	-0.62629	-0.630946	+	0.00777676	22	22	41.1	0	93.053
sp|Q9Z0M5|LICH_MOUSE	sp|Q9Z0M5|LICH_MOUSE	>sp|Q9Z0M5|LICH_MOUSE Lysosomal acid lipase/cholesteryl ester hydrolase OS=Mus musculus GN=Lipa PE=2 SV=2	-0.530656	-0.747827	-0.629122	-0.635868	+	0.00960834	20	20	61	0	45.325
sp|P97821|CATC_MOUSE;tr|D3Z220|D3Z220_MOUSE	sp|P97821|CATC_MOUSE	>sp|P97821|CATC_MOUSE Dipeptidyl peptidase 1 OS=Mus musculus GN=Ctsc PE=2 SV=1	-0.476438	-0.732093	-0.701576	-0.636702	+	0.0156554	11	11	33.8	0	52.376
tr|Q8BMG0|Q8BMG0_MOUSE;sp|P48441|IDUA_MOUSE;tr|Q8BLF6|Q8BLF6_MOUSE;tr|D6REH5|D6REH5_MOUSE;tr|D6RIN7|D6RIN7_MOUSE	tr|Q8BMG0|Q8BMG0_MOUSE;sp|P48441|IDUA_MOUSE;tr|Q8BLF6|Q8BLF6_MOUSE	>tr|Q8BMG0|Q8BMG0_MOUSE Alpha-L-iduronidase OS=Mus musculus GN=Idua PE=2 SV=1;>sp|P48441|IDUA_MOUSE Alpha-L-iduronidase OS=Mus musculus GN=Idua PE=2 SV=2;>tr|Q8BLF6|Q8BLF6_MOUSE Alpha-L-iduronidase OS=Mus musculus GN=Idua PE=2 SV=1	-0.7556	-0.510621	-0.6446	-0.636941	+	0.012139	9	9	21.2	5.3761e-79	72.234
sp|Q6PB44|PTN23_MOUSE;sp|Q6PB44-2|PTN23_MOUSE	sp|Q6PB44|PTN23_MOUSE;sp|Q6PB44-2|PTN23_MOUSE	>sp|Q6PB44|PTN23_MOUSE Tyrosine-protein phosphatase non-receptor type 23 OS=Mus musculus GN=Ptpn23 PE=1 SV=2;>sp|Q6PB44-2|PTN23_MOUSE Isoform 2 of Tyrosine-protein phosphatase non-receptor type 23 OS=Mus musculus GN=Ptpn23	-0.819139	-0.585648	-0.510149	-0.638312	+	0.0205762	72	72	46	0	185.21
sp|P58681|TLR7_MOUSE;tr|A2AHJ1|A2AHJ1_MOUSE;tr|A2AHJ2|A2AHJ2_MOUSE	sp|P58681|TLR7_MOUSE	>sp|P58681|TLR7_MOUSE Toll-like receptor 7 OS=Mus musculus GN=Tlr7 PE=1 SV=1	-0.643045	-0.640591	-0.639153	-0.64093	+	3.14306e-06	47	47	47.2	0	121.84
sp|O55222|ILK_MOUSE;tr|F6Q5Z1|F6Q5Z1_MOUSE;tr|D3YZA5|D3YZA5_MOUSE	sp|O55222|ILK_MOUSE	>sp|O55222|ILK_MOUSE Integrin-linked protein kinase OS=Mus musculus GN=Ilk PE=1 SV=2	-0.537487	-0.68966	-0.6964	-0.641182	+	0.00648437	10	10	28.5	8.9337e-33	51.373
sp|Q9JKN1|ZNT7_MOUSE	sp|Q9JKN1|ZNT7_MOUSE	>sp|Q9JKN1|ZNT7_MOUSE Zinc transporter 7 OS=Mus musculus GN=Slc30a7 PE=1 SV=1	-0.727953	-0.705312	-0.491186	-0.641484	+	0.0135472	2	2	6.9	3.0279e-07	41.789
sp|Q04447|KCRB_MOUSE;sp|P07310|KCRM_MOUSE	sp|Q04447|KCRB_MOUSE	>sp|Q04447|KCRB_MOUSE Creatine kinase B-type OS=Mus musculus GN=Ckb PE=1 SV=1	-0.706606	-0.661981	-0.559877	-0.642821	+	0.00453288	12	12	49.6	2.4617e-255	42.713
sp|Q9CRG1|TM7S3_MOUSE;tr|D6RI14|D6RI14_MOUSE	sp|Q9CRG1|TM7S3_MOUSE	>sp|Q9CRG1|TM7S3_MOUSE Transmembrane 7 superfamily member 3 OS=Mus musculus GN=Tm7sf3 PE=2 SV=2	-0.893866	-0.608826	-0.427033	-0.643242	+	0.0418295	11	11	20.7	8.1267e-27	63.25
tr|B1AQZ0|B1AQZ0_MOUSE;tr|B1AQY9|B1AQY9_MOUSE;tr|B7ZC46|B7ZC46_MOUSE;sp|Q8CHH9-2|SEPT8_MOUSE;sp|Q8CHH9|SEPT8_MOUSE;tr|E0CYM4|E0CYM4_MOUSE	tr|B1AQZ0|B1AQZ0_MOUSE;tr|B1AQY9|B1AQY9_MOUSE;tr|B7ZC46|B7ZC46_MOUSE;sp|Q8CHH9-2|SEPT8_MOUSE;sp|Q8CHH9|SEPT8_MOUSE	>tr|B1AQZ0|B1AQZ0_MOUSE Septin 8 OS=Mus musculus GN=Sept8 PE=3 SV=1;>tr|B1AQY9|B1AQY9_MOUSE Septin 8 OS=Mus musculus GN=Sept8 PE=3 SV=1;>tr|B7ZC46|B7ZC46_MOUSE Septin 8 OS=Mus musculus GN=Sept8 PE=3 SV=1;>sp|Q8CHH9-2|SEPT8_MOUSE Isoform 2 of Septin-8 OS=Mu	-0.451248	-0.817536	-0.67489	-0.647891	+	0.0260179	13	10	41.3	4.0606e-140	55.874
sp|O88653|LTOR3_MOUSE	sp|O88653|LTOR3_MOUSE	>sp|O88653|LTOR3_MOUSE Ragulator complex protein LAMTOR3 OS=Mus musculus GN=Lamtor3 PE=1 SV=1	-0.673164	-0.613807	-0.677956	-0.654976	+	0.000990681	9	9	62.9	1.1181e-184	13.553
sp|Q6R5N8|TLR13_MOUSE	sp|Q6R5N8|TLR13_MOUSE	>sp|Q6R5N8|TLR13_MOUSE Toll-like receptor 13 OS=Mus musculus GN=Tlr13 PE=1 SV=1	-0.532804	-0.737735	-0.694882	-0.65514	+	0.00895218	35	35	35	0	114.44
sp|Q99J93|IFM2_MOUSE	sp|Q99J93|IFM2_MOUSE	>sp|Q99J93|IFM2_MOUSE Interferon-induced transmembrane protein 2 OS=Mus musculus GN=Ifitm2 PE=1 SV=1	-0.645774	-0.710142	-0.609773	-0.655229	+	0.00200144	5	4	45.1	1.4835e-220	15.743
tr|Q9Z1M2|Q9Z1M2_MOUSE	tr|Q9Z1M2|Q9Z1M2_MOUSE	>tr|Q9Z1M2|Q9Z1M2_MOUSE Interferon inducible GTPase 2 OS=Mus musculus GN=Irgm2 PE=2 SV=1	-0.581001	-0.809322	-0.576454	-0.655592	+	0.0134731	19	19	56.7	0	45.204
tr|Q80W45|Q80W45_MOUSE;tr|Q3TJ55|Q3TJ55_MOUSE;sp|Q00262|STX2_MOUSE;tr|D3YY94|D3YY94_MOUSE	tr|Q80W45|Q80W45_MOUSE;tr|Q3TJ55|Q3TJ55_MOUSE;sp|Q00262|STX2_MOUSE	>tr|Q80W45|Q80W45_MOUSE Syntaxin 2 OS=Mus musculus GN=Stx2 PE=2 SV=1;>tr|Q3TJ55|Q3TJ55_MOUSE Syntaxin-2 OS=Mus musculus GN=Stx2 PE=2 SV=1;>sp|Q00262|STX2_MOUSE Syntaxin-2 OS=Mus musculus GN=Stx2 PE=1 SV=1	-0.500014	-0.887767	-0.582037	-0.656606	+	0.0308021	12	12	39.4	2.3671e-92	33.176
sp|B2RXS4|PLXB2_MOUSE	sp|B2RXS4|PLXB2_MOUSE	>sp|B2RXS4|PLXB2_MOUSE Plexin-B2 OS=Mus musculus GN=Plxnb2 PE=1 SV=1	-0.59068	-0.70045	-0.680405	-0.657178	+	0.00262692	59	59	44.5	0	206.23
sp|Q99PT1|GDIR1_MOUSE	sp|Q99PT1|GDIR1_MOUSE	>sp|Q99PT1|GDIR1_MOUSE Rho GDP-dissociation inhibitor 1 OS=Mus musculus GN=Arhgdia PE=1 SV=3	-0.880153	-0.692152	-0.400054	-0.657453	+	0.0422914	11	11	53.4	3.453e-193	23.407
sp|Q62192|CD180_MOUSE	sp|Q62192|CD180_MOUSE	>sp|Q62192|CD180_MOUSE CD180 antigen OS=Mus musculus GN=Cd180 PE=1 SV=2	-0.569265	-0.699958	-0.705735	-0.65832	+	0.00455003	22	22	39.5	0	74.302
sp|Q9Z2U0|PSA7_MOUSE	sp|Q9Z2U0|PSA7_MOUSE	>sp|Q9Z2U0|PSA7_MOUSE Proteasome subunit alpha type-7 OS=Mus musculus GN=Psma7 PE=1 SV=1	-0.820362	-0.775046	-0.416558	-0.670655	+	0.0344069	7	7	32.7	5.8299e-47	27.855
sp|Q80X71|T106B_MOUSE;tr|D3Z191|D3Z191_MOUSE;tr|D3Z0M2|D3Z0M2_MOUSE;tr|D3Z6E0|D3Z6E0_MOUSE	sp|Q80X71|T106B_MOUSE;tr|D3Z191|D3Z191_MOUSE;tr|D3Z0M2|D3Z0M2_MOUSE	>sp|Q80X71|T106B_MOUSE Transmembrane protein 106B OS=Mus musculus GN=Tmem106b PE=2 SV=1;>tr|D3Z191|D3Z191_MOUSE Transmembrane protein 106B (Fragment) OS=Mus musculus GN=Tmem106b PE=4 SV=1;>tr|D3Z0M2|D3Z0M2_MOUSE Transmembrane protein 106B (Fragment) OS=Mus	-0.582296	-0.51678	-0.930243	-0.67644	+	0.0341444	6	6	22.9	2.6656e-29	31.172
sp|Q8BFU3|RN214_MOUSE;sp|Q8BFU3-4|RN214_MOUSE;sp|Q8BFU3-3|RN214_MOUSE	sp|Q8BFU3|RN214_MOUSE;sp|Q8BFU3-4|RN214_MOUSE;sp|Q8BFU3-3|RN214_MOUSE	>sp|Q8BFU3|RN214_MOUSE RING finger protein 214 OS=Mus musculus GN=Rnf214 PE=2 SV=1;>sp|Q8BFU3-4|RN214_MOUSE Isoform 4 of RING finger protein 214 OS=Mus musculus GN=Rnf214;>sp|Q8BFU3-3|RN214_MOUSE Isoform 3 of RING finger protein 214 OS=Mus musculus GN=Rnf2	-0.561026	-0.658128	-0.813119	-0.677424	+	0.0115403	16	16	28.3	2.3229e-80	73.624
sp|Q60766|IRGM1_MOUSE;sp|Q60766-2|IRGM1_MOUSE;tr|Q5NCB5|Q5NCB5_MOUSE	sp|Q60766|IRGM1_MOUSE;sp|Q60766-2|IRGM1_MOUSE;tr|Q5NCB5|Q5NCB5_MOUSE	>sp|Q60766|IRGM1_MOUSE Immunity-related GTPase family M protein 1 OS=Mus musculus GN=Irgm1 PE=1 SV=1;>sp|Q60766-2|IRGM1_MOUSE Isoform 2 of Immunity-related GTPase family M protein 1 OS=Mus musculus GN=Irgm1;>tr|Q5NCB5|Q5NCB5_MOUSE Immunity-related GTPase f	-0.681006	-0.813398	-0.541366	-0.67859	+	0.0131318	22	22	52.6	0	46.551
sp|O88668|CREG1_MOUSE;tr|J3QP41|J3QP41_MOUSE	sp|O88668|CREG1_MOUSE;tr|J3QP41|J3QP41_MOUSE	>sp|O88668|CREG1_MOUSE Protein CREG1 OS=Mus musculus GN=Creg1 PE=2 SV=1;>tr|J3QP41|J3QP41_MOUSE Protein CREG1 OS=Mus musculus GN=Creg1 PE=4 SV=1	-0.675512	-0.876969	-0.519528	-0.69067	+	0.0217119	6	6	34.1	8.3431e-224	24.452
sp|O89051|ITM2B_MOUSE	sp|O89051|ITM2B_MOUSE	>sp|O89051|ITM2B_MOUSE Integral membrane protein 2B OS=Mus musculus GN=Itm2b PE=2 SV=1	-0.761555	-0.660019	-0.661638	-0.694404	+	0.00233017	12	12	46.2	2.2478e-149	30.26
tr|Q8CDV7|Q8CDV7_MOUSE;sp|P55772|ENTP1_MOUSE;tr|D6RHQ2|D6RHQ2_MOUSE;tr|F7B9M9|F7B9M9_MOUSE	tr|Q8CDV7|Q8CDV7_MOUSE;sp|P55772|ENTP1_MOUSE;tr|D6RHQ2|D6RHQ2_MOUSE	>tr|Q8CDV7|Q8CDV7_MOUSE Ectonucleoside triphosphate diphosphohydrolase 1 OS=Mus musculus GN=Entpd1 PE=2 SV=1;>sp|P55772|ENTP1_MOUSE Ectonucleoside triphosphate diphosphohydrolase 1 OS=Mus musculus GN=Entpd1 PE=2 SV=1;>tr|D6RHQ2|D6RHQ2_MOUSE Ectonucleoside	-0.550571	-0.637042	-0.899076	-0.695563	+	0.0219457	11	11	25.8	8.8697e-224	60.589
tr|Q3TBV4|Q3TBV4_MOUSE	tr|Q3TBV4|Q3TBV4_MOUSE	>tr|Q3TBV4|Q3TBV4_MOUSE MCG22939 OS=Mus musculus GN=Kcnk6 PE=2 SV=1	-0.528011	-0.857809	-0.729555	-0.705125	+	0.0180302	3	3	15.3	5.2492e-07	33.807
sp|O08599|STXB1_MOUSE;sp|O08599-2|STXB1_MOUSE	sp|O08599|STXB1_MOUSE;sp|O08599-2|STXB1_MOUSE	>sp|O08599|STXB1_MOUSE Syntaxin-binding protein 1 OS=Mus musculus GN=Stxbp1 PE=1 SV=2;>sp|O08599-2|STXB1_MOUSE Isoform 2 of Syntaxin-binding protein 1 OS=Mus musculus GN=Stxbp1	-0.676457	-0.600599	-0.840242	-0.705766	+	0.00989027	23	22	43.6	7.2003e-141	67.568
sp|Q9R0M6|RAB9A_MOUSE;tr|A2AFP5|A2AFP5_MOUSE;tr|A2AFP4|A2AFP4_MOUSE;sp|Q8BHH2|RAB9B_MOUSE	sp|Q9R0M6|RAB9A_MOUSE;tr|A2AFP5|A2AFP5_MOUSE	>sp|Q9R0M6|RAB9A_MOUSE Ras-related protein Rab-9A OS=Mus musculus GN=Rab9a PE=1 SV=1;>tr|A2AFP5|A2AFP5_MOUSE Protein Rab9 (Fragment) OS=Mus musculus GN=Rab9 PE=3 SV=1	-0.69771	-0.843293	-0.607353	-0.716119	+	0.00908575	14	14	77.1	0	22.909
sp|Q7TMB8|CYFP1_MOUSE;sp|Q7TMB8-2|CYFP1_MOUSE;tr|E9PZS0|E9PZS0_MOUSE;tr|G3UZI5|G3UZI5_MOUSE	sp|Q7TMB8|CYFP1_MOUSE;sp|Q7TMB8-2|CYFP1_MOUSE	>sp|Q7TMB8|CYFP1_MOUSE Cytoplasmic FMR1-interacting protein 1 OS=Mus musculus GN=Cyfip1 PE=1 SV=1;>sp|Q7TMB8-2|CYFP1_MOUSE Isoform 2 of Cytoplasmic FMR1-interacting protein 1 OS=Mus musculus GN=Cyfip1	-0.691383	-0.547236	-0.909797	-0.716139	+	0.0209789	24	24	23.5	2.673e-106	145.24
sp|P41251|NRAM1_MOUSE	sp|P41251|NRAM1_MOUSE	>sp|P41251|NRAM1_MOUSE Natural resistance-associated macrophage protein 1 OS=Mus musculus GN=Slc11a1 PE=2 SV=2	-0.662209	-0.799521	-0.695933	-0.719221	+	0.00328332	5	5	10.6	5.4869e-36	59.74
sp|Q8BYI6|PCAT2_MOUSE;sp|Q8BYI6-2|PCAT2_MOUSE;sp|Q8BYI6-3|PCAT2_MOUSE	sp|Q8BYI6|PCAT2_MOUSE;sp|Q8BYI6-2|PCAT2_MOUSE;sp|Q8BYI6-3|PCAT2_MOUSE	>sp|Q8BYI6|PCAT2_MOUSE Lysophosphatidylcholine acyltransferase 2 OS=Mus musculus GN=Lpcat2 PE=1 SV=1;>sp|Q8BYI6-2|PCAT2_MOUSE Isoform 2 of Lysophosphatidylcholine acyltransferase 2 OS=Mus musculus GN=Lpcat2;>sp|Q8BYI6-3|PCAT2_MOUSE Isoform 3 of Lysophospha	-0.857652	-0.643495	-0.664471	-0.721873	+	0.00879761	7	7	12.3	5.9637e-14	60.253
sp|P70665|SIAE_MOUSE;sp|P70665-2|SIAE_MOUSE;sp|P70665-3|SIAE_MOUSE	sp|P70665|SIAE_MOUSE;sp|P70665-2|SIAE_MOUSE;sp|P70665-3|SIAE_MOUSE	>sp|P70665|SIAE_MOUSE Sialate O-acetylesterase OS=Mus musculus GN=Siae PE=2 SV=3;>sp|P70665-2|SIAE_MOUSE Isoform 2 of Sialate O-acetylesterase OS=Mus musculus GN=Siae;>sp|P70665-3|SIAE_MOUSE Isoform 3 of Sialate O-acetylesterase OS=Mus musculus GN=Siae	-0.715438	-0.813373	-0.668937	-0.732583	+	0.00335924	11	11	25.5	3.0214e-203	60.775
sp|O54946|DNJB6_MOUSE;sp|O54946-2|DNJB6_MOUSE;tr|G3X8S5|G3X8S5_MOUSE;sp|Q9QYI8|DNJB7_MOUSE;tr|F6YRQ2|F6YRQ2_MOUSE	sp|O54946|DNJB6_MOUSE;sp|O54946-2|DNJB6_MOUSE;tr|G3X8S5|G3X8S5_MOUSE	>sp|O54946|DNJB6_MOUSE DnaJ homolog subfamily B member 6 OS=Mus musculus GN=Dnajb6 PE=1 SV=4;>sp|O54946-2|DNJB6_MOUSE Isoform B of DnaJ homolog subfamily B member 6 OS=Mus musculus GN=Dnajb6;>tr|G3X8S5|G3X8S5_MOUSE DnaJ homolog subfamily B member 6 OS=Mus	-0.758355	-0.796861	-0.662095	-0.739104	+	0.00292729	5	5	15.9	1.1942e-17	39.807
sp|P62331|ARF6_MOUSE	sp|P62331|ARF6_MOUSE	>sp|P62331|ARF6_MOUSE ADP-ribosylation factor 6 OS=Mus musculus GN=Arf6 PE=1 SV=2	-0.854962	-0.671187	-0.725852	-0.750667	+	0.00522651	9	9	55.4	0	20.082
sp|P28063|PSB8_MOUSE;tr|G3UZW8|G3UZW8_MOUSE	sp|P28063|PSB8_MOUSE	>sp|P28063|PSB8_MOUSE Proteasome subunit beta type-8 OS=Mus musculus GN=Psmb8 PE=1 SV=2	-0.712504	-1.00335	-0.549029	-0.754961	+	0.0296009	6	6	25.7	1.798e-36	30.26
sp|P17426|AP2A1_MOUSE;sp|P17426-2|AP2A1_MOUSE;tr|F6TPX8|F6TPX8_MOUSE;tr|F6VSP9|F6VSP9_MOUSE;tr|E9PWD0|E9PWD0_MOUSE	sp|P17426|AP2A1_MOUSE;sp|P17426-2|AP2A1_MOUSE	>sp|P17426|AP2A1_MOUSE AP-2 complex subunit alpha-1 OS=Mus musculus GN=Ap2a1 PE=1 SV=1;>sp|P17426-2|AP2A1_MOUSE Isoform B of AP-2 complex subunit alpha-1 OS=Mus musculus GN=Ap2a1	-0.46917	-0.940312	-0.901985	-0.770489	+	0.0363576	50	50	53.7	0	107.66
sp|P28474|ADHX_MOUSE	sp|P28474|ADHX_MOUSE	>sp|P28474|ADHX_MOUSE Alcohol dehydrogenase class-3 OS=Mus musculus GN=Adh5 PE=1 SV=3	-0.758892	-0.807175	NaN	-0.783033	+	0.0196211	3	3	8.8	8.0627e-10	39.547
sp|Q9Z2U1|PSA5_MOUSE;tr|D3YX79|D3YX79_MOUSE	sp|Q9Z2U1|PSA5_MOUSE;tr|D3YX79|D3YX79_MOUSE	>sp|Q9Z2U1|PSA5_MOUSE Proteasome subunit alpha type-5 OS=Mus musculus GN=Psma5 PE=1 SV=1;>tr|D3YX79|D3YX79_MOUSE Proteasome subunit alpha type OS=Mus musculus GN=Gm8394 PE=3 SV=1	-0.87599	-0.731446	-0.747003	-0.784813	+	0.00338967	7	7	36.5	6.3804e-154	26.411
sp|P70290|EM55_MOUSE;tr|A2AN84|A2AN84_MOUSE;tr|B7ZCL9|B7ZCL9_MOUSE;tr|B7ZCM0|B7ZCM0_MOUSE;tr|B7ZCM1|B7ZCM1_MOUSE;tr|D6RFD5|D6RFD5_MOUSE	sp|P70290|EM55_MOUSE;tr|A2AN84|A2AN84_MOUSE;tr|B7ZCL9|B7ZCL9_MOUSE	>sp|P70290|EM55_MOUSE 55 kDa erythrocyte membrane protein OS=Mus musculus GN=Mpp1 PE=1 SV=1;>tr|A2AN84|A2AN84_MOUSE 55 kDa erythrocyte membrane protein OS=Mus musculus GN=Mpp1 PE=4 SV=1;>tr|B7ZCL9|B7ZCL9_MOUSE 55 kDa erythrocyte membrane protein (Fragment)	-0.508362	-0.951178	-0.895878	-0.785139	+	0.0300683	27	27	67.2	0	52.227
sp|P61588|RND3_MOUSE;tr|E9Q8D7|E9Q8D7_MOUSE	sp|P61588|RND3_MOUSE	>sp|P61588|RND3_MOUSE Rho-related GTP-binding protein RhoE OS=Mus musculus GN=Rnd3 PE=1 SV=1	-0.611314	-0.802688	-0.951485	-0.788496	+	0.0152356	5	5	27.5	8.5153e-36	27.368
sp|P12265|BGLR_MOUSE;tr|Q99KJ6|Q99KJ6_MOUSE;tr|D3YY48|D3YY48_MOUSE	sp|P12265|BGLR_MOUSE	>sp|P12265|BGLR_MOUSE Beta-glucuronidase OS=Mus musculus GN=Gusb PE=2 SV=2	-0.744946	-0.918088	-0.728264	-0.797099	+	0.00574634	34	34	61.6	0	74.194
sp|P54818|GALC_MOUSE	sp|P54818|GALC_MOUSE	>sp|P54818|GALC_MOUSE Galactocerebrosidase OS=Mus musculus GN=Galc PE=1 SV=2	-0.678003	-1.01558	-0.69853	-0.79737	+	0.0182648	13	13	32.9	3.2766e-159	77.256
sp|Q9Z0R6|ITSN2_MOUSE;tr|E9QNG1|E9QNG1_MOUSE;sp|Q9Z0R6-2|ITSN2_MOUSE;tr|E9Q8D1|E9Q8D1_MOUSE;tr|A2A483|A2A483_MOUSE;tr|Q3U1M7|Q3U1M7_MOUSE;tr|Q3UH28|Q3UH28_MOUSE;tr|A2A485|A2A485_MOUSE;tr|F6ZX53|F6ZX53_MOUSE	sp|Q9Z0R6|ITSN2_MOUSE;tr|E9QNG1|E9QNG1_MOUSE;sp|Q9Z0R6-2|ITSN2_MOUSE	>sp|Q9Z0R6|ITSN2_MOUSE Intersectin-2 OS=Mus musculus GN=Itsn2 PE=1 SV=2;>tr|E9QNG1|E9QNG1_MOUSE Intersectin-2 OS=Mus musculus GN=Itsn2 PE=4 SV=1;>sp|Q9Z0R6-2|ITSN2_MOUSE Isoform 2 of Intersectin-2 OS=Mus musculus GN=Itsn2	-1.054	-0.634621	-0.713001	-0.800542	+	0.024898	71	71	42.1	0	188.91
sp|Q8BG07|PLD4_MOUSE;sp|Q8BG07-2|PLD4_MOUSE	sp|Q8BG07|PLD4_MOUSE;sp|Q8BG07-2|PLD4_MOUSE	>sp|Q8BG07|PLD4_MOUSE Phospholipase D4 OS=Mus musculus GN=Pld4 PE=2 SV=1;>sp|Q8BG07-2|PLD4_MOUSE Isoform 2 of Phospholipase D4 OS=Mus musculus GN=Pld4	-0.905494	-0.772579	-0.727499	-0.801857	+	0.00441013	20	20	49.9	0	56.153
sp|Q3V125|CC110_MOUSE	sp|Q3V125|CC110_MOUSE	>sp|Q3V125|CC110_MOUSE Coiled-coil domain-containing protein 110 OS=Mus musculus GN=Ccdc110 PE=2 SV=1	-0.638321	-1.13106	-0.661182	-0.810188	+	0.0371071	2	2	3.1	3.6638e-07	96.355
sp|Q9JHK5|PLEK_MOUSE;tr|Q8CAG6|Q8CAG6_MOUSE;tr|Q5F270|Q5F270_MOUSE	sp|Q9JHK5|PLEK_MOUSE;tr|Q8CAG6|Q8CAG6_MOUSE	>sp|Q9JHK5|PLEK_MOUSE Pleckstrin OS=Mus musculus GN=Plek PE=1 SV=1;>tr|Q8CAG6|Q8CAG6_MOUSE Pleckstrin OS=Mus musculus GN=Plek PE=2 SV=1	-0.76815	-1.05998	-0.64442	-0.824182	+	0.0216188	8	8	26.9	6.2696e-71	39.9
sp|Q80TY0|FNBP1_MOUSE;tr|A2AQ41|A2AQ41_MOUSE;tr|A2AQ45|A2AQ45_MOUSE;tr|A2AQ42|A2AQ42_MOUSE;tr|A2AQ44|A2AQ44_MOUSE;tr|A2AQ43|A2AQ43_MOUSE;sp|Q80TY0-2|FNBP1_MOUSE;sp|Q80TY0-4|FNBP1_MOUSE;sp|Q80TY0-3|FNBP1_MOUSE;sp|Q80TY0-5|FNBP1_MOUSE;tr|F6VVN1|F6VVN1_MOUSE;tr|A2AQ39|A2AQ39_MOUSE;tr|A2AQ47|A2AQ47_MOUSE	sp|Q80TY0|FNBP1_MOUSE;tr|A2AQ41|A2AQ41_MOUSE;tr|A2AQ45|A2AQ45_MOUSE;tr|A2AQ42|A2AQ42_MOUSE;tr|A2AQ44|A2AQ44_MOUSE;tr|A2AQ43|A2AQ43_MOUSE;sp|Q80TY0-2|FNBP1_MOUSE;sp|Q80TY0-4|FNBP1_MOUSE;sp|Q80TY0-3|FNBP1_MOUSE;sp|Q80TY0-5|FNBP1_MOUSE;tr|F6VVN1|F6VVN1_MOUSE	>sp|Q80TY0|FNBP1_MOUSE Formin-binding protein 1 OS=Mus musculus GN=Fnbp1 PE=1 SV=2;>tr|A2AQ41|A2AQ41_MOUSE Formin binding protein 1 OS=Mus musculus GN=Fnbp1 PE=4 SV=1;>tr|A2AQ45|A2AQ45_MOUSE Formin binding protein 1 OS=Mus musculus GN=Fnbp1 PE=4 SV=1;>tr|A	-0.753872	-1.13078	-0.592397	-0.825682	+	0.0353536	9	9	20.3	1.0788e-150	71.343
sp|Q9D659|GI24_MOUSE;tr|E9PUF5|E9PUF5_MOUSE;tr|E9Q251|E9Q251_MOUSE;tr|D3Z7B7|D3Z7B7_MOUSE	sp|Q9D659|GI24_MOUSE;tr|E9PUF5|E9PUF5_MOUSE;tr|E9Q251|E9Q251_MOUSE	>sp|Q9D659|GI24_MOUSE Platelet receptor Gi24 OS=Mus musculus PE=2 SV=1;>tr|E9PUF5|E9PUF5_MOUSE Protein 4632428N05Rik OS=Mus musculus GN=4632428N05Rik PE=4 SV=1;>tr|E9Q251|E9Q251_MOUSE Protein 4632428N05Rik (Fragment) OS=Mus musculus GN=4632428N05Rik PE=4 S	-0.694531	-0.845365	-0.94411	-0.828002	+	0.00759386	5	5	15.5	1.4201e-15	33.646
sp|Q60931|VDAC3_MOUSE;tr|J3QPE8|J3QPE8_MOUSE;tr|J3QMG3|J3QMG3_MOUSE	sp|Q60931|VDAC3_MOUSE;tr|J3QPE8|J3QPE8_MOUSE;tr|J3QMG3|J3QMG3_MOUSE	>sp|Q60931|VDAC3_MOUSE Voltage-dependent anion-selective channel protein 3 OS=Mus musculus GN=Vdac3 PE=1 SV=1;>tr|J3QPE8|J3QPE8_MOUSE MCG16555 OS=Mus musculus GN=mCG_16555 PE=4 SV=1;>tr|J3QMG3|J3QMG3_MOUSE Voltage-dependent anion-selective channel protein	-0.582577	-1.1756	-0.726902	-0.828359	+	0.0434538	12	12	53	1.3869e-154	30.752
sp|P97315|CSRP1_MOUSE	sp|P97315|CSRP1_MOUSE	>sp|P97315|CSRP1_MOUSE Cysteine and glycine-rich protein 1 OS=Mus musculus GN=Csrp1 PE=1 SV=3	-0.967194	-0.593768	-0.931646	-0.830869	+	0.0199006	13	13	68.9	0	20.583
sp|P48999|LOX5_MOUSE;tr|E9QA93|E9QA93_MOUSE;tr|E9Q6H6|E9Q6H6_MOUSE	sp|P48999|LOX5_MOUSE;tr|E9QA93|E9QA93_MOUSE;tr|E9Q6H6|E9Q6H6_MOUSE	>sp|P48999|LOX5_MOUSE Arachidonate 5-lipoxygenase OS=Mus musculus GN=Alox5 PE=1 SV=3;>tr|E9QA93|E9QA93_MOUSE Arachidonate 5-lipoxygenase OS=Mus musculus GN=Alox5 PE=3 SV=1;>tr|E9Q6H6|E9Q6H6_MOUSE Arachidonate 5-lipoxygenase OS=Mus musculus GN=Alox5 PE=3 SV	-1.02157	-0.786074	-0.720778	-0.842808	+	0.0115441	19	19	34.3	1.7357e-249	77.966
sp|P48036|ANXA5_MOUSE	sp|P48036|ANXA5_MOUSE	>sp|P48036|ANXA5_MOUSE Annexin A5 OS=Mus musculus GN=Anxa5 PE=1 SV=1	-0.911886	-0.861474	-0.772481	-0.848613	+	0.00229829	26	26	69.3	0	35.752
sp|Q76N33|STALP_MOUSE;sp|Q76N33-2|STALP_MOUSE;tr|D3Z0S7|D3Z0S7_MOUSE	sp|Q76N33|STALP_MOUSE;sp|Q76N33-2|STALP_MOUSE	>sp|Q76N33|STALP_MOUSE AMSH-like protease OS=Mus musculus GN=Stambpl1 PE=2 SV=1;>sp|Q76N33-2|STALP_MOUSE Isoform 2 of AMSH-like protease OS=Mus musculus GN=Stambpl1	-1.06758	-0.730105	-0.771298	-0.856327	+	0.01506	16	16	43.8	3.6134e-276	49.639
sp|P09528|FRIH_MOUSE	sp|P09528|FRIH_MOUSE	>sp|P09528|FRIH_MOUSE Ferritin heavy chain OS=Mus musculus GN=Fth1 PE=1 SV=2	-1.22816	-0.732189	-0.610213	-0.856856	+	0.0453516	16	16	68.7	0	21.066
sp|P19973|LSP1_MOUSE;sp|P19973-2|LSP1_MOUSE;tr|A2A6J7|A2A6J7_MOUSE;tr|A2A6J4|A2A6J4_MOUSE	sp|P19973|LSP1_MOUSE;sp|P19973-2|LSP1_MOUSE;tr|A2A6J7|A2A6J7_MOUSE;tr|A2A6J4|A2A6J4_MOUSE	>sp|P19973|LSP1_MOUSE Lymphocyte-specific protein 1 OS=Mus musculus GN=Lsp1 PE=1 SV=2;>sp|P19973-2|LSP1_MOUSE Isoform 2 of Lymphocyte-specific protein 1 OS=Mus musculus GN=Lsp1;>tr|A2A6J7|A2A6J7_MOUSE Lymphocyte specific 1 OS=Mus musculus GN=Lsp1 PE=4 SV=1	-0.766701	-0.906034	-0.904386	-0.85904	+	0.00287645	13	13	60.3	3.4925e-185	36.713
sp|P11680|PROP_MOUSE	sp|P11680|PROP_MOUSE	>sp|P11680|PROP_MOUSE Properdin OS=Mus musculus GN=Cfp PE=2 SV=2	-0.809347	-1.02776	-0.779472	-0.872194	+	0.00795536	3	3	12.9	2.2044e-58	50.327
tr|G3X8X6|G3X8X6_MOUSE;sp|Q62230|SN_MOUSE;tr|H9KUZ3|H9KUZ3_MOUSE;sp|Q62230-3|SN_MOUSE;tr|H9KUZ2|H9KUZ2_MOUSE;sp|Q62230-2|SN_MOUSE	tr|G3X8X6|G3X8X6_MOUSE;sp|Q62230|SN_MOUSE;tr|H9KUZ3|H9KUZ3_MOUSE;sp|Q62230-3|SN_MOUSE	>tr|G3X8X6|G3X8X6_MOUSE Sialic acid binding Ig-like lectin 1, sialoadhesin, isoform CRA_b OS=Mus musculus GN=Siglec1 PE=4 SV=1;>sp|Q62230|SN_MOUSE Sialoadhesin OS=Mus musculus GN=Siglec1 PE=1 SV=2;>tr|H9KUZ3|H9KUZ3_MOUSE Sialic acid binding Ig-like lectin	-0.783936	-0.953299	-0.915609	-0.884282	+	0.00335368	70	70	54.6	0	183.57
sp|O09126|SEM4D_MOUSE	sp|O09126|SEM4D_MOUSE	>sp|O09126|SEM4D_MOUSE Semaphorin-4D OS=Mus musculus GN=Sema4d PE=1 SV=2	-1.08412	-0.842801	-0.727977	-0.884966	+	0.0137739	13	13	18.2	7.5326e-96	95.639
sp|Q9CZG3|COMD8_MOUSE	sp|Q9CZG3|COMD8_MOUSE	>sp|Q9CZG3|COMD8_MOUSE COMM domain-containing protein 8 OS=Mus musculus GN=Commd8 PE=2 SV=1	-0.834828	-0.724302	-1.12888	-0.896004	+	0.0176761	8	8	59.6	1.1982e-89	20.852
sp|Q8VD65|PI3R4_MOUSE	sp|Q8VD65|PI3R4_MOUSE	>sp|Q8VD65|PI3R4_MOUSE Phosphoinositide 3-kinase regulatory subunit 4 OS=Mus musculus GN=Pik3r4 PE=1 SV=3	-0.893786	-0.56657	-1.25305	-0.904469	+	0.044834	22	22	19.8	3.1113e-149	152.6
sp|O09043|NAPSA_MOUSE	sp|O09043|NAPSA_MOUSE	>sp|O09043|NAPSA_MOUSE Napsin-A OS=Mus musculus GN=Napsa PE=1 SV=1	-0.946027	-0.868885	-0.958617	-0.924509	+	0.000919195	5	5	17.9	1.8946e-221	45.544
sp|Q9Z0L8|GGH_MOUSE;sp|Q9Z0L8-2|GGH_MOUSE	sp|Q9Z0L8|GGH_MOUSE;sp|Q9Z0L8-2|GGH_MOUSE	>sp|Q9Z0L8|GGH_MOUSE Gamma-glutamyl hydrolase OS=Mus musculus GN=Ggh PE=1 SV=2;>sp|Q9Z0L8-2|GGH_MOUSE Isoform II of Gamma-glutamyl hydrolase OS=Mus musculus GN=Ggh	-1.11076	-0.975907	-0.704277	-0.930315	+	0.0161116	12	12	41	1.9205e-132	35.469
sp|P18181|CD48_MOUSE;tr|F8WHM0|F8WHM0_MOUSE	sp|P18181|CD48_MOUSE;tr|F8WHM0|F8WHM0_MOUSE	>sp|P18181|CD48_MOUSE CD48 antigen OS=Mus musculus GN=Cd48 PE=1 SV=1;>tr|F8WHM0|F8WHM0_MOUSE CD48 antigen OS=Mus musculus GN=Cd48 PE=4 SV=1	-0.601562	-1.04776	-1.19992	-0.949745	+	0.0339307	13	13	46.7	0	27.383
sp|P35700|PRDX1_MOUSE;tr|B1AXW6|B1AXW6_MOUSE;tr|B1AXW5|B1AXW5_MOUSE;tr|B1AXW4|B1AXW4_MOUSE	sp|P35700|PRDX1_MOUSE;tr|B1AXW6|B1AXW6_MOUSE;tr|B1AXW5|B1AXW5_MOUSE;tr|B1AXW4|B1AXW4_MOUSE	>sp|P35700|PRDX1_MOUSE Peroxiredoxin-1 OS=Mus musculus GN=Prdx1 PE=1 SV=1;>tr|B1AXW6|B1AXW6_MOUSE Peroxiredoxin 1 (Fragment) OS=Mus musculus GN=Prdx1 PE=4 SV=1;>tr|B1AXW5|B1AXW5_MOUSE Peroxiredoxin 1 (Fragment) OS=Mus musculus GN=Prdx1 PE=4 SV=1;>tr|B1AXW4	-0.864097	-1.00326	-1.00918	-0.958846	+	0.00243535	28	28	93	0	22.176
sp|Q3UHJ0|AAK1_MOUSE;sp|Q3UHJ0-2|AAK1_MOUSE	sp|Q3UHJ0|AAK1_MOUSE;sp|Q3UHJ0-2|AAK1_MOUSE	>sp|Q3UHJ0|AAK1_MOUSE AP2-associated protein kinase 1 OS=Mus musculus GN=Aak1 PE=1 SV=2;>sp|Q3UHJ0-2|AAK1_MOUSE Isoform 2 of AP2-associated protein kinase 1 OS=Mus musculus GN=Aak1	-1.13562	-0.863704	-0.894108	-0.964476	+	0.00786082	29	29	44.7	0	103.35
sp|Q9CX86|ROA0_MOUSE	sp|Q9CX86|ROA0_MOUSE	>sp|Q9CX86|ROA0_MOUSE Heterogeneous nuclear ribonucleoprotein A0 OS=Mus musculus GN=Hnrnpa0 PE=1 SV=1	-0.867752	-1.06788	-0.982905	-0.972845	+	0.00353436	5	5	24.6	2.9747e-10	30.53
sp|Q80WT5|AFTIN_MOUSE;sp|Q80WT5-2|AFTIN_MOUSE;tr|H3BJH7|H3BJH7_MOUSE;tr|H3BKM5|H3BKM5_MOUSE;tr|H3BIZ9|H3BIZ9_MOUSE	sp|Q80WT5|AFTIN_MOUSE;sp|Q80WT5-2|AFTIN_MOUSE;tr|H3BJH7|H3BJH7_MOUSE;tr|H3BKM5|H3BKM5_MOUSE	>sp|Q80WT5|AFTIN_MOUSE Aftiphilin OS=Mus musculus GN=Aftph PE=1 SV=2;>sp|Q80WT5-2|AFTIN_MOUSE Isoform 2 of Aftiphilin OS=Mus musculus GN=Aftph;>tr|H3BJH7|H3BJH7_MOUSE Aftiphilin OS=Mus musculus GN=Aftph PE=4 SV=1;>tr|H3BKM5|H3BKM5_MOUSE Aftiphilin (Fragmen	-1.18121	-0.927551	-0.850402	-0.98639	+	0.0101074	8	8	12	4.3988e-33	101.13
sp|Q8BSY0|ASPH_MOUSE;tr|A2AL85|A2AL85_MOUSE;tr|Q8CBM2|Q8CBM2_MOUSE	sp|Q8BSY0|ASPH_MOUSE;tr|A2AL85|A2AL85_MOUSE;tr|Q8CBM2|Q8CBM2_MOUSE	>sp|Q8BSY0|ASPH_MOUSE Aspartyl/asparaginyl beta-hydroxylase OS=Mus musculus GN=Asph PE=2 SV=1;>tr|A2AL85|A2AL85_MOUSE Aspartate-beta-hydroxylase OS=Mus musculus GN=Asph PE=4 SV=1;>tr|Q8CBM2|Q8CBM2_MOUSE Aspartate-beta-hydroxylase OS=Mus musculus GN=Asph PE	-0.878879	-1.08921	-0.992977	-0.98702	+	0.00377172	8	8	11.2	4.6477e-11	83.041
sp|P70158|ASM3A_MOUSE	sp|P70158|ASM3A_MOUSE	>sp|P70158|ASM3A_MOUSE Acid sphingomyelinase-like phosphodiesterase 3a OS=Mus musculus GN=Smpdl3a PE=2 SV=2	-1.09025	-0.765597	-1.13498	-0.996944	+	0.0133578	8	8	30.6	1.4462e-203	49.857
sp|Q8BY89-2|CTL2_MOUSE;sp|Q8BY89|CTL2_MOUSE	sp|Q8BY89-2|CTL2_MOUSE;sp|Q8BY89|CTL2_MOUSE	>sp|Q8BY89-2|CTL2_MOUSE Isoform 2 of Choline transporter-like protein 2 OS=Mus musculus GN=Slc44a2;>sp|Q8BY89|CTL2_MOUSE Choline transporter-like protein 2 OS=Mus musculus GN=Slc44a2 PE=1 SV=2	-1.01981	-1.13505	-0.858123	-1.00433	+	0.00633439	17	17	26	2.4285e-176	79.923
tr|Q8C3V4|Q8C3V4_MOUSE;sp|P42225|STAT1_MOUSE	tr|Q8C3V4|Q8C3V4_MOUSE;sp|P42225|STAT1_MOUSE	>tr|Q8C3V4|Q8C3V4_MOUSE Signal transducer and activator of transcription 1 OS=Mus musculus GN=Stat1 PE=2 SV=1;>sp|P42225|STAT1_MOUSE Signal transducer and activator of transcription 1 OS=Mus musculus GN=Stat1 PE=1 SV=1	-1.0598	-0.838873	-1.13416	-1.01094	+	0.00760588	17	17	23.4	6.3511e-112	87.314
sp|Q61462|CY24A_MOUSE;sp|Q61462-2|CY24A_MOUSE	sp|Q61462|CY24A_MOUSE;sp|Q61462-2|CY24A_MOUSE	>sp|Q61462|CY24A_MOUSE Cytochrome b-245 light chain OS=Mus musculus GN=Cyba PE=1 SV=3;>sp|Q61462-2|CY24A_MOUSE Isoform 2 of Cytochrome b-245 light chain OS=Mus musculus GN=Cyba	-1.28314	-0.801833	-0.95302	-1.01266	+	0.019129	5	5	34.9	4.2707e-84	20.748
sp|Q571E4|GALNS_MOUSE	sp|Q571E4|GALNS_MOUSE	>sp|Q571E4|GALNS_MOUSE N-acetylgalactosamine-6-sulfatase OS=Mus musculus GN=Galns PE=2 SV=2	-0.988905	-1.12507	-0.926372	-1.01345	+	0.00333321	19	19	41.9	4.3733e-120	57.673
sp|Q9CXJ1|SYEM_MOUSE;tr|Q497Y9|Q497Y9_MOUSE	sp|Q9CXJ1|SYEM_MOUSE	>sp|Q9CXJ1|SYEM_MOUSE Probable glutamate--tRNA ligase, mitochondrial OS=Mus musculus GN=Ears2 PE=2 SV=1	-0.959486	NaN	-1.08204	-1.02076	+	0.0381712	3	3	5	1.5878e-05	58.326
sp|Q64282|IFIT1_MOUSE	sp|Q64282|IFIT1_MOUSE	>sp|Q64282|IFIT1_MOUSE Interferon-induced protein with tetratricopeptide repeats 1 OS=Mus musculus GN=Ifit1 PE=1 SV=2	NaN	-1.04871	-1.003	-1.02586	+	0.0141799	17	17	39.3	2.0995e-242	53.737
sp|Q9Z0K8|VNN1_MOUSE	sp|Q9Z0K8|VNN1_MOUSE	>sp|Q9Z0K8|VNN1_MOUSE Pantetheinase OS=Mus musculus GN=Vnn1 PE=1 SV=3	-1.21705	-1.11076	-0.760358	-1.02939	+	0.0174947	2	2	5.1	1.05e-28	57.091
sp|Q61171|PRDX2_MOUSE;tr|D3Z4A4|D3Z4A4_MOUSE	sp|Q61171|PRDX2_MOUSE;tr|D3Z4A4|D3Z4A4_MOUSE	>sp|Q61171|PRDX2_MOUSE Peroxiredoxin-2 OS=Mus musculus GN=Prdx2 PE=1 SV=3;>tr|D3Z4A4|D3Z4A4_MOUSE Peroxiredoxin-2 (Fragment) OS=Mus musculus GN=Prdx2 PE=4 SV=1	-1.29601	-1.03118	-0.798818	-1.042	+	0.018475	7	7	61.1	8.6385e-233	21.778
sp|Q8BGR2|LRC8D_MOUSE;tr|D3YV62|D3YV62_MOUSE;tr|D3Z6C1|D3Z6C1_MOUSE;tr|D3Z5Q6|D3Z5Q6_MOUSE	sp|Q8BGR2|LRC8D_MOUSE	>sp|Q8BGR2|LRC8D_MOUSE Leucine-rich repeat-containing protein 8D OS=Mus musculus GN=Lrrc8d PE=2 SV=1	-0.617543	-1.29347	-1.21665	-1.04255	+	0.0395262	11	11	16.4	4.6967e-43	98.112
sp|O88188|LY86_MOUSE	sp|O88188|LY86_MOUSE	>sp|O88188|LY86_MOUSE Lymphocyte antigen 86 OS=Mus musculus GN=Ly86 PE=1 SV=1	-1.06016	-1.08893	-1.00113	-1.05007	+	0.000605169	5	5	64.2	2.1591e-104	17.811
sp|Q3U1Z5|GPSM3_MOUSE;sp|Q3U1Z5-2|GPSM3_MOUSE	sp|Q3U1Z5|GPSM3_MOUSE;sp|Q3U1Z5-2|GPSM3_MOUSE	>sp|Q3U1Z5|GPSM3_MOUSE G-protein-signaling modulator 3 OS=Mus musculus GN=Gpsm3 PE=1 SV=2;>sp|Q3U1Z5-2|GPSM3_MOUSE Isoform 2 of G-protein-signaling modulator 3 OS=Mus musculus GN=Gpsm3	-0.957075	-1.25195	-0.957944	-1.05566	+	0.00853346	3	3	23.3	5.8016e-10	17.618
sp|Q8C0Z1|ITFG3_MOUSE;tr|F6SQM4|F6SQM4_MOUSE;tr|D3Z6P3|D3Z6P3_MOUSE	sp|Q8C0Z1|ITFG3_MOUSE	>sp|Q8C0Z1|ITFG3_MOUSE Protein ITFG3 OS=Mus musculus GN=Itfg3 PE=1 SV=1	-0.95129	-0.921445	-1.33217	-1.0683	+	0.014974	5	5	13	9.3671e-20	60.575
sp|P31996|CD68_MOUSE;sp|P31996-2|CD68_MOUSE	sp|P31996|CD68_MOUSE;sp|P31996-2|CD68_MOUSE	>sp|P31996|CD68_MOUSE Macrosialin OS=Mus musculus GN=Cd68 PE=2 SV=1;>sp|P31996-2|CD68_MOUSE Isoform Short of Macrosialin OS=Mus musculus GN=Cd68	-0.771717	-1.20893	-1.25078	-1.07714	+	0.0196326	7	7	24.5	1.4097e-120	34.817
sp|Q6YGZ1|HPSE_MOUSE;tr|D3Z3C3|D3Z3C3_MOUSE	sp|Q6YGZ1|HPSE_MOUSE;tr|D3Z3C3|D3Z3C3_MOUSE	>sp|Q6YGZ1|HPSE_MOUSE Heparanase OS=Mus musculus GN=Hpse PE=1 SV=3;>tr|D3Z3C3|D3Z3C3_MOUSE Heparanase 50 kDa subunit OS=Mus musculus GN=Hpse PE=4 SV=1	-1.169	-1.16628	-0.896361	-1.07721	+	0.00697347	14	14	30.8	2.0158e-145	60.065
sp|O54824|IL16_MOUSE;sp|O54824-2|IL16_MOUSE	sp|O54824|IL16_MOUSE;sp|O54824-2|IL16_MOUSE	>sp|O54824|IL16_MOUSE Pro-interleukin-16 OS=Mus musculus GN=Il16 PE=1 SV=3;>sp|O54824-2|IL16_MOUSE Isoform 2 of Pro-interleukin-16 OS=Mus musculus GN=Il16	-0.800224	-1.26521	-1.18787	-1.08443	+	0.0171443	23	23	21.9	4.3822e-259	141.43
sp|Q8K2K6|AGFG1_MOUSE;sp|Q8K2K6-1|AGFG1_MOUSE;sp|Q8K2K6-3|AGFG1_MOUSE;sp|Q8K2K6-2|AGFG1_MOUSE	sp|Q8K2K6|AGFG1_MOUSE;sp|Q8K2K6-1|AGFG1_MOUSE;sp|Q8K2K6-3|AGFG1_MOUSE;sp|Q8K2K6-2|AGFG1_MOUSE	>sp|Q8K2K6|AGFG1_MOUSE Arf-GAP domain and FG repeat-containing protein 1 OS=Mus musculus GN=Agfg1 PE=1 SV=2;>sp|Q8K2K6-1|AGFG1_MOUSE Isoform 1 of Arf-GAP domain and FG repeat-containing protein 1 OS=Mus musculus GN=Agfg1;>sp|Q8K2K6-3|AGFG1_MOUSE Isoform 3	-1.31466	-0.959318	-0.982848	-1.08561	+	0.0109846	13	12	35.1	0	58.042
sp|P29341|PABP1_MOUSE;tr|Q9D4E6|Q9D4E6_MOUSE;tr|F6ZAX1|F6ZAX1_MOUSE;tr|Q62029|Q62029_MOUSE;tr|Q6PHQ9|Q6PHQ9_MOUSE;tr|A3KFU8|A3KFU8_MOUSE;tr|A3KFU5|A3KFU5_MOUSE;tr|D3Z5M2|D3Z5M2_MOUSE;tr|Q91YZ8|Q91YZ8_MOUSE	sp|P29341|PABP1_MOUSE	>sp|P29341|PABP1_MOUSE Polyadenylate-binding protein 1 OS=Mus musculus GN=Pabpc1 PE=1 SV=2	-1.05131	-1.06398	-1.18633	-1.10054	+	0.00152662	13	13	31	1.9237e-77	70.67
sp|Q9JIY0|PKHO1_MOUSE;tr|F6XQM2|F6XQM2_MOUSE;tr|F6VV25|F6VV25_MOUSE;tr|D3YVD1|D3YVD1_MOUSE	sp|Q9JIY0|PKHO1_MOUSE;tr|F6XQM2|F6XQM2_MOUSE	>sp|Q9JIY0|PKHO1_MOUSE Pleckstrin homology domain-containing family O member 1 OS=Mus musculus GN=Plekho1 PE=1 SV=1;>tr|F6XQM2|F6XQM2_MOUSE Pleckstrin homology domain-containing family O member 1 (Fragment) OS=Mus musculus GN=Plekho1 PE=4 SV=1	NaN	-1.13229	-1.07567	-1.10398	+	0.016322	3	3	7.6	2.3758e-17	45.996
sp|Q9CYN9|RENR_MOUSE	sp|Q9CYN9|RENR_MOUSE	>sp|Q9CYN9|RENR_MOUSE Renin receptor OS=Mus musculus GN=Atp6ap2 PE=2 SV=2	-1.01301	-1.03265	-1.27435	-1.10667	+	0.00571624	5	5	19.7	3.0696e-154	39.091
sp|Q8K4D3|S36A1_MOUSE;tr|Q5F228|Q5F228_MOUSE	sp|Q8K4D3|S36A1_MOUSE;tr|Q5F228|Q5F228_MOUSE	>sp|Q8K4D3|S36A1_MOUSE Proton-coupled amino acid transporter 1 OS=Mus musculus GN=Slc36a1 PE=2 SV=1;>tr|Q5F228|Q5F228_MOUSE Proton-coupled amino acid transporter 1 (Fragment) OS=Mus musculus GN=Slc36a1 PE=2 SV=1	-1.1304	-1.23909	-0.957132	-1.10887	+	0.00543747	6	6	19.4	1.2814e-40	52.465
sp|Q61093|CY24B_MOUSE;tr|E9Q802|E9Q802_MOUSE;tr|E9Q7S3|E9Q7S3_MOUSE	sp|Q61093|CY24B_MOUSE	>sp|Q61093|CY24B_MOUSE Cytochrome b-245 heavy chain OS=Mus musculus GN=Cybb PE=2 SV=1	-1.06335	-1.13318	-1.14538	-1.11397	+	0.00052583	30	30	53.9	0	65.304
sp|P30681|HMGB2_MOUSE	sp|P30681|HMGB2_MOUSE	>sp|P30681|HMGB2_MOUSE High mobility group protein B2 OS=Mus musculus GN=Hmgb2 PE=1 SV=3	-0.899076	-1.28314	-1.18131	-1.12118	+	0.0103354	11	11	49	4.0524e-34	24.162
sp|Q3UND0|SKAP2_MOUSE;sp|Q3UND0-2|SKAP2_MOUSE	sp|Q3UND0|SKAP2_MOUSE;sp|Q3UND0-2|SKAP2_MOUSE	>sp|Q3UND0|SKAP2_MOUSE Src kinase-associated phosphoprotein 2 OS=Mus musculus GN=Skap2 PE=1 SV=2;>sp|Q3UND0-2|SKAP2_MOUSE Isoform 2 of Src kinase-associated phosphoprotein 2 OS=Mus musculus GN=Skap2	-1.04216	-1.04808	-1.29693	-1.12906	+	0.00548373	22	22	69.6	3.1008e-296	40.712
tr|Q63ZW6|Q63ZW6_MOUSE;tr|F7CK55|F7CK55_MOUSE	tr|Q63ZW6|Q63ZW6_MOUSE;tr|F7CK55|F7CK55_MOUSE	>tr|Q63ZW6|Q63ZW6_MOUSE Col4a5 protein OS=Mus musculus GN=Col4a5 PE=2 SV=1;>tr|F7CK55|F7CK55_MOUSE Protein Col4a5 (Fragment) OS=Mus musculus GN=Col4a5 PE=4 SV=1	-1.10185	-1.19469	-1.17215	-1.15623	+	0.000584225	3	3	2.2	9.892e-07	161.8
sp|P26151|FCGR1_MOUSE	sp|P26151|FCGR1_MOUSE	>sp|P26151|FCGR1_MOUSE High affinity immunoglobulin gamma Fc receptor I OS=Mus musculus GN=Fcgr1 PE=1 SV=1	-0.98533	-1.19634	-1.32442	-1.1687	+	0.00707921	17	17	43.3	0	44.887
sp|P09581|CSF1R_MOUSE	sp|P09581|CSF1R_MOUSE	>sp|P09581|CSF1R_MOUSE Macrophage colony-stimulating factor 1 receptor OS=Mus musculus GN=Csf1r PE=1 SV=3	-1.22759	-1.13933	-1.14701	-1.17131	+	0.000580245	30	30	33.8	0	109.18
sp|Q64339|ISG15_MOUSE	sp|Q64339|ISG15_MOUSE	>sp|Q64339|ISG15_MOUSE Ubiquitin-like protein ISG15 OS=Mus musculus GN=Isg15 PE=1 SV=4	-1.26597	-1.0928	-1.24571	-1.20149	+	0.00206323	9	9	53.4	1.4315e-239	17.897
sp|P08103|HCK_MOUSE;tr|F6UND7|F6UND7_MOUSE;sp|P08103-2|HCK_MOUSE	sp|P08103|HCK_MOUSE;tr|F6UND7|F6UND7_MOUSE;sp|P08103-2|HCK_MOUSE	>sp|P08103|HCK_MOUSE Tyrosine-protein kinase HCK OS=Mus musculus GN=Hck PE=1 SV=4;>tr|F6UND7|F6UND7_MOUSE Tyrosine-protein kinase HCK OS=Mus musculus GN=Hck PE=4 SV=1;>sp|P08103-2|HCK_MOUSE Isoform 2 of Tyrosine-protein kinase HCK OS=Mus musculus GN=Hck	-1.10498	-1.2991	-1.20753	-1.20387	+	0.00216204	30	27	59.7	0	59.129
sp|P07141|CSF1_MOUSE;sp|P07141-2|CSF1_MOUSE;tr|D3Z090|D3Z090_MOUSE;tr|F6RNW8|F6RNW8_MOUSE;tr|D3YTW1|D3YTW1_MOUSE	sp|P07141|CSF1_MOUSE;sp|P07141-2|CSF1_MOUSE;tr|D3Z090|D3Z090_MOUSE	>sp|P07141|CSF1_MOUSE Macrophage colony-stimulating factor 1 OS=Mus musculus GN=Csf1 PE=1 SV=2;>sp|P07141-2|CSF1_MOUSE Isoform 2 of Macrophage colony-stimulating factor 1 OS=Mus musculus GN=Csf1;>tr|D3Z090|D3Z090_MOUSE Macrophage colony-stimulating factor	-1.13571	-1.2048	-1.30775	-1.21609	+	0.00168506	5	5	12	1.1239e-221	60.648
sp|Q80U72-3|SCRIB_MOUSE;sp|Q80U72-4|SCRIB_MOUSE;sp|Q80U72-2|SCRIB_MOUSE;sp|Q80U72|SCRIB_MOUSE;tr|F6RIN9|F6RIN9_MOUSE;sp|Q80VQ1|LRRC1_MOUSE;sp|Q80VQ1-3|LRRC1_MOUSE;tr|G3X9W3|G3X9W3_MOUSE;tr|D3YVA3|D3YVA3_MOUSE	sp|Q80U72-3|SCRIB_MOUSE;sp|Q80U72-4|SCRIB_MOUSE;sp|Q80U72-2|SCRIB_MOUSE;sp|Q80U72|SCRIB_MOUSE	>sp|Q80U72-3|SCRIB_MOUSE Isoform 3 of Protein scribble homolog OS=Mus musculus GN=Scrib;>sp|Q80U72-4|SCRIB_MOUSE Isoform 4 of Protein scribble homolog OS=Mus musculus GN=Scrib;>sp|Q80U72-2|SCRIB_MOUSE Isoform 2 of Protein scribble homolog OS=Mus musculus G	NaN	-1.21501	-1.26587	-1.24044	+	0.013048	12	12	9.1	1.3919e-25	179.75
tr|E9QN37|E9QN37_MOUSE;sp|A1L314|MPEG1_MOUSE	tr|E9QN37|E9QN37_MOUSE;sp|A1L314|MPEG1_MOUSE	>tr|E9QN37|E9QN37_MOUSE Macrophage-expressed gene 1 protein OS=Mus musculus GN=Mpeg1 PE=4 SV=1;>sp|A1L314|MPEG1_MOUSE Macrophage-expressed gene 1 protein OS=Mus musculus GN=Mpeg1 PE=2 SV=1	-1.30554	-1.27387	-1.1678	-1.24907	+	0.00111006	29	29	49.7	0	79.109
sp|Q9QY30|ABCBB_MOUSE;tr|J3QNY6|J3QNY6_MOUSE	sp|Q9QY30|ABCBB_MOUSE;tr|J3QNY6|J3QNY6_MOUSE	>sp|Q9QY30|ABCBB_MOUSE Bile salt export pump OS=Mus musculus GN=Abcb11 PE=1 SV=2;>tr|J3QNY6|J3QNY6_MOUSE Bile salt export pump OS=Mus musculus GN=Abcb11 PE=4 SV=1	-1.05998	-1.5519	-1.23742	-1.2831	+	0.0123338	4	4	3.9	1.8841e-39	146.75
tr|Q9EQY5|Q9EQY5_MOUSE;tr|D3YYJ5|D3YYJ5_MOUSE	tr|Q9EQY5|Q9EQY5_MOUSE	>tr|Q9EQY5|Q9EQY5_MOUSE IFGP2 OS=Mus musculus GN=Fcrls PE=2 SV=1	-1.3325	-1.46642	-1.05847	-1.2858	+	0.00860576	10	10	25.9	2.5707e-88	55.787
sp|Q07797|LG3BP_MOUSE;tr|E9Q5X5|E9Q5X5_MOUSE	sp|Q07797|LG3BP_MOUSE	>sp|Q07797|LG3BP_MOUSE Galectin-3-binding protein OS=Mus musculus GN=Lgals3bp PE=1 SV=1	-1.24506	-1.44843	-1.17251	-1.28867	+	0.00408157	19	19	40.4	0	64.49
sp|P62806|H4_MOUSE	sp|P62806|H4_MOUSE	>sp|P62806|H4_MOUSE Histone H4 OS=Mus musculus GN=Hist1h4a PE=1 SV=2	-1.09136	-1.80879	-0.967871	-1.28934	+	0.0389438	10	10	59.2	4.6024e-86	11.367
sp|P02301|H3C_MOUSE;sp|P68433|H31_MOUSE;sp|P84228|H32_MOUSE;sp|P84244|H33_MOUSE;tr|F8WI35|F8WI35_MOUSE;tr|E0CZ27|E0CZ27_MOUSE	sp|P02301|H3C_MOUSE;sp|P68433|H31_MOUSE;sp|P84228|H32_MOUSE;sp|P84244|H33_MOUSE;tr|F8WI35|F8WI35_MOUSE;tr|E0CZ27|E0CZ27_MOUSE	>sp|P02301|H3C_MOUSE Histone H3.3C OS=Mus musculus GN=H3f3c PE=1 SV=3;>sp|P68433|H31_MOUSE Histone H3.1 OS=Mus musculus GN=Hist1h3a PE=1 SV=2;>sp|P84228|H32_MOUSE Histone H3.2 OS=Mus musculus GN=Hist1h3b PE=1 SV=2;>sp|P84244|H33_MOUSE Histone H3.3 OS=Mus m	-0.729196	-1.72361	-1.44674	-1.29985	+	0.0482355	2	2	10.3	4.3525e-05	15.315
sp|Q9CQ01|RNT2_MOUSE	sp|Q9CQ01|RNT2_MOUSE	>sp|Q9CQ01|RNT2_MOUSE Ribonuclease T2 OS=Mus musculus GN=Rnaset2 PE=2 SV=1	-1.46917	-1.19912	-1.26174	-1.31001	+	0.00385815	8	8	26.6	1.868e-117	29.608
tr|D3YYQ8|D3YYQ8_MOUSE;tr|F7ABZ6|F7ABZ6_MOUSE	tr|D3YYQ8|D3YYQ8_MOUSE;tr|F7ABZ6|F7ABZ6_MOUSE	>tr|D3YYQ8|D3YYQ8_MOUSE Protein Dnahc10 OS=Mus musculus GN=Dnahc10 PE=4 SV=2;>tr|F7ABZ6|F7ABZ6_MOUSE Protein Dnahc10 (Fragment) OS=Mus musculus GN=Dnahc10 PE=4 SV=1	-1.6133	-1.37393	-0.958252	-1.31516	+	0.0205228	10	10	3	4.8745e-13	529.56
sp|Q9QXS1-3|PLEC_MOUSE;tr|E9QMZ5|E9QMZ5_MOUSE	sp|Q9QXS1-3|PLEC_MOUSE;tr|E9QMZ5|E9QMZ5_MOUSE	>sp|Q9QXS1-3|PLEC_MOUSE Isoform PLEC-1A of Plectin OS=Mus musculus GN=Plec;>tr|E9QMZ5|E9QMZ5_MOUSE Plectin OS=Mus musculus GN=Plec PE=4 SV=1	-1.54007	-1.14133	-1.30038	-1.32726	+	0.0075373	324	324	65.5	0	517.31
sp|P10810|CD14_MOUSE	sp|P10810|CD14_MOUSE	>sp|P10810|CD14_MOUSE Monocyte differentiation antigen CD14 OS=Mus musculus GN=Cd14 PE=1 SV=1	-1.38888	-1.35849	-1.28666	-1.34468	+	0.000507639	15	15	40.2	0	39.203
tr|D3YW25|D3YW25_MOUSE;sp|O70131|NINJ1_MOUSE;tr|D6RFN5|D6RFN5_MOUSE	tr|D3YW25|D3YW25_MOUSE;sp|O70131|NINJ1_MOUSE;tr|D6RFN5|D6RFN5_MOUSE	>tr|D3YW25|D3YW25_MOUSE Ninjurin 1, isoform CRA_a OS=Mus musculus GN=Ninj1 PE=4 SV=1;>sp|O70131|NINJ1_MOUSE Ninjurin-1 OS=Mus musculus GN=Ninj1 PE=2 SV=1;>tr|D6RFN5|D6RFN5_MOUSE Ninjurin-1 OS=Mus musculus GN=Ninj1 PE=4 SV=1	-1.34637	NaN	-1.46017	-1.40327	+	0.0257996	4	4	19.5	1.8893e-24	22.714
sp|Q9ESD6|CKLF7_MOUSE;sp|Q9ESD6-2|CKLF7_MOUSE	sp|Q9ESD6|CKLF7_MOUSE;sp|Q9ESD6-2|CKLF7_MOUSE	>sp|Q9ESD6|CKLF7_MOUSE CKLF-like MARVEL transmembrane domain-containing protein 7 OS=Mus musculus GN=Cmtm7 PE=2 SV=1;>sp|Q9ESD6-2|CKLF7_MOUSE Isoform 2 of CKLF-like MARVEL transmembrane domain-containing protein 7 OS=Mus musculus GN=Cmtm7	-1.49147	-1.59423	-1.17593	-1.42054	+	0.00775792	2	2	19.2	2.096e-40	18.105
sp|P29351-2|PTN6_MOUSE;sp|P29351|PTN6_MOUSE;sp|P29351-3|PTN6_MOUSE;tr|G3UYY5|G3UYY5_MOUSE	sp|P29351-2|PTN6_MOUSE;sp|P29351|PTN6_MOUSE;sp|P29351-3|PTN6_MOUSE	>sp|P29351-2|PTN6_MOUSE Isoform 2 of Tyrosine-protein phosphatase non-receptor type 6 OS=Mus musculus GN=Ptpn6;>sp|P29351|PTN6_MOUSE Tyrosine-protein phosphatase non-receptor type 6 OS=Mus musculus GN=Ptpn6 PE=1 SV=2;>sp|P29351-3|PTN6_MOUSE Isoform 3 of Ty	-1.32996	-1.47389	-1.46634	-1.4234	+	0.0010779	24	24	50.8	0	67.716
tr|Q8BFQ1|Q8BFQ1_MOUSE;tr|E9PZ00|E9PZ00_MOUSE;sp|Q61207|SAP_MOUSE;tr|J3QPG5|J3QPG5_MOUSE	tr|Q8BFQ1|Q8BFQ1_MOUSE;tr|E9PZ00|E9PZ00_MOUSE;sp|Q61207|SAP_MOUSE;tr|J3QPG5|J3QPG5_MOUSE	>tr|Q8BFQ1|Q8BFQ1_MOUSE Prosaposin, isoform CRA_a OS=Mus musculus GN=Psap PE=2 SV=1;>tr|E9PZ00|E9PZ00_MOUSE Sulfated glycoprotein 1 OS=Mus musculus GN=Psap PE=4 SV=1;>sp|Q61207|SAP_MOUSE Sulfated glycoprotein 1 OS=Mus musculus GN=Psap PE=1 SV=2;>tr|J3QPG5|	-1.54696	-1.34007	-1.42577	-1.4376	+	0.00173825	27	27	53.4	0	61.05
sp|P08905|LYZ2_MOUSE	sp|P08905|LYZ2_MOUSE	>sp|P08905|LYZ2_MOUSE Lysozyme C-2 OS=Mus musculus GN=Lyz2 PE=1 SV=2	-1.55898	-1.46773	-1.3445	-1.45707	+	0.00181411	10	10	66.2	0	16.689
sp|O09047|C3AR_MOUSE	sp|O09047|C3AR_MOUSE	>sp|O09047|C3AR_MOUSE C3a anaphylatoxin chemotactic receptor OS=Mus musculus GN=C3ar1 PE=2 SV=1	-1.62852	-1.33763	-1.58962	-1.51859	+	0.00358521	3	3	8.2	4.9439e-164	53.575
sp|Q9EQU3|TLR9_MOUSE	sp|Q9EQU3|TLR9_MOUSE	>sp|Q9EQU3|TLR9_MOUSE Toll-like receptor 9 OS=Mus musculus GN=Tlr9 PE=1 SV=3	-1.32644	-1.61061	-1.69605	-1.54437	+	0.00519227	22	22	23.6	1.3473e-175	116.41
sp|Q9CXY1|TM175_MOUSE	sp|Q9CXY1|TM175_MOUSE	>sp|Q9CXY1|TM175_MOUSE Transmembrane protein 175 OS=Mus musculus GN=Tmem175 PE=2 SV=2	-1.84726	-1.3593	-1.46247	-1.55635	+	0.00897858	2	2	5	1.0244e-63	55.577
sp|Q80XI3-3|IF4G3_MOUSE;sp|Q80XI3|IF4G3_MOUSE;tr|A2AMI2|A2AMI2_MOUSE;sp|Q80XI3-4|IF4G3_MOUSE;sp|Q80XI3-2|IF4G3_MOUSE;tr|A2AMI7|A2AMI7_MOUSE;tr|A2AMI6|A2AMI6_MOUSE	sp|Q80XI3-3|IF4G3_MOUSE;sp|Q80XI3|IF4G3_MOUSE;tr|A2AMI2|A2AMI2_MOUSE;sp|Q80XI3-4|IF4G3_MOUSE;sp|Q80XI3-2|IF4G3_MOUSE;tr|A2AMI7|A2AMI7_MOUSE	>sp|Q80XI3-3|IF4G3_MOUSE Isoform 3 of Eukaryotic translation initiation factor 4 gamma 3 OS=Mus musculus GN=Eif4g3;>sp|Q80XI3|IF4G3_MOUSE Eukaryotic translation initiation factor 4 gamma 3 OS=Mus musculus GN=Eif4g3 PE=1 SV=2;>tr|A2AMI2|A2AMI2_MOUSE Eukaryo	-1.62073	-1.5446	NaN	-1.58267	+	0.0153087	8	7	6.9	2.7412e-139	176.06
tr|F8VQ94|F8VQ94_MOUSE;tr|D3Z3W9|D3Z3W9_MOUSE	tr|F8VQ94|F8VQ94_MOUSE;tr|D3Z3W9|D3Z3W9_MOUSE	>tr|F8VQ94|F8VQ94_MOUSE Protein Pira2 OS=Mus musculus GN=Pira2 PE=4 SV=1;>tr|D3Z3W9|D3Z3W9_MOUSE Protein Pira2 OS=Mus musculus GN=Pira2 PE=4 SV=1	-1.44532	-2.18666	-1.3138	-1.64859	+	0.0261022	11	4	23.7	0	75.663
tr|Q3TZ86|Q3TZ86_MOUSE;sp|P30993|C5AR_MOUSE	tr|Q3TZ86|Q3TZ86_MOUSE;sp|P30993|C5AR_MOUSE	>tr|Q3TZ86|Q3TZ86_MOUSE C5a anaphylatoxin chemotactic receptor OS=Mus musculus GN=C5ar1 PE=2 SV=1;>sp|P30993|C5AR_MOUSE C5a anaphylatoxin chemotactic receptor OS=Mus musculus GN=C5ar1 PE=1 SV=1	-1.04038	-2.22068	-1.74082	-1.66729	+	0.0397465	6	6	16.8	9.1488e-93	39.023
sp|Q9D9B4|CJ011_MOUSE;tr|E0CY73|E0CY73_MOUSE;tr|E0CZ28|E0CZ28_MOUSE;tr|E0CYG4|E0CYG4_MOUSE	sp|Q9D9B4|CJ011_MOUSE;tr|E0CY73|E0CY73_MOUSE;tr|E0CZ28|E0CZ28_MOUSE;tr|E0CYG4|E0CYG4_MOUSE	>sp|Q9D9B4|CJ011_MOUSE Leucine-rich repeat-containing protein C10orf11 homolog OS=Mus musculus PE=2 SV=1;>tr|E0CY73|E0CY73_MOUSE Protein 1700112E06Rik OS=Mus musculus GN=1700112E06Rik PE=4 SV=1;>tr|E0CZ28|E0CZ28_MOUSE Protein 1700112E06Rik OS=Mus musculus	-2.17978	-1.79446	-1.15107	-1.70844	+	0.0294896	3	3	16.2	2.214e-17	25.988
sp|O35298|AOAH_MOUSE	sp|O35298|AOAH_MOUSE	>sp|O35298|AOAH_MOUSE Acyloxyacyl hydrolase OS=Mus musculus GN=Aoah PE=2 SV=1	-1.76464	-1.65635	-1.79101	-1.73733	+	0.000561893	9	9	16.9	3.9389e-127	65.154
sp|Q8CGP2-2|H2B1P_MOUSE;tr|Q8CBB6|Q8CBB6_MOUSE;sp|P10853|H2B1F_MOUSE;sp|P10854|H2B1M_MOUSE;sp|Q64475|H2B1B_MOUSE;sp|Q64478|H2B1H_MOUSE;sp|Q64525|H2B2B_MOUSE;sp|Q6ZWY9|H2B1C_MOUSE;sp|Q8CGP1|H2B1K_MOUSE;sp|Q8CGP2|H2B1P_MOUSE;tr|G3X9D5|G3X9D5_MOUSE;sp|Q64524|H2B2E_MOUSE;sp|Q8CGP0|H2B3B_MOUSE;sp|Q9D2U9|H2B3A_MOUSE;sp|P70696|H2B1A_MOUSE	sp|Q8CGP2-2|H2B1P_MOUSE;tr|Q8CBB6|Q8CBB6_MOUSE;sp|P10853|H2B1F_MOUSE;sp|P10854|H2B1M_MOUSE;sp|Q64475|H2B1B_MOUSE;sp|Q64478|H2B1H_MOUSE;sp|Q64525|H2B2B_MOUSE;sp|Q6ZWY9|H2B1C_MOUSE;sp|Q8CGP1|H2B1K_MOUSE;sp|Q8CGP2|H2B1P_MOUSE;tr|G3X9D5|G3X9D5_MOUSE;sp|Q64524|H2B2E_MOUSE;sp|Q8CGP0|H2B3B_MOUSE;sp|Q9D2U9|H2B3A_MOUSE	>sp|Q8CGP2-2|H2B1P_MOUSE Isoform 2 of Histone H2B type 1-P OS=Mus musculus GN=Hist1h2bp;>tr|Q8CBB6|Q8CBB6_MOUSE Histone H2B OS=Mus musculus GN=Gm13646 PE=2 SV=1;>sp|P10853|H2B1F_MOUSE Histone H2B type 1-F/J/L OS=Mus musculus GN=Hist1h2bf PE=1 SV=2;>sp|P108	-1.07124	-2.08988	-2.09277	-1.7513	+	0.0356917	5	5	32.6	5.6459e-109	15.565
sp|Q9QUN7|TLR2_MOUSE;tr|G3X8Y8|G3X8Y8_MOUSE	sp|Q9QUN7|TLR2_MOUSE;tr|G3X8Y8|G3X8Y8_MOUSE	>sp|Q9QUN7|TLR2_MOUSE Toll-like receptor 2 OS=Mus musculus GN=Tlr2 PE=1 SV=1;>tr|G3X8Y8|G3X8Y8_MOUSE Toll-like receptor OS=Mus musculus GN=Tlr2 PE=3 SV=1	-2.08296	-1.58905	-1.94059	-1.87087	+	0.00609893	19	19	25.4	1.411e-192	89.448
sp|Q60963|PAFA_MOUSE;tr|E9Q330|E9Q330_MOUSE;tr|E9Q6J0|E9Q6J0_MOUSE;tr|E9Q4T5|E9Q4T5_MOUSE	sp|Q60963|PAFA_MOUSE;tr|E9Q330|E9Q330_MOUSE	>sp|Q60963|PAFA_MOUSE Platelet-activating factor acetylhydrolase OS=Mus musculus GN=Pla2g7 PE=2 SV=2;>tr|E9Q330|E9Q330_MOUSE Platelet-activating factor acetylhydrolase (Fragment) OS=Mus musculus GN=Pla2g7 PE=4 SV=1	-2.3655	-1.99028	-2.29569	-2.21716	+	0.00268948	15	15	40.2	6.8935e-54	49.258
sp|O35639|ANXA3_MOUSE	sp|O35639|ANXA3_MOUSE	>sp|O35639|ANXA3_MOUSE Annexin A3 OS=Mus musculus GN=Anxa3 PE=1 SV=4	-2.7824	-2.13651	-2.07351	-2.33081	+	0.00931378	21	21	56.7	0	36.384
sp|P08228|SODC_MOUSE	sp|P08228|SODC_MOUSE	>sp|P08228|SODC_MOUSE Superoxide dismutase [Cu-Zn] OS=Mus musculus GN=Sod1 PE=1 SV=2	-2.53977	-2.48269	-1.98627	-2.33625	+	0.00561225	10	10	57.1	1.7315e-107	15.942
sp|Q8R016|BLMH_MOUSE;tr|E9PY26|E9PY26_MOUSE;tr|E9PZH4|E9PZH4_MOUSE;tr|E9Q6V3|E9Q6V3_MOUSE;tr|E9QA53|E9QA53_MOUSE;tr|E9PYU0|E9PYU0_MOUSE	sp|Q8R016|BLMH_MOUSE	>sp|Q8R016|BLMH_MOUSE Bleomycin hydrolase OS=Mus musculus GN=Blmh PE=2 SV=1	-2.51796	-2.63406	-2.22035	-2.45745	+	0.00250395	13	13	35.6	2.0843e-95	52.511
sp|P08226|APOE_MOUSE;tr|G3UWN5|G3UWN5_MOUSE;tr|E9Q327|E9Q327_MOUSE;tr|G3UZM8|G3UZM8_MOUSE	sp|P08226|APOE_MOUSE	>sp|P08226|APOE_MOUSE Apolipoprotein E OS=Mus musculus GN=Apoe PE=1 SV=2	-2.71179	-2.46371	-2.63666	-2.60405	+	0.000794602	14	14	42.8	7.618e-120	35.866
sp|Q80T21|ATL4_MOUSE	sp|Q80T21|ATL4_MOUSE	>sp|Q80T21|ATL4_MOUSE ADAMTS-like protein 4 OS=Mus musculus GN=Adamtsl4 PE=2 SV=1	-3.1547	-3.01415	-3.17645	-3.1151	+	0.000266495	2	2	2.6	4.5345e-66	113.22
sp|Q8K4Q0|RPTOR_MOUSE;tr|A2ACM0|A2ACM0_MOUSE;tr|E9PXZ5|E9PXZ5_MOUSE;sp|Q8K4Q0-5|RPTOR_MOUSE;sp|Q8K4Q0-4|RPTOR_MOUSE	sp|Q8K4Q0|RPTOR_MOUSE;tr|A2ACM0|A2ACM0_MOUSE	>sp|Q8K4Q0|RPTOR_MOUSE Regulatory-associated protein of mTOR OS=Mus musculus GN=Rptor PE=1 SV=1;>tr|A2ACM0|A2ACM0_MOUSE Novel protein containing six WD40 domains at C-terminus OS=Mus musculus GN=Rptor PE=4 SV=1	-3.08412	-3.43305	-3.36483	-3.294	+	0.00104901	4	4	5	2.2932e-06	149.47
sp|Q8BX70|VP13C_MOUSE;sp|Q8BX70-3|VP13C_MOUSE;sp|Q8BX70-2|VP13C_MOUSE	sp|Q8BX70|VP13C_MOUSE;sp|Q8BX70-3|VP13C_MOUSE;sp|Q8BX70-2|VP13C_MOUSE	>sp|Q8BX70|VP13C_MOUSE Vacuolar protein sorting-associated protein 13C OS=Mus musculus GN=Vps13c PE=1 SV=2;>sp|Q8BX70-3|VP13C_MOUSE Isoform 3 of Vacuolar protein sorting-associated protein 13C OS=Mus musculus GN=Vps13c;>sp|Q8BX70-2|VP13C_MOUSE Isoform 2 of	0.126973	-0.000144301	-0.0450295	0.0272664		0.649448	81	81	27.3	0	420.08
sp|Q9JKF1|IQGA1_MOUSE	sp|Q9JKF1|IQGA1_MOUSE	>sp|Q9JKF1|IQGA1_MOUSE Ras GTPase-activating-like protein IQGAP1 OS=Mus musculus GN=Iqgap1 PE=1 SV=2	0.172231	-0.165337	-0.038273	-0.0104596		0.925074	74	74	53.2	0	188.74
tr|F8WIT2|F8WIT2_MOUSE	tr|F8WIT2|F8WIT2_MOUSE	>tr|F8WIT2|F8WIT2_MOUSE Annexin OS=Mus musculus GN=Anxa6 PE=3 SV=1	-0.210279	-0.90471	-0.286339	-0.46711		0.167603	60	60	73.8	0	75.288
sp|Q80SU7|GVIN1_MOUSE;tr|F8WJ19|F8WJ19_MOUSE;tr|H3BL64|H3BL64_MOUSE;tr|Q9D303|Q9D303_MOUSE	sp|Q80SU7|GVIN1_MOUSE;tr|F8WJ19|F8WJ19_MOUSE	>sp|Q80SU7|GVIN1_MOUSE Interferon-induced very large GTPase 1 OS=Mus musculus GN=Gvin1 PE=1 SV=1;>tr|F8WJ19|F8WJ19_MOUSE Interferon-induced very large GTPase 1 OS=Mus musculus GN=Gvin1 PE=4 SV=1	0.194844	-0.089252	0.070252	0.0586145		0.549852	58	58	26.2	0	280.81
sp|P97449|AMPN_MOUSE	sp|P97449|AMPN_MOUSE	>sp|P97449|AMPN_MOUSE Aminopeptidase N OS=Mus musculus GN=Anpep PE=1 SV=4	0.0048968	0.0965318	0.0575542	0.0529943		0.184055	54	54	53.4	0	109.65
sp|O35379|MRP1_MOUSE;tr|E9Q1I5|E9Q1I5_MOUSE;tr|D3YZY1|D3YZY1_MOUSE;tr|D3YYJ6|D3YYJ6_MOUSE;tr|D3Z407|D3Z407_MOUSE	sp|O35379|MRP1_MOUSE	>sp|O35379|MRP1_MOUSE Multidrug resistance-associated protein 1 OS=Mus musculus GN=Abcc1 PE=1 SV=1	-0.10995	-0.259219	-0.459556	-0.276242		0.11224	53	53	36.1	0	171.18
tr|F7A6H4|F7A6H4_MOUSE;sp|E9Q555|RN213_MOUSE;tr|Q3U0U2|Q3U0U2_MOUSE	tr|F7A6H4|F7A6H4_MOUSE;sp|E9Q555|RN213_MOUSE	>tr|F7A6H4|F7A6H4_MOUSE E3 ubiquitin-protein ligase RNF213 OS=Mus musculus GN=Rnf213 PE=4 SV=2;>sp|E9Q555|RN213_MOUSE E3 ubiquitin-protein ligase RNF213 OS=Mus musculus GN=Rnf213 PE=2 SV=1	-0.341574	-0.22896	NaN	-0.285267		0.124064	52	52	12.1	7.7135e-215	584.78
sp|P26041|MOES_MOUSE	sp|P26041|MOES_MOUSE	>sp|P26041|MOES_MOUSE Moesin OS=Mus musculus GN=Msn PE=1 SV=3	0.0433446	-0.271339	-0.219035	-0.14901		0.265525	51	51	70.5	0	67.766
sp|Q8VDN2|AT1A1_MOUSE	sp|Q8VDN2|AT1A1_MOUSE	>sp|Q8VDN2|AT1A1_MOUSE Sodium/potassium-transporting ATPase subunit alpha-1 OS=Mus musculus GN=Atp1a1 PE=1 SV=1	-0.10101	-0.301746	-0.366299	-0.256352		0.084903	50	50	48.4	0	112.98
sp|P11835|ITB2_MOUSE;tr|Q542I8|Q542I8_MOUSE;tr|D3YYP8|D3YYP8_MOUSE;tr|D3Z1S4|D3Z1S4_MOUSE	sp|P11835|ITB2_MOUSE;tr|Q542I8|Q542I8_MOUSE	>sp|P11835|ITB2_MOUSE Integrin beta-2 OS=Mus musculus GN=Itgb2 PE=1 SV=2;>tr|Q542I8|Q542I8_MOUSE Integrin beta OS=Mus musculus GN=Itgb2 PE=2 SV=1	-0.0933095	0.0302654	0.040121	-0.00764105		0.875124	45	45	62.4	0	85.025
sp|Q9Z1T1|AP3B1_MOUSE;tr|E9Q1S6|E9Q1S6_MOUSE	sp|Q9Z1T1|AP3B1_MOUSE	>sp|Q9Z1T1|AP3B1_MOUSE AP-3 complex subunit beta-1 OS=Mus musculus GN=Ap3b1 PE=1 SV=2	-0.0561762	-0.299649	-0.221388	-0.192404		0.115504	45	45	46.2	0	122.74
tr|F7DBB3|F7DBB3_MOUSE;tr|Q3URZ6|Q3URZ6_MOUSE	tr|F7DBB3|F7DBB3_MOUSE;tr|Q3URZ6|Q3URZ6_MOUSE	>tr|F7DBB3|F7DBB3_MOUSE Protein Ahnak2 (Fragment) OS=Mus musculus GN=Ahnak2 PE=4 SV=1;>tr|Q3URZ6|Q3URZ6_MOUSE AHNAK nucleoprotein 2 OS=Mus musculus GN=Ahnak2 PE=2 SV=1	0.0236102	0.336512	0.333195	0.231106		0.155777	45	45	50.8	0	166.49
sp|P46460|NSF_MOUSE;tr|G3UX86|G3UX86_MOUSE;tr|G3UX98|G3UX98_MOUSE;sp|O54941|SMCE1_MOUSE	sp|P46460|NSF_MOUSE	>sp|P46460|NSF_MOUSE Vesicle-fusing ATPase OS=Mus musculus GN=Nsf PE=1 SV=2	0.983605	0.369718	0.669299	0.674207		0.0626758	45	45	54.2	0	82.613
sp|Q9WVK4|EHD1_MOUSE	sp|Q9WVK4|EHD1_MOUSE	>sp|Q9WVK4|EHD1_MOUSE EH domain-containing protein 1 OS=Mus musculus GN=Ehd1 PE=1 SV=1	-0.275699	-0.230347	-0.106917	-0.204321		0.0558647	40	40	73.6	0	60.602
sp|Q9DBG3-2|AP2B1_MOUSE;sp|Q9DBG3|AP2B1_MOUSE;tr|H3BIY9|H3BIY9_MOUSE;tr|H3BKM0|H3BKM0_MOUSE;tr|H3BJ06|H3BJ06_MOUSE;tr|Q5SWR0|Q5SWR0_MOUSE	sp|Q9DBG3-2|AP2B1_MOUSE;sp|Q9DBG3|AP2B1_MOUSE;tr|H3BIY9|H3BIY9_MOUSE;tr|H3BKM0|H3BKM0_MOUSE	>sp|Q9DBG3-2|AP2B1_MOUSE Isoform 2 of AP-2 complex subunit beta OS=Mus musculus GN=Ap2b1;>sp|Q9DBG3|AP2B1_MOUSE AP-2 complex subunit beta OS=Mus musculus GN=Ap2b1 PE=1 SV=1;>tr|H3BIY9|H3BIY9_MOUSE AP-2 complex subunit beta OS=Mus musculus GN=Ap2b1 PE=4 SV=	-0.061782	-0.650793	-0.677772	-0.463449		0.147551	40	40	39.4	0	105.72
sp|O70318|E41L2_MOUSE	sp|O70318|E41L2_MOUSE	>sp|O70318|E41L2_MOUSE Band 4.1-like protein 2 OS=Mus musculus GN=Epb41l2 PE=1 SV=2	-0.0079277	-0.380615	-0.229129	-0.205891		0.197418	40	40	48.3	0	109.94
tr|E9Q5M7|E9Q5M7_MOUSE;tr|E9QNL8|E9QNL8_MOUSE;sp|P24063|ITAL_MOUSE;tr|D3Z627|D3Z627_MOUSE;tr|D3YW95|D3YW95_MOUSE	tr|E9Q5M7|E9Q5M7_MOUSE;tr|E9QNL8|E9QNL8_MOUSE;sp|P24063|ITAL_MOUSE;tr|D3Z627|D3Z627_MOUSE;tr|D3YW95|D3YW95_MOUSE	>tr|E9Q5M7|E9Q5M7_MOUSE Integrin alpha-L OS=Mus musculus GN=Itgal PE=3 SV=1;>tr|E9QNL8|E9QNL8_MOUSE Integrin alpha-L OS=Mus musculus GN=Itgal PE=3 SV=1;>sp|P24063|ITAL_MOUSE Integrin alpha-L OS=Mus musculus GN=Itgal PE=1 SV=2;>tr|D3Z627|D3Z627_MOUSE Integr	0.180657	0.00690831	-0.0597205	0.042615		0.612331	40	40	49.2	0	128.31
sp|P57780|ACTN4_MOUSE;tr|E9Q2W9|E9Q2W9_MOUSE	sp|P57780|ACTN4_MOUSE;tr|E9Q2W9|E9Q2W9_MOUSE	>sp|P57780|ACTN4_MOUSE Alpha-actinin-4 OS=Mus musculus GN=Actn4 PE=1 SV=1;>tr|E9Q2W9|E9Q2W9_MOUSE Alpha-actinin-4 (Fragment) OS=Mus musculus GN=Actn4 PE=4 SV=1	0.457752	0.157044	-0.0657175	0.183026		0.350898	40	40	48.9	0	104.98
sp|Q9ES52|SHIP1_MOUSE;sp|Q9ES52-2|SHIP1_MOUSE;sp|Q9ES52-3|SHIP1_MOUSE;sp|Q9ES52-4|SHIP1_MOUSE;sp|Q9ES52-5|SHIP1_MOUSE;sp|Q9ES52-6|SHIP1_MOUSE;tr|F7BZA7|F7BZA7_MOUSE	sp|Q9ES52|SHIP1_MOUSE;sp|Q9ES52-2|SHIP1_MOUSE;sp|Q9ES52-3|SHIP1_MOUSE;sp|Q9ES52-4|SHIP1_MOUSE;sp|Q9ES52-5|SHIP1_MOUSE;sp|Q9ES52-6|SHIP1_MOUSE	>sp|Q9ES52|SHIP1_MOUSE Phosphatidylinositol 3,4,5-trisphosphate 5-phosphatase 1 OS=Mus musculus GN=Inpp5d PE=1 SV=2;>sp|Q9ES52-2|SHIP1_MOUSE Isoform 2 of Phosphatidylinositol 3,4,5-trisphosphate 5-phosphatase 1 OS=Mus musculus GN=Inpp5d;>sp|Q9ES52-3|SHIP1_	0.698396	0.411209	0.234869	0.448158		0.0800849	40	40	37.8	2.7909e-155	133.54
sp|Q9D662|SC23B_MOUSE;tr|A2ANA0|A2ANA0_MOUSE;tr|A2AN99|A2AN99_MOUSE;tr|A2AN98|A2AN98_MOUSE;tr|A2AN97|A2AN97_MOUSE	sp|Q9D662|SC23B_MOUSE	>sp|Q9D662|SC23B_MOUSE Protein transport protein Sec23B OS=Mus musculus GN=Sec23b PE=2 SV=1	-0.219018	-0.0161764	0.0776532	-0.0525138		0.609527	38	38	63	0	86.436
sp|Q810B6|ANFY1_MOUSE;sp|Q810B6-2|ANFY1_MOUSE	sp|Q810B6|ANFY1_MOUSE	>sp|Q810B6|ANFY1_MOUSE Ankyrin repeat and FYVE domain-containing protein 1 OS=Mus musculus GN=Ankfy1 PE=2 SV=2	0.102322	0.218719	0.278342	0.199794		0.0608764	38	38	41.1	0	128.65
sp|P70206|PLXA1_MOUSE	sp|P70206|PLXA1_MOUSE	>sp|P70206|PLXA1_MOUSE Plexin-A1 OS=Mus musculus GN=Plxna1 PE=1 SV=1	0.171719	-0.0784418	-0.114316	-0.00701296		0.944963	38	38	26.1	9.7492e-141	211.1
sp|Q91XL9|OSBL1_MOUSE;tr|Q3V156|Q3V156_MOUSE;sp|Q91XL9-2|OSBL1_MOUSE;sp|Q91XL9-3|OSBL1_MOUSE;tr|Q8K2D2|Q8K2D2_MOUSE;tr|D3YZ66|D3YZ66_MOUSE;tr|D3Z7I9|D3Z7I9_MOUSE;sp|Q8BX94|OSBL2_MOUSE;tr|D6RDE4|D6RDE4_MOUSE	sp|Q91XL9|OSBL1_MOUSE;tr|Q3V156|Q3V156_MOUSE	>sp|Q91XL9|OSBL1_MOUSE Oxysterol-binding protein-related protein 1 OS=Mus musculus GN=Osbpl1a PE=1 SV=2;>tr|Q3V156|Q3V156_MOUSE Oxysterol-binding protein OS=Mus musculus GN=Osbpl1a PE=2 SV=1	0.226015	-0.126454	0.00259443	0.0340517		0.77228	38	38	46.1	0	107.79
sp|Q5SUA5|MYO1G_MOUSE	sp|Q5SUA5|MYO1G_MOUSE	>sp|Q5SUA5|MYO1G_MOUSE Unconventional myosin-Ig OS=Mus musculus GN=Myo1g PE=2 SV=1	0.391548	-0.0350765	0.00891703	0.121796		0.46351	38	38	46.4	0	117.23
sp|Q9QXH4|ITAX_MOUSE	sp|Q9QXH4|ITAX_MOUSE	>sp|Q9QXH4|ITAX_MOUSE Integrin alpha-X OS=Mus musculus GN=Itgax PE=2 SV=1	0.829768	1.30766	1.91735	1.3516		0.0501759	38	38	43.2	0	129.15
sp|Q8CI51|PDLI5_MOUSE;sp|Q8CI51-2|PDLI5_MOUSE;sp|Q8CI51-3|PDLI5_MOUSE;tr|E9Q8P5|E9Q8P5_MOUSE;tr|F8WJI6|F8WJI6_MOUSE;tr|Q9CRA2|Q9CRA2_MOUSE	sp|Q8CI51|PDLI5_MOUSE;sp|Q8CI51-2|PDLI5_MOUSE	>sp|Q8CI51|PDLI5_MOUSE PDZ and LIM domain protein 5 OS=Mus musculus GN=Pdlim5 PE=1 SV=4;>sp|Q8CI51-2|PDLI5_MOUSE Isoform 2 of PDZ and LIM domain protein 5 OS=Mus musculus GN=Pdlim5	0.110363	0.109829	-0.0652344	0.0516524		0.470037	36	36	67	0	63.299
sp|Q9EQH3|VPS35_MOUSE	sp|Q9EQH3|VPS35_MOUSE	>sp|Q9EQH3|VPS35_MOUSE Vacuolar protein sorting-associated protein 35 OS=Mus musculus GN=Vps35 PE=1 SV=1	0.70558	0.435309	0.28155	0.474146		0.0620353	36	36	46.6	0	91.712
tr|E0CZ22|E0CZ22_MOUSE;tr|G3XA21|G3XA21_MOUSE;tr|D3Z624|D3Z624_MOUSE;tr|E9PYI5|E9PYI5_MOUSE;tr|F6UUF6|F6UUF6_MOUSE;tr|E0CYC5|E0CYC5_MOUSE	tr|E0CZ22|E0CZ22_MOUSE;tr|G3XA21|G3XA21_MOUSE;tr|D3Z624|D3Z624_MOUSE	>tr|E0CZ22|E0CZ22_MOUSE Protein Heatr7a OS=Mus musculus GN=Heatr7a PE=4 SV=1;>tr|G3XA21|G3XA21_MOUSE MCG134445, isoform CRA_a OS=Mus musculus GN=Heatr7a PE=4 SV=1;>tr|D3Z624|D3Z624_MOUSE Protein Heatr7a OS=Mus musculus GN=Heatr7a PE=4 SV=2	-0.684944	-0.128976	-0.457039	-0.423653		0.119595	35	35	22.6	9.2632e-177	181.79
sp|P48025|KSYK_MOUSE;tr|E9PWE9|E9PWE9_MOUSE;sp|P43404|ZAP70_MOUSE;sp|P43404-2|ZAP70_MOUSE;sp|P43404-3|ZAP70_MOUSE	sp|P48025|KSYK_MOUSE;tr|E9PWE9|E9PWE9_MOUSE	>sp|P48025|KSYK_MOUSE Tyrosine-protein kinase SYK OS=Mus musculus GN=Syk PE=1 SV=2;>tr|E9PWE9|E9PWE9_MOUSE Tyrosine-protein kinase OS=Mus musculus GN=Syk PE=3 SV=1	-0.323985	-0.84731	-0.91836	-0.696552		0.065371	35	35	76.6	0	71.376
sp|Q61233|PLSL_MOUSE;tr|D3Z311|D3Z311_MOUSE;tr|D3Z7D9|D3Z7D9_MOUSE;tr|D3YVW8|D3YVW8_MOUSE;tr|D3YZ25|D3YZ25_MOUSE	sp|Q61233|PLSL_MOUSE	>sp|Q61233|PLSL_MOUSE Plastin-2 OS=Mus musculus GN=Lcp1 PE=1 SV=4	-0.250165	-0.395056	-0.167847	-0.271023		0.0551293	34	34	62.8	0	70.148
tr|Q80ZX0|Q80ZX0_MOUSE;tr|F6VJC5|F6VJC5_MOUSE;tr|F6YIN5|F6YIN5_MOUSE;tr|E9PYS4|E9PYS4_MOUSE	tr|Q80ZX0|Q80ZX0_MOUSE;tr|F6VJC5|F6VJC5_MOUSE	>tr|Q80ZX0|Q80ZX0_MOUSE Protein Sec24b OS=Mus musculus GN=Sec24b PE=2 SV=1;>tr|F6VJC5|F6VJC5_MOUSE Protein Sec24b (Fragment) OS=Mus musculus GN=Sec24b PE=4 SV=1	-0.108892	0.122076	0.0801119	0.0310987		0.704282	34	34	31.7	0	135.55
tr|G3X8V8|G3X8V8_MOUSE;tr|E9PZP3|E9PZP3_MOUSE	tr|G3X8V8|G3X8V8_MOUSE;tr|E9PZP3|E9PZP3_MOUSE	>tr|G3X8V8|G3X8V8_MOUSE Receptor-interacting serine-threonine kinase 3, isoform CRA_b OS=Mus musculus GN=Ripk3 PE=3 SV=1;>tr|E9PZP3|E9PZP3_MOUSE Receptor-interacting serine/threonine-protein kinase 3 OS=Mus musculus GN=Ripk3 PE=4 SV=1	-0.0315774	0.43189	0.202261	0.200858		0.272107	34	34	70.4	0	53.322
sp|Q5ND34|WDR81_MOUSE;sp|Q5ND34-2|WDR81_MOUSE;sp|Q5ND34-3|WDR81_MOUSE;tr|F6XD87|F6XD87_MOUSE	sp|Q5ND34|WDR81_MOUSE;sp|Q5ND34-2|WDR81_MOUSE;sp|Q5ND34-3|WDR81_MOUSE	>sp|Q5ND34|WDR81_MOUSE WD repeat-containing protein 81 OS=Mus musculus GN=Wdr81 PE=1 SV=2;>sp|Q5ND34-2|WDR81_MOUSE Isoform 2 of WD repeat-containing protein 81 OS=Mus musculus GN=Wdr81;>sp|Q5ND34-3|WDR81_MOUSE Isoform 3 of WD repeat-containing protein 81 O	0.0194884	-0.0564162	-0.118852	-0.0519266		0.323752	34	34	23.7	2.1298e-215	211.94
sp|Q8CFB4|GBP5_MOUSE	sp|Q8CFB4|GBP5_MOUSE	>sp|Q8CFB4|GBP5_MOUSE Guanylate-binding protein 5 OS=Mus musculus GN=Gbp5 PE=2 SV=2	0.0621218	-0.394543	0.0494913	-0.0943101		0.59412	34	34	58.1	0	66.929
sp|Q99KC8|VMA5A_MOUSE;tr|F6TIL5|F6TIL5_MOUSE;tr|D3Z518|D3Z518_MOUSE	sp|Q99KC8|VMA5A_MOUSE	>sp|Q99KC8|VMA5A_MOUSE von Willebrand factor A domain-containing protein 5A OS=Mus musculus GN=Vwa5a PE=1 SV=2	0.440633	0.396488	0.095722	0.310948		0.103023	34	34	46.4	0	87.142
sp|P70704|AT8A1_MOUSE;tr|F6WYQ5|F6WYQ5_MOUSE;tr|Q8BR88|Q8BR88_MOUSE;tr|Q3U9N5|Q3U9N5_MOUSE;tr|F6Q8P7|F6Q8P7_MOUSE;tr|E9Q4J5|E9Q4J5_MOUSE;sp|P98200|AT8A2_MOUSE	sp|P70704|AT8A1_MOUSE;tr|F6WYQ5|F6WYQ5_MOUSE;tr|Q8BR88|Q8BR88_MOUSE	>sp|P70704|AT8A1_MOUSE Probable phospholipid-transporting ATPase IA OS=Mus musculus GN=Atp8a1 PE=1 SV=1;>tr|F6WYQ5|F6WYQ5_MOUSE Probable phospholipid-transporting ATPase IA (Fragment) OS=Mus musculus GN=Atp8a1 PE=4 SV=1;>tr|Q8BR88|Q8BR88_MOUSE Probable pho	-0.206595	-0.0907108	-0.122978	-0.140095		0.0557222	33	33	33.9	5.266e-196	129.77
sp|O54774|AP3D1_MOUSE	sp|O54774|AP3D1_MOUSE	>sp|O54774|AP3D1_MOUSE AP-3 complex subunit delta-1 OS=Mus musculus GN=Ap3d1 PE=1 SV=1	-0.181297	-0.601256	-0.394904	-0.392485		0.0836231	33	33	33.3	3.5662e-296	135.08
sp|Q9WU78-3|PDC6I_MOUSE;sp|Q9WU78|PDC6I_MOUSE;sp|Q9WU78-2|PDC6I_MOUSE	sp|Q9WU78-3|PDC6I_MOUSE;sp|Q9WU78|PDC6I_MOUSE	>sp|Q9WU78-3|PDC6I_MOUSE Isoform 3 of Programmed cell death 6-interacting protein OS=Mus musculus GN=Pdcd6ip;>sp|Q9WU78|PDC6I_MOUSE Programmed cell death 6-interacting protein OS=Mus musculus GN=Pdcd6ip PE=1 SV=3	-0.0100472	-0.0598258	0.161307	0.0304781		0.693684	33	33	42.3	0	96.772
sp|P11499|HS90B_MOUSE;tr|E9Q3D6|E9Q3D6_MOUSE;tr|E9Q0C3|E9Q0C3_MOUSE;tr|E9PX27|E9PX27_MOUSE;tr|D3Z1R1|D3Z1R1_MOUSE	sp|P11499|HS90B_MOUSE	>sp|P11499|HS90B_MOUSE Heat shock protein HSP 90-beta OS=Mus musculus GN=Hsp90ab1 PE=1 SV=3	0.0347792	0.186627	0.229096	0.150167		0.125811	35	33	52.8	0	83.28
sp|P41216|ACSL1_MOUSE;tr|D3Z041|D3Z041_MOUSE;tr|D3Z457|D3Z457_MOUSE;tr|F6WNZ2|F6WNZ2_MOUSE;tr|D3YVF6|D3YVF6_MOUSE	sp|P41216|ACSL1_MOUSE;tr|D3Z041|D3Z041_MOUSE	>sp|P41216|ACSL1_MOUSE Long-chain-fatty-acid--CoA ligase 1 OS=Mus musculus GN=Acsl1 PE=1 SV=2;>tr|D3Z041|D3Z041_MOUSE Long-chain-fatty-acid--CoA ligase 1 OS=Mus musculus GN=Acsl1 PE=4 SV=1	0.135272	NaN	NaN	0.135272		1	33	33	47.6	0	77.951
sp|P48678|LMNA_MOUSE;sp|P48678-2|LMNA_MOUSE;sp|P48678-3|LMNA_MOUSE;tr|D3YUF7|D3YUF7_MOUSE	sp|P48678|LMNA_MOUSE;sp|P48678-2|LMNA_MOUSE;sp|P48678-3|LMNA_MOUSE	>sp|P48678|LMNA_MOUSE Prelamin-A/C OS=Mus musculus GN=Lmna PE=1 SV=2;>sp|P48678-2|LMNA_MOUSE Isoform C of Prelamin-A/C OS=Mus musculus GN=Lmna;>sp|P48678-3|LMNA_MOUSE Isoform C2 of Prelamin-A/C OS=Mus musculus GN=Lmna	-0.539037	-1.28655	-1.18397	-1.00318		0.0503184	32	32	46	6.316e-189	74.237
sp|Q9WTI7|MYO1C_MOUSE;sp|Q9WTI7-3|MYO1C_MOUSE;sp|Q9WTI7-2|MYO1C_MOUSE;sp|Q9WTI7-4|MYO1C_MOUSE	sp|Q9WTI7|MYO1C_MOUSE;sp|Q9WTI7-3|MYO1C_MOUSE;sp|Q9WTI7-2|MYO1C_MOUSE;sp|Q9WTI7-4|MYO1C_MOUSE	>sp|Q9WTI7|MYO1C_MOUSE Unconventional myosin-Ic OS=Mus musculus GN=Myo1c PE=1 SV=2;>sp|Q9WTI7-3|MYO1C_MOUSE Isoform 3 of Unconventional myosin-Ic OS=Mus musculus GN=Myo1c;>sp|Q9WTI7-2|MYO1C_MOUSE Isoform 2 of Unconventional myosin-Ic OS=Mus musculus GN=Myo	0.0641931	-0.23914	NaN	-0.0874736		0.666954	32	32	36.1	1.9476e-244	121.94
sp|P58252|EF2_MOUSE;tr|A2AH85|A2AH85_MOUSE;sp|O08810|U5S1_MOUSE;tr|G3UZ34|G3UZ34_MOUSE;tr|G3UXK8|G3UXK8_MOUSE	sp|P58252|EF2_MOUSE	>sp|P58252|EF2_MOUSE Elongation factor 2 OS=Mus musculus GN=Eef2 PE=1 SV=2	0.067501	0.0736831	0.213254	0.118146		0.131082	32	32	35.5	0	95.313
sp|P17427|AP2A2_MOUSE	sp|P17427|AP2A2_MOUSE	>sp|P17427|AP2A2_MOUSE AP-2 complex subunit alpha-2 OS=Mus musculus GN=Ap2a2 PE=1 SV=2	-0.280475	-0.79636	-0.576325	-0.551053		0.0663269	43	31	43.5	0	104.02
sp|Q5SV85|SYNRG_MOUSE;sp|Q5SV85-2|SYNRG_MOUSE	sp|Q5SV85|SYNRG_MOUSE;sp|Q5SV85-2|SYNRG_MOUSE	>sp|Q5SV85|SYNRG_MOUSE Synergin gamma OS=Mus musculus GN=Synrg PE=1 SV=1;>sp|Q5SV85-2|SYNRG_MOUSE Isoform 2 of Synergin gamma OS=Mus musculus GN=Synrg	-0.162267	-0.549599	-0.679065	-0.463643		0.0962182	31	31	34.7	0	139.61
sp|Q60634|FLOT2_MOUSE;sp|Q60634-3|FLOT2_MOUSE;sp|Q60634-2|FLOT2_MOUSE;tr|Q5SS83|Q5SS83_MOUSE	sp|Q60634|FLOT2_MOUSE;sp|Q60634-3|FLOT2_MOUSE;sp|Q60634-2|FLOT2_MOUSE;tr|Q5SS83|Q5SS83_MOUSE	>sp|Q60634|FLOT2_MOUSE Flotillin-2 OS=Mus musculus GN=Flot2 PE=1 SV=2;>sp|Q60634-3|FLOT2_MOUSE Isoform 3 of Flotillin-2 OS=Mus musculus GN=Flot2;>sp|Q60634-2|FLOT2_MOUSE Isoform 2 of Flotillin-2 OS=Mus musculus GN=Flot2;>tr|Q5SS83|Q5SS83_MOUSE Flotillin 2	0.017922	-0.0116898	0.0514416	0.0192246		0.402344	31	31	67.3	0	47.037
tr|E9Q8Z8|E9Q8Z8_MOUSE;tr|E9Q8Z6|E9Q8Z6_MOUSE;sp|P30999|CTND1_MOUSE;tr|G3X9V2|G3X9V2_MOUSE;tr|E9Q904|E9Q904_MOUSE;tr|E9Q901|E9Q901_MOUSE;tr|D3Z2H2|D3Z2H2_MOUSE;tr|E9Q8Z9|E9Q8Z9_MOUSE;tr|E9Q8Z4|E9Q8Z4_MOUSE;tr|E9Q8Z5|E9Q8Z5_MOUSE;sp|P30999-3|CTND1_MOUSE;sp|P30999-2|CTND1_MOUSE;tr|E9Q905|E9Q905_MOUSE;tr|E9Q907|E9Q907_MOUSE;tr|D3Z7H6|D3Z7H6_MOUSE;tr|E9Q986|E9Q986_MOUSE;tr|E9Q903|E9Q903_MOUSE;tr|E9Q9…	tr|E9Q8Z8|E9Q8Z8_MOUSE;tr|E9Q8Z6|E9Q8Z6_MOUSE;sp|P30999|CTND1_MOUSE;tr|G3X9V2|G3X9V2_MOUSE;tr|E9Q904|E9Q904_MOUSE;tr|E9Q901|E9Q901_MOUSE;tr|D3Z2H2|D3Z2H2_MOUSE;tr|E9Q8Z9|E9Q8Z9_MOUSE;tr|E9Q8Z4|E9Q8Z4_MOUSE;tr|E9Q8Z5|E9Q8Z5_MOUSE;sp|P30999-3|CTND1_MOUSE;sp|P30999-2|CTND1_MOUSE;tr|E9Q905|E9Q905_MOUSE;tr|E9Q907|E9Q907_MOUSE;tr|D3Z7H6|D3Z7H6_MOUSE;tr|E9Q986|E9Q986_MOUSE;tr|E9Q903|E9Q903_MOUSE;tr|E9Q9…	>tr|E9Q8Z8|E9Q8Z8_MOUSE Catenin delta-1 OS=Mus musculus GN=Ctnnd1 PE=4 SV=1;>tr|E9Q8Z6|E9Q8Z6_MOUSE Catenin delta-1 OS=Mus musculus GN=Ctnnd1 PE=4 SV=1;>sp|P30999|CTND1_MOUSE Catenin delta-1 OS=Mus musculus GN=Ctnnd1 PE=1 SV=2;>tr|G3X9V2|G3X9V2_MOUSE Caten	0.284277	-0.0185419	0.0501883	0.105308		0.369449	31	31	39.6	0	108.17
sp|P97333|NRP1_MOUSE	sp|P97333|NRP1_MOUSE	>sp|P97333|NRP1_MOUSE Neuropilin-1 OS=Mus musculus GN=Nrp1 PE=1 SV=2	-0.0561612	-0.119949	-0.173856	-0.116656		0.075519	30	30	43.4	0	103
sp|Q8K382|DEN1A_MOUSE;tr|A2ALU3|A2ALU3_MOUSE;tr|D6RH88|D6RH88_MOUSE;tr|A2AUP6|A2AUP6_MOUSE;tr|D6RI65|D6RI65_MOUSE	sp|Q8K382|DEN1A_MOUSE	>sp|Q8K382|DEN1A_MOUSE DENN domain-containing protein 1A OS=Mus musculus GN=Dennd1a PE=1 SV=2	0.260628	0.179256	0.0710762	0.17032		0.0900838	30	30	35.2	0	111.54
sp|Q6PIC6|AT1A3_MOUSE;tr|Q8VCE0|Q8VCE0_MOUSE	sp|Q6PIC6|AT1A3_MOUSE;tr|Q8VCE0|Q8VCE0_MOUSE	>sp|Q6PIC6|AT1A3_MOUSE Sodium/potassium-transporting ATPase subunit alpha-3 OS=Mus musculus GN=Atp1a3 PE=1 SV=1;>tr|Q8VCE0|Q8VCE0_MOUSE ATPase, Na+/K+ transporting, alpha 3 polypeptide OS=Mus musculus GN=Atp1a3 PE=2 SV=1	-0.252707	-0.632763	-0.311596	-0.399022		0.0775481	45	29	49.6	0	111.69
sp|P09055|ITB1_MOUSE	sp|P09055|ITB1_MOUSE	>sp|P09055|ITB1_MOUSE Integrin beta-1 OS=Mus musculus GN=Itgb1 PE=1 SV=1	0.251931	0.0454429	0.0579701	0.118448		0.218381	29	29	38.8	0	88.231
sp|P49710|HCLS1_MOUSE;tr|E9Q4E5|E9Q4E5_MOUSE	sp|P49710|HCLS1_MOUSE	>sp|P49710|HCLS1_MOUSE Hematopoietic lineage cell-specific protein OS=Mus musculus GN=Hcls1 PE=1 SV=2	-0.0399035	-0.13714	0.217603	0.0135198		0.910035	28	28	48.6	0	54.24
sp|Q7TQK5|CCD93_MOUSE;tr|E9QAD4|E9QAD4_MOUSE	sp|Q7TQK5|CCD93_MOUSE;tr|E9QAD4|E9QAD4_MOUSE	>sp|Q7TQK5|CCD93_MOUSE Coiled-coil domain-containing protein 93 OS=Mus musculus GN=Ccdc93 PE=2 SV=1;>tr|E9QAD4|E9QAD4_MOUSE Coiled-coil domain-containing protein 93 OS=Mus musculus GN=Ccdc93 PE=4 SV=1	0.21176	0.0301242	0.262553	0.168146		0.140006	28	28	47.5	8.9178e-205	72.602
sp|E9Q1P8|I2BP2_MOUSE;sp|Q8K3X4|I2BPL_MOUSE	sp|E9Q1P8|I2BP2_MOUSE	>sp|E9Q1P8|I2BP2_MOUSE Interferon regulatory factor 2-binding protein 2 OS=Mus musculus GN=Irf2bp2 PE=1 SV=1	0.330788	0.0579701	-0.201095	0.0625542		0.723204	28	28	56.1	0	59.291
sp|Q64324|STXB2_MOUSE;tr|F8WGM5|F8WGM5_MOUSE	sp|Q64324|STXB2_MOUSE;tr|F8WGM5|F8WGM5_MOUSE	>sp|Q64324|STXB2_MOUSE Syntaxin-binding protein 2 OS=Mus musculus GN=Stxbp2 PE=2 SV=1;>tr|F8WGM5|F8WGM5_MOUSE Syntaxin-binding protein 2 (Fragment) OS=Mus musculus GN=Stxbp2 PE=4 SV=1	-0.199305	-0.59826	-0.412885	-0.403483		0.0728086	27	27	52.4	0	66.357
sp|P17182|ENOA_MOUSE;tr|Q6PHC1|Q6PHC1_MOUSE;tr|B0QZL1|B0QZL1_MOUSE;tr|B1ARR7|B1ARR7_MOUSE;sp|P17183|ENOG_MOUSE;tr|D3Z2S4|D3Z2S4_MOUSE;tr|D3Z6E4|D3Z6E4_MOUSE;tr|Q5SX59|Q5SX59_MOUSE;tr|D3YVD3|D3YVD3_MOUSE;tr|B1ARR6|B1ARR6_MOUSE;tr|Q5SX60|Q5SX60_MOUSE;tr|Q5SX61|Q5SX61_MOUSE	sp|P17182|ENOA_MOUSE;tr|Q6PHC1|Q6PHC1_MOUSE	>sp|P17182|ENOA_MOUSE Alpha-enolase OS=Mus musculus GN=Eno1 PE=1 SV=3;>tr|Q6PHC1|Q6PHC1_MOUSE Enolase OS=Mus musculus GN=Eno1 PE=2 SV=1	-0.112101	0.0690147	0.11836	0.0250913		0.754504	27	27	73	0	47.14
sp|Q01853|TERA_MOUSE	sp|Q01853|TERA_MOUSE	>sp|Q01853|TERA_MOUSE Transitional endoplasmic reticulum ATPase OS=Mus musculus GN=Vcp PE=1 SV=4	0.0360461	0.319155	0.553361	0.302854		0.180144	27	27	47	1.22e-211	89.321
sp|Q4PZA2|ECE1_MOUSE;sp|Q4PZA2-4|ECE1_MOUSE;sp|Q4PZA2-2|ECE1_MOUSE;sp|Q4PZA2-3|ECE1_MOUSE;tr|B1AXF8|B1AXF8_MOUSE	sp|Q4PZA2|ECE1_MOUSE;sp|Q4PZA2-4|ECE1_MOUSE;sp|Q4PZA2-2|ECE1_MOUSE;sp|Q4PZA2-3|ECE1_MOUSE	>sp|Q4PZA2|ECE1_MOUSE Endothelin-converting enzyme 1 OS=Mus musculus GN=Ece1 PE=1 SV=1;>sp|Q4PZA2-4|ECE1_MOUSE Isoform D of Endothelin-converting enzyme 1 OS=Mus musculus GN=Ece1;>sp|Q4PZA2-2|ECE1_MOUSE Isoform A of Endothelin-converting enzyme 1 OS=Mus mu	0.10675	-0.0385693	-0.00199233	0.0220629		0.663377	27	27	39.7	1.3178e-209	87.072
tr|F8WIJ0|F8WIJ0_MOUSE;sp|Q9JIS8|S12A4_MOUSE;tr|F6TQE2|F6TQE2_MOUSE	tr|F8WIJ0|F8WIJ0_MOUSE;sp|Q9JIS8|S12A4_MOUSE	>tr|F8WIJ0|F8WIJ0_MOUSE Solute carrier family 12 member 4 OS=Mus musculus GN=Slc12a4 PE=4 SV=2;>sp|Q9JIS8|S12A4_MOUSE Solute carrier family 12 member 4 OS=Mus musculus GN=Slc12a4 PE=1 SV=2	0.215244	0.00532815	0.104739	0.108437		0.215573	27	27	26.9	1.0664e-154	120.81
sp|Q61490|CD166_MOUSE;tr|E9Q3Q6|E9Q3Q6_MOUSE;tr|E9Q4G8|E9Q4G8_MOUSE;tr|F6QH25|F6QH25_MOUSE;tr|Q5MPX5|Q5MPX5_MOUSE	sp|Q61490|CD166_MOUSE;tr|E9Q3Q6|E9Q3Q6_MOUSE;tr|E9Q4G8|E9Q4G8_MOUSE;tr|F6QH25|F6QH25_MOUSE	>sp|Q61490|CD166_MOUSE CD166 antigen OS=Mus musculus GN=Alcam PE=1 SV=3;>tr|E9Q3Q6|E9Q3Q6_MOUSE CD166 antigen OS=Mus musculus GN=Alcam PE=4 SV=1;>tr|E9Q4G8|E9Q4G8_MOUSE CD166 antigen OS=Mus musculus GN=Alcam PE=4 SV=1;>tr|F6QH25|F6QH25_MOUSE CD166 antigen	0.523261	0.289716	0.24987	0.354282		0.0533348	27	27	46.5	0	65.091
tr|Q6PE70|Q6PE70_MOUSE;sp|O70309|ITB5_MOUSE;sp|O70309-2|ITB5_MOUSE;tr|G5E8F8|G5E8F8_MOUSE	tr|Q6PE70|Q6PE70_MOUSE;sp|O70309|ITB5_MOUSE;sp|O70309-2|ITB5_MOUSE;tr|G5E8F8|G5E8F8_MOUSE	>tr|Q6PE70|Q6PE70_MOUSE Integrin beta OS=Mus musculus GN=Itgb5 PE=2 SV=1;>sp|O70309|ITB5_MOUSE Integrin beta-5 OS=Mus musculus GN=Itgb5 PE=2 SV=2;>sp|O70309-2|ITB5_MOUSE Isoform Beta-5B of Integrin beta-5 OS=Mus musculus GN=Itgb5;>tr|G5E8F8|G5E8F8_MOUSE In	-0.203435	0.057277	-0.132594	-0.0929174		0.354946	26	26	39.8	0	88.051
sp|Q9EQP2|EHD4_MOUSE	sp|Q9EQP2|EHD4_MOUSE	>sp|Q9EQP2|EHD4_MOUSE EH domain-containing protein 4 OS=Mus musculus GN=Ehd4 PE=1 SV=1	0.0550568	-0.0311351	-0.108083	-0.0280538		0.61199	29	26	63.6	0	61.48
tr|E9Q6R7|E9Q6R7_MOUSE	tr|E9Q6R7|E9Q6R7_MOUSE	>tr|E9Q6R7|E9Q6R7_MOUSE Protein Utrn OS=Mus musculus GN=Utrn PE=4 SV=1	0.157949	0.155879	-0.0429769	0.0902837		0.308187	26	26	8.2	9.0265e-50	392.7
tr|I1E4X5|I1E4X5_MOUSE;sp|Q8BWQ6|CP062_MOUSE;tr|D3YW19|D3YW19_MOUSE;tr|D3YW20|D3YW20_MOUSE;sp|Q8BWQ6-3|CP062_MOUSE;sp|Q8BWQ6-2|CP062_MOUSE;tr|F6RR19|F6RR19_MOUSE	tr|I1E4X5|I1E4X5_MOUSE;sp|Q8BWQ6|CP062_MOUSE;tr|D3YW19|D3YW19_MOUSE;tr|D3YW20|D3YW20_MOUSE;sp|Q8BWQ6-3|CP062_MOUSE;sp|Q8BWQ6-2|CP062_MOUSE	>tr|I1E4X5|I1E4X5_MOUSE Protein 9030624J02Rik OS=Mus musculus GN=9030624J02Rik PE=4 SV=1;>sp|Q8BWQ6|CP062_MOUSE UPF0505 protein C16orf62 homolog OS=Mus musculus PE=2 SV=2;>tr|D3YW19|D3YW19_MOUSE Protein 9030624J02Rik (Fragment) OS=Mus musculus GN=9030624J0	0.183836	-0.0266018	0.151859	0.103031		0.256208	26	26	33.4	3.7961e-281	111.98
sp|Q810A7|DDX42_MOUSE	sp|Q810A7|DDX42_MOUSE	>sp|Q810A7|DDX42_MOUSE ATP-dependent RNA helicase DDX42 OS=Mus musculus GN=Ddx42 PE=1 SV=3	0.318114	-0.644916	-0.588943	-0.305248		0.431193	26	26	35.3	0	101.96
sp|Q80X90|FLNB_MOUSE	sp|Q80X90|FLNB_MOUSE	>sp|Q80X90|FLNB_MOUSE Filamin-B OS=Mus musculus GN=Flnb PE=1 SV=3	-1.07729	-1.13093	0.187514	-0.673568		0.258383	32	25	16.4	1.0672e-59	277.82
sp|Q9JIG7|CCD22_MOUSE	sp|Q9JIG7|CCD22_MOUSE	>sp|Q9JIG7|CCD22_MOUSE Coiled-coil domain-containing protein 22 OS=Mus musculus GN=Ccdc22 PE=1 SV=1	0.052555	-0.0090887	0.15782	0.0670953		0.302397	25	25	47.5	1.9795e-209	70.843
sp|O35604|NPC1_MOUSE;tr|G3X8W9|G3X8W9_MOUSE	sp|O35604|NPC1_MOUSE;tr|G3X8W9|G3X8W9_MOUSE	>sp|O35604|NPC1_MOUSE Niemann-Pick C1 protein OS=Mus musculus GN=Npc1 PE=1 SV=1;>tr|G3X8W9|G3X8W9_MOUSE Niemann Pick type C1 OS=Mus musculus GN=Npc1 PE=4 SV=1	0.124857	0.215741	0.312549	0.217716		0.0567335	25	25	21.4	0	142.89
sp|Q8R5L3|VPS39_MOUSE;sp|Q8R5L3-2|VPS39_MOUSE	sp|Q8R5L3|VPS39_MOUSE;sp|Q8R5L3-2|VPS39_MOUSE	>sp|Q8R5L3|VPS39_MOUSE Vam6/Vps39-like protein OS=Mus musculus GN=Vps39 PE=2 SV=1;>sp|Q8R5L3-2|VPS39_MOUSE Isoform 2 of Vam6/Vps39-like protein OS=Mus musculus GN=Vps39	0.153286	0.0504668	-0.229518	-0.00858813		0.946984	25	25	35.1	2.1303e-291	101.69
sp|Q9Z1G3|VATC1_MOUSE;sp|Q99L60-2|VATC2_MOUSE;sp|Q99L60|VATC2_MOUSE;sp|Q99L60-3|VATC2_MOUSE;tr|D3Z5W3|D3Z5W3_MOUSE	sp|Q9Z1G3|VATC1_MOUSE	>sp|Q9Z1G3|VATC1_MOUSE V-type proton ATPase subunit C 1 OS=Mus musculus GN=Atp6v1c1 PE=1 SV=4	0.163241	0.0050406	0.244644	0.137642		0.189517	25	25	60.2	6.2286e-145	43.887
sp|Q60855|RIPK1_MOUSE;tr|F7D1J2|F7D1J2_MOUSE	sp|Q60855|RIPK1_MOUSE;tr|F7D1J2|F7D1J2_MOUSE	>sp|Q60855|RIPK1_MOUSE Receptor-interacting serine/threonine-protein kinase 1 OS=Mus musculus GN=Ripk1 PE=1 SV=1;>tr|F7D1J2|F7D1J2_MOUSE Receptor-interacting serine/threonine-protein kinase 1 (Fragment) OS=Mus musculus GN=Ripk1 PE=4 SV=1	1.13501	0.840604	0.310573	0.762062		0.0872727	25	25	43.6	0	74.854
sp|Q9QWR8|NAGAB_MOUSE	sp|Q9QWR8|NAGAB_MOUSE	>sp|Q9QWR8|NAGAB_MOUSE Alpha-N-acetylgalactosaminidase OS=Mus musculus GN=Naga PE=2 SV=2	-0.518887	-0.764028	-0.324365	-0.53576		0.0520097	24	24	58.8	0	47.234
sp|P40142|TKT_MOUSE	sp|P40142|TKT_MOUSE	>sp|P40142|TKT_MOUSE Transketolase OS=Mus musculus GN=Tkt PE=1 SV=1	-0.515356	-0.168966	-0.134905	-0.273076		0.153691	24	24	53.5	0	67.63
tr|Q921W7|Q921W7_MOUSE;tr|Q3ULB1|Q3ULB1_MOUSE;sp|P47226|TES_MOUSE;sp|P47226-2|TES_MOUSE;tr|D6RH72|D6RH72_MOUSE;tr|B1AXB9|B1AXB9_MOUSE	tr|Q921W7|Q921W7_MOUSE;tr|Q3ULB1|Q3ULB1_MOUSE;sp|P47226|TES_MOUSE;sp|P47226-2|TES_MOUSE	>tr|Q921W7|Q921W7_MOUSE Putative uncharacterized protein Tes OS=Mus musculus GN=Tes PE=2 SV=2;>tr|Q3ULB1|Q3ULB1_MOUSE Testin OS=Mus musculus GN=Tes PE=2 SV=1;>sp|P47226|TES_MOUSE Testin OS=Mus musculus GN=Tes PE=1 SV=1;>sp|P47226-2|TES_MOUSE Isoform TES1 o	-0.296102	0.200881	-0.0144413	-0.0365541		0.823198	24	24	62.8	7.3853e-103	47.692
sp|Q80VQ0|AL3B1_MOUSE;tr|J3QMK6|J3QMK6_MOUSE;tr|E9Q3E1|E9Q3E1_MOUSE;tr|Q9D9K6|Q9D9K6_MOUSE	sp|Q80VQ0|AL3B1_MOUSE	>sp|Q80VQ0|AL3B1_MOUSE Aldehyde dehydrogenase family 3 member B1 OS=Mus musculus GN=Aldh3b1 PE=2 SV=1	-0.119981	-0.302511	-0.103286	-0.175259		0.110929	24	24	58.5	0	52.292
sp|Q9R1C7|PR40A_MOUSE;sp|Q9R1C7-2|PR40A_MOUSE;tr|A2AQW6|A2AQW6_MOUSE	sp|Q9R1C7|PR40A_MOUSE;sp|Q9R1C7-2|PR40A_MOUSE	>sp|Q9R1C7|PR40A_MOUSE Pre-mRNA-processing factor 40 homolog A OS=Mus musculus GN=Prpf40a PE=1 SV=1;>sp|Q9R1C7-2|PR40A_MOUSE Isoform 2 of Pre-mRNA-processing factor 40 homolog A OS=Mus musculus GN=Prpf40a	0.0281448	-0.755795	-0.847232	-0.524961		0.199387	24	24	25.3	2.7658e-132	108.48
sp|Q01965|LY9_MOUSE;tr|E9PV93|E9PV93_MOUSE;tr|E9PX73|E9PX73_MOUSE	sp|Q01965|LY9_MOUSE;tr|E9PV93|E9PV93_MOUSE;tr|E9PX73|E9PX73_MOUSE	>sp|Q01965|LY9_MOUSE T-lymphocyte surface antigen Ly-9 OS=Mus musculus GN=Ly9 PE=1 SV=2;>tr|E9PV93|E9PV93_MOUSE T-lymphocyte surface antigen Ly-9 OS=Mus musculus GN=Ly9 PE=4 SV=1;>tr|E9PX73|E9PX73_MOUSE T-lymphocyte surface antigen Ly-9 OS=Mus musculus GN=	0.10916	-0.0952654	-0.0252651	-0.00379017		0.955363	24	24	43.6	0	73.142
sp|Q8R307|VPS18_MOUSE	sp|Q8R307|VPS18_MOUSE	>sp|Q8R307|VPS18_MOUSE Vacuolar protein sorting-associated protein 18 homolog OS=Mus musculus GN=Vps18 PE=1 SV=2	0.263035	0.0786098	0.227002	0.189549		0.0783698	24	24	31.4	3.1162e-205	110.22
sp|Q3U2P1|SC24A_MOUSE;tr|A2AA71|A2AA71_MOUSE;sp|Q3U2P1-2|SC24A_MOUSE;tr|A2AA72|A2AA72_MOUSE	sp|Q3U2P1|SC24A_MOUSE;tr|A2AA71|A2AA71_MOUSE	>sp|Q3U2P1|SC24A_MOUSE Protein transport protein Sec24A OS=Mus musculus GN=Sec24a PE=1 SV=1;>tr|A2AA71|A2AA71_MOUSE Protein transport protein Sec24A OS=Mus musculus GN=Sec24a PE=4 SV=1	-0.584003	-0.0875954	0.119157	-0.184147		0.470564	25	23	30.4	1.0004e-264	118.78
sp|Q8BFR4|GNS_MOUSE	sp|Q8BFR4|GNS_MOUSE	>sp|Q8BFR4|GNS_MOUSE N-acetylglucosamine-6-sulfatase OS=Mus musculus GN=Gns PE=2 SV=1	-0.231193	-0.294049	-0.0452975	-0.19018		0.125758	23	23	42.1	0	61.174
sp|Q60770|STXB3_MOUSE;sp|Q60770-2|STXB3_MOUSE;tr|E9Q6R9|E9Q6R9_MOUSE;tr|A2AEC9|A2AEC9_MOUSE	sp|Q60770|STXB3_MOUSE;sp|Q60770-2|STXB3_MOUSE	>sp|Q60770|STXB3_MOUSE Syntaxin-binding protein 3 OS=Mus musculus GN=Stxbp3 PE=1 SV=1;>sp|Q60770-2|STXB3_MOUSE Isoform 2 of Syntaxin-binding protein 3 OS=Mus musculus GN=Stxbp3	-0.0103959	-0.282193	-0.303419	-0.198669		0.169815	23	23	38.5	4.6341e-169	67.942
tr|E9Q236|E9Q236_MOUSE;tr|E9Q467|E9Q467_MOUSE	tr|E9Q236|E9Q236_MOUSE;tr|E9Q467|E9Q467_MOUSE	>tr|E9Q236|E9Q236_MOUSE Protein Abcc4 OS=Mus musculus GN=Abcc4 PE=3 SV=1;>tr|E9Q467|E9Q467_MOUSE Protein Abcc4 OS=Mus musculus GN=Abcc4 PE=3 SV=1	0.0207689	-0.757282	-0.0405117	-0.259008		0.408665	23	23	20.2	5.2839e-210	148.89
tr|E9Q4S7|E9Q4S7_MOUSE;tr|A2AWF9|A2AWF9_MOUSE;sp|Q64455|PTPRJ_MOUSE;tr|A2AWF8|A2AWF8_MOUSE	tr|E9Q4S7|E9Q4S7_MOUSE;tr|A2AWF9|A2AWF9_MOUSE;sp|Q64455|PTPRJ_MOUSE;tr|A2AWF8|A2AWF8_MOUSE	>tr|E9Q4S7|E9Q4S7_MOUSE Receptor-type tyrosine-protein phosphatase eta OS=Mus musculus GN=Ptprj PE=4 SV=2;>tr|A2AWF9|A2AWF9_MOUSE Protein tyrosine phosphatase receptor type J OS=Mus musculus GN=Ptprj PE=4 SV=1;>sp|Q64455|PTPRJ_MOUSE Receptor-type tyrosine-	0.0681893	0.0549179	-0.0649477	0.0193865		0.691979	23	23	18.4	2.1992e-288	148.59
sp|Q80XQ2|TBCD5_MOUSE	sp|Q80XQ2|TBCD5_MOUSE	>sp|Q80XQ2|TBCD5_MOUSE TBC1 domain family member 5 OS=Mus musculus GN=Tbc1d5 PE=1 SV=2	0.171335	0.063641	0.0335111	0.0894956		0.165797	23	23	42.6	4.0382e-212	91.836
sp|Q8BVE3|VATH_MOUSE	sp|Q8BVE3|VATH_MOUSE	>sp|Q8BVE3|VATH_MOUSE V-type proton ATPase subunit H OS=Mus musculus GN=Atp6v1h PE=1 SV=1	0.184471	0.258941	0.451963	0.298458		0.0644975	23	23	52.6	0	55.854
sp|P97384|ANX11_MOUSE;tr|D3Z7U0|D3Z7U0_MOUSE	sp|P97384|ANX11_MOUSE;tr|D3Z7U0|D3Z7U0_MOUSE	>sp|P97384|ANX11_MOUSE Annexin A11 OS=Mus musculus GN=Anxa11 PE=1 SV=2;>tr|D3Z7U0|D3Z7U0_MOUSE Annexin OS=Mus musculus GN=Anxa11 PE=3 SV=1	0.433814	0.418784	0.180148	0.344249		0.0525202	23	23	41.4	0	54.079
tr|E9Q0S6|E9Q0S6_MOUSE	tr|E9Q0S6|E9Q0S6_MOUSE	>tr|E9Q0S6|E9Q0S6_MOUSE Protein Tns1 OS=Mus musculus GN=Tns1 PE=4 SV=1	1.33954	0.0207689	0.191942	0.517416		0.337812	23	23	19.8	2.3636e-144	201.38
sp|P99024|TBB5_MOUSE;tr|G3UZR1|G3UZR1_MOUSE	sp|P99024|TBB5_MOUSE	>sp|P99024|TBB5_MOUSE Tubulin beta-5 chain OS=Mus musculus GN=Tubb5 PE=1 SV=1	-0.47325	-0.173742	-0.00905962	-0.218684		0.248791	22	22	67.1	0	49.67
sp|Q00651|ITA4_MOUSE;tr|Q792F9|Q792F9_MOUSE	sp|Q00651|ITA4_MOUSE;tr|Q792F9|Q792F9_MOUSE	>sp|Q00651|ITA4_MOUSE Integrin alpha-4 OS=Mus musculus GN=Itga4 PE=1 SV=1;>tr|Q792F9|Q792F9_MOUSE Alpha-4 integrin OS=Mus musculus GN=Itga4 PE=2 SV=1	-0.190405	-0.936138	-0.907143	-0.677895		0.108731	22	22	24.3	2.7897e-172	115.69
sp|P09411|PGK1_MOUSE	sp|P09411|PGK1_MOUSE	>sp|P09411|PGK1_MOUSE Phosphoglycerate kinase 1 OS=Mus musculus GN=Pgk1 PE=1 SV=4	-0.181935	0.146786	0.154842	0.0398977		0.753546	22	22	61.6	3.7725e-284	44.55
sp|P51863|VA0D1_MOUSE	sp|P51863|VA0D1_MOUSE	>sp|P51863|VA0D1_MOUSE V-type proton ATPase subunit d 1 OS=Mus musculus GN=Atp6v0d1 PE=1 SV=2	-0.0535985	0.017922	-0.0435716	-0.026416		0.358844	22	22	56.1	0	40.301
sp|Q60864|STIP1_MOUSE	sp|Q60864|STIP1_MOUSE	>sp|Q60864|STIP1_MOUSE Stress-induced-phosphoprotein 1 OS=Mus musculus GN=Stip1 PE=1 SV=1	-0.0480542	0.263996	0.15549	0.123811		0.308526	22	22	37.6	2.8768e-153	62.581
sp|Q9D2N9|VP33A_MOUSE	sp|Q9D2N9|VP33A_MOUSE	>sp|Q9D2N9|VP33A_MOUSE Vacuolar protein sorting-associated protein 33A OS=Mus musculus GN=Vps33a PE=1 SV=2	0.0485151	0.133564	-0.159734	0.00744815		0.939659	22	22	40.6	1.8566e-194	67.554
sp|O70496|CLCN7_MOUSE;tr|E9PYL4|E9PYL4_MOUSE;tr|F7BK14|F7BK14_MOUSE;tr|F6SUM2|F6SUM2_MOUSE	sp|O70496|CLCN7_MOUSE;tr|E9PYL4|E9PYL4_MOUSE	>sp|O70496|CLCN7_MOUSE H(+)/Cl(-) exchange transporter 7 OS=Mus musculus GN=Clcn7 PE=1 SV=1;>tr|E9PYL4|E9PYL4_MOUSE H(+)/Cl(-) exchange transporter 7 OS=Mus musculus GN=Clcn7 PE=4 SV=1	0.187007	0.284514	0.09815	0.189891		0.071783	22	22	34.2	0	88.712
sp|P80313|TCPH_MOUSE	sp|P80313|TCPH_MOUSE	>sp|P80313|TCPH_MOUSE T-complex protein 1 subunit eta OS=Mus musculus GN=Cct7 PE=1 SV=1	-0.636481	-0.225734	-0.244702	-0.368972		0.11028	21	21	45.8	6.4313e-148	59.652
sp|O08553|DPYL2_MOUSE;tr|D3YUS0|D3YUS0_MOUSE	sp|O08553|DPYL2_MOUSE	>sp|O08553|DPYL2_MOUSE Dihydropyrimidinase-related protein 2 OS=Mus musculus GN=Dpysl2 PE=1 SV=2	-0.544856	-0.134113	-0.333153	-0.337374		0.10454	21	21	56.8	0	62.277
tr|B1ATD2|B1ATD2_MOUSE;sp|Q60787|LCP2_MOUSE;tr|B1ATD1|B1ATD1_MOUSE	tr|B1ATD2|B1ATD2_MOUSE;sp|Q60787|LCP2_MOUSE;tr|B1ATD1|B1ATD1_MOUSE	>tr|B1ATD2|B1ATD2_MOUSE Lymphocyte cytosolic protein 2 OS=Mus musculus GN=Lcp2 PE=4 SV=1;>sp|Q60787|LCP2_MOUSE Lymphocyte cytosolic protein 2 OS=Mus musculus GN=Lcp2 PE=1 SV=2;>tr|B1ATD1|B1ATD1_MOUSE Lymphocyte cytosolic protein 2 OS=Mus musculus GN=Lcp2 P	-0.455594	-0.671623	-1.04249	-0.723235		0.0518226	21	21	45.7	6.071e-263	60.367
sp|P70460|VASP_MOUSE	sp|P70460|VASP_MOUSE	>sp|P70460|VASP_MOUSE Vasodilator-stimulated phosphoprotein OS=Mus musculus GN=Vasp PE=1 SV=4	-0.000360693	-0.229027	-0.358195	-0.195861		0.202078	21	21	62.4	0	39.666
sp|Q5KU39|VPS41_MOUSE	sp|Q5KU39|VPS41_MOUSE	>sp|Q5KU39|VPS41_MOUSE Vacuolar protein sorting-associated protein 41 homolog OS=Mus musculus GN=Vps41 PE=2 SV=1	0.00460933	-0.370247	-0.165823	-0.177154		0.243701	21	21	30.4	3.4183e-138	98.601
sp|Q9WVL3|S12A7_MOUSE;sp|Q9WVL3-2|S12A7_MOUSE	sp|Q9WVL3|S12A7_MOUSE;sp|Q9WVL3-2|S12A7_MOUSE	>sp|Q9WVL3|S12A7_MOUSE Solute carrier family 12 member 7 OS=Mus musculus GN=Slc12a7 PE=1 SV=1;>sp|Q9WVL3-2|S12A7_MOUSE Isoform 2 of Solute carrier family 12 member 7 OS=Mus musculus GN=Slc12a7	0.0535284	0.109829	-0.185819	-0.00748727		0.941686	22	21	23.4	0	119.48
sp|P01899|HA11_MOUSE;sp|P01897|HA1L_MOUSE;tr|O19441|O19441_MOUSE;tr|E9PX63|E9PX63_MOUSE;sp|P01896|HA1Z_MOUSE;tr|A7VMS3|A7VMS3_MOUSE;tr|H3BK58|H3BK58_MOUSE;tr|H3BJA9|H3BJA9_MOUSE;tr|F6VXI7|F6VXI7_MOUSE;tr|G3UY84|G3UY84_MOUSE;tr|E9PV42|E9PV42_MOUSE;tr|G3UZP7|G3UZP7_MOUSE;tr|G3UX20|G3UX20_MOUSE;tr|G3UZ37|G3UZ37_MOUSE	sp|P01899|HA11_MOUSE;sp|P01897|HA1L_MOUSE	>sp|P01899|HA11_MOUSE H-2 class I histocompatibility antigen, D-B alpha chain OS=Mus musculus GN=H2-D1 PE=1 SV=2;>sp|P01897|HA1L_MOUSE H-2 class I histocompatibility antigen, L-D alpha chain OS=Mus musculus GN=H2-L PE=1 SV=2	0.119688	-0.0549317	-0.0918788	-0.00904078		0.902482	21	21	51.1	0	40.836
sp|Q9D8U8|SNX5_MOUSE	sp|Q9D8U8|SNX5_MOUSE	>sp|Q9D8U8|SNX5_MOUSE Sorting nexin-5 OS=Mus musculus GN=Snx5 PE=1 SV=1	0.148479	-0.0838597	0.00158601	0.0220683		0.775856	21	21	46.8	4.0051e-126	46.797
sp|Q8K1B8|URP2_MOUSE	sp|Q8K1B8|URP2_MOUSE	>sp|Q8K1B8|URP2_MOUSE Fermitin family homolog 3 OS=Mus musculus GN=Fermt3 PE=1 SV=1	0.201759	-0.136521	-0.187149	-0.0406369		0.770879	21	21	40.9	4.1547e-194	75.634
tr|B9EJ86|B9EJ86_MOUSE;tr|G3X9N6|G3X9N6_MOUSE;tr|G5E833|G5E833_MOUSE;sp|Q9ER64|OSBL5_MOUSE	tr|B9EJ86|B9EJ86_MOUSE;tr|G3X9N6|G3X9N6_MOUSE	>tr|B9EJ86|B9EJ86_MOUSE Oxysterol-binding protein OS=Mus musculus GN=Osbpl8 PE=2 SV=1;>tr|G3X9N6|G3X9N6_MOUSE Oxysterol-binding protein OS=Mus musculus GN=Osbpl8 PE=3 SV=1	0.382501	-0.0491434	-0.0471894	0.0953895		0.574749	21	21	35.9	2.08e-292	101.27
sp|Q8BT60|CPNE3_MOUSE;sp|Q0VE82|CPNE7_MOUSE;sp|Q8BLR2|CPNE4_MOUSE;tr|Q9D6C8|Q9D6C8_MOUSE	sp|Q8BT60|CPNE3_MOUSE	>sp|Q8BT60|CPNE3_MOUSE Copine-3 OS=Mus musculus GN=Cpne3 PE=1 SV=2	0.405012	-0.320774	0.028852	0.0376966		0.873821	21	21	45	4.5387e-232	59.584
sp|O89001|CBPD_MOUSE	sp|O89001|CBPD_MOUSE	>sp|O89001|CBPD_MOUSE Carboxypeptidase D OS=Mus musculus GN=Cpd PE=1 SV=2	0.529171	-0.0928324	0.799502	0.411947		0.259262	21	21	20.3	2.3759e-51	152.4
tr|E9QN92|E9QN92_MOUSE;sp|Q8CI59-2|STEA3_MOUSE;sp|Q8CI59|STEA3_MOUSE;tr|D3YTP0|D3YTP0_MOUSE	tr|E9QN92|E9QN92_MOUSE;sp|Q8CI59-2|STEA3_MOUSE;sp|Q8CI59|STEA3_MOUSE;tr|D3YTP0|D3YTP0_MOUSE	>tr|E9QN92|E9QN92_MOUSE Metalloreductase STEAP3 OS=Mus musculus GN=Steap3 PE=4 SV=1;>sp|Q8CI59-2|STEA3_MOUSE Isoform 2 of Metalloreductase STEAP3 OS=Mus musculus GN=Steap3;>sp|Q8CI59|STEA3_MOUSE Metalloreductase STEAP3 OS=Mus musculus GN=Steap3 PE=1 SV=1;>	0.652418	0.215989	0.574344	0.480917		0.0699695	21	21	39	3.8092e-186	58.528
sp|Q80SY3|VA0D2_MOUSE	sp|Q80SY3|VA0D2_MOUSE	>sp|Q80SY3|VA0D2_MOUSE V-type proton ATPase subunit d 2 OS=Mus musculus GN=Atp6v0d2 PE=2 SV=2	0.668755	2.97185	3.37058	2.33706		0.109002	21	21	61.4	0	40.493
sp|P22682|CBL_MOUSE;sp|Q80XL1|CBLC_MOUSE;tr|G3X9U0|G3X9U0_MOUSE	sp|P22682|CBL_MOUSE	>sp|P22682|CBL_MOUSE E3 ubiquitin-protein ligase CBL OS=Mus musculus GN=Cbl PE=1 SV=3	1.27632	0.128425	0.197488	0.534077		0.28726	21	21	31.9	8.1914e-202	100.56
sp|Q91VI7|RINI_MOUSE	sp|Q91VI7|RINI_MOUSE	>sp|Q91VI7|RINI_MOUSE Ribonuclease inhibitor OS=Mus musculus GN=Rnh1 PE=1 SV=1	-0.490071	-0.128677	-0.00932098	-0.209356		0.284455	20	20	68.2	7.1207e-248	49.816
sp|P07901|HS90A_MOUSE;tr|B7ZC50|B7ZC50_MOUSE;tr|B7ZC49|B7ZC49_MOUSE;tr|A2A6A2|A2A6A2_MOUSE	sp|P07901|HS90A_MOUSE	>sp|P07901|HS90A_MOUSE Heat shock protein HSP 90-alpha OS=Mus musculus GN=Hsp90aa1 PE=1 SV=4	-0.248125	-0.0431701	-0.0663367	-0.119211		0.2072	33	20	48.2	0	84.787
tr|F8WH69|F8WH69_MOUSE;sp|Q09014|NCF1_MOUSE	tr|F8WH69|F8WH69_MOUSE;sp|Q09014|NCF1_MOUSE	>tr|F8WH69|F8WH69_MOUSE Neutrophil cytosol factor 1 OS=Mus musculus GN=Ncf1 PE=4 SV=1;>sp|Q09014|NCF1_MOUSE Neutrophil cytosol factor 1 OS=Mus musculus GN=Ncf1 PE=1 SV=3	-0.218346	-0.739613	-0.916099	-0.624686		0.0964399	20	20	58.2	0	46.015
sp|Q8VC42|MIC1_MOUSE;tr|F6X2I0|F6X2I0_MOUSE;tr|F6RDF1|F6RDF1_MOUSE	sp|Q8VC42|MIC1_MOUSE	>sp|Q8VC42|MIC1_MOUSE Uncharacterized protein C18orf8 homolog OS=Mus musculus GN=Mic1 PE=2 SV=1	-0.149665	-0.0414171	-0.0702544	-0.087112		0.114759	20	20	41.4	0	74.922
sp|Q8C1Y8|CCZ1_MOUSE	sp|Q8C1Y8|CCZ1_MOUSE	>sp|Q8C1Y8|CCZ1_MOUSE Vacuolar fusion protein CCZ1 homolog OS=Mus musculus GN=Ccz1 PE=1 SV=1	-0.09068	-0.155807	0.00733906	-0.0797161		0.234732	20	20	45.8	6.64e-203	55.504
sp|Q920Q4|VPS16_MOUSE;tr|G3X8X7|G3X8X7_MOUSE;sp|Q920Q4-2|VPS16_MOUSE;tr|A2BI90|A2BI90_MOUSE	sp|Q920Q4|VPS16_MOUSE;tr|G3X8X7|G3X8X7_MOUSE;sp|Q920Q4-2|VPS16_MOUSE	>sp|Q920Q4|VPS16_MOUSE Vacuolar protein sorting-associated protein 16 homolog OS=Mus musculus GN=Vps16 PE=1 SV=3;>tr|G3X8X7|G3X8X7_MOUSE Vacuolar protein sorting 16 (Yeast) OS=Mus musculus GN=Vps16 PE=4 SV=1;>sp|Q920Q4-2|VPS16_MOUSE Isoform 2 of Vacuolar p	-0.0549767	-0.103705	-0.327728	-0.162137		0.193284	20	20	30.5	1.1324e-82	94.927
sp|Q9DC29|ABCB6_MOUSE;tr|F6SGP4|F6SGP4_MOUSE	sp|Q9DC29|ABCB6_MOUSE	>sp|Q9DC29|ABCB6_MOUSE ATP-binding cassette sub-family B member 6, mitochondrial OS=Mus musculus GN=Abcb6 PE=1 SV=1	0.0467006	0.0301242	0.125254	0.0673597		0.148574	20	20	37.4	0	93.769
sp|P16858|G3P_MOUSE;tr|F8WJL5|F8WJL5_MOUSE;tr|D3YYI5|D3YYI5_MOUSE;tr|D3YU05|D3YU05_MOUSE;tr|D3Z0Z9|D3Z0Z9_MOUSE;tr|F6QXU4|F6QXU4_MOUSE;sp|Q64467|G3PT_MOUSE;tr|Q8BJ40|Q8BJ40_MOUSE	sp|P16858|G3P_MOUSE;tr|F8WJL5|F8WJL5_MOUSE;tr|D3YYI5|D3YYI5_MOUSE;tr|D3YU05|D3YU05_MOUSE;tr|D3Z0Z9|D3Z0Z9_MOUSE	>sp|P16858|G3P_MOUSE Glyceraldehyde-3-phosphate dehydrogenase OS=Mus musculus GN=Gapdh PE=1 SV=2;>tr|F8WJL5|F8WJL5_MOUSE Glyceraldehyde-3-phosphate dehydrogenase OS=Mus musculus GN=Gapdh PE=3 SV=1;>tr|D3YYI5|D3YYI5_MOUSE Glyceraldehyde-3-phosphate dehydrog	0.0787465	0.0364681	0.106884	0.074033		0.0686311	20	20	69.4	0	35.81
sp|Q8R4C2|RUFY2_MOUSE;tr|Q8BR30|Q8BR30_MOUSE;tr|D3Z4D2|D3Z4D2_MOUSE;tr|D6RET4|D6RET4_MOUSE;sp|Q9D394-2|RUFY3_MOUSE;sp|Q9D394-4|RUFY3_MOUSE;sp|Q9D394-3|RUFY3_MOUSE;sp|Q9D394|RUFY3_MOUSE;tr|D3Z7T9|D3Z7T9_MOUSE	sp|Q8R4C2|RUFY2_MOUSE;tr|Q8BR30|Q8BR30_MOUSE;tr|D3Z4D2|D3Z4D2_MOUSE	>sp|Q8R4C2|RUFY2_MOUSE RUN and FYVE domain-containing protein 2 OS=Mus musculus GN=Rufy2 PE=1 SV=2;>tr|Q8BR30|Q8BR30_MOUSE RUN and FYVE domain-containing protein 2 OS=Mus musculus GN=Rufy2 PE=2 SV=1;>tr|D3Z4D2|D3Z4D2_MOUSE RUN and FYVE domain-containing pr	0.109561	0.0458623	0.373398	0.176274		0.220803	22	20	39.1	7.6204e-181	70.092
sp|Q3UH93|PLXD1_MOUSE;tr|F6T0L5|F6T0L5_MOUSE	sp|Q3UH93|PLXD1_MOUSE	>sp|Q3UH93|PLXD1_MOUSE Plexin-D1 OS=Mus musculus GN=Plxnd1 PE=1 SV=1	0.223052	-0.230211	-0.31982	-0.108993		0.583086	20	20	16.7	8.7e-144	211.61
sp|Q62523|ZYX_MOUSE	sp|Q62523|ZYX_MOUSE	>sp|Q62523|ZYX_MOUSE Zyxin OS=Mus musculus GN=Zyx PE=1 SV=2	0.301354	0.854315	0.601031	0.585566		0.067078	20	20	54.4	1.3674e-135	60.545
sp|Q9DB05|SNAA_MOUSE;sp|P28663|SNAB_MOUSE	sp|Q9DB05|SNAA_MOUSE	>sp|Q9DB05|SNAA_MOUSE Alpha-soluble NSF attachment protein OS=Mus musculus GN=Napa PE=1 SV=1	0.678973	0.241474	0.41446	0.444969		0.0729082	20	20	83.1	0	33.189
sp|B2RUP2|UN13D_MOUSE;sp|B2RUP2-2|UN13D_MOUSE;tr|A2A855|A2A855_MOUSE;tr|A2A858|A2A858_MOUSE	sp|B2RUP2|UN13D_MOUSE;sp|B2RUP2-2|UN13D_MOUSE	>sp|B2RUP2|UN13D_MOUSE Protein unc-13 homolog D OS=Mus musculus GN=Unc13d PE=1 SV=2;>sp|B2RUP2-2|UN13D_MOUSE Isoform 2 of Protein unc-13 homolog D OS=Mus musculus GN=Unc13d	0.728487	0.305795	0.0489337	0.361072		0.209941	20	20	25.3	1.2436e-172	123.12
sp|Q6PF93|PK3C3_MOUSE;sp|Q6PF93-2|PK3C3_MOUSE;tr|E9QLS6|E9QLS6_MOUSE;tr|D3YZ98|D3YZ98_MOUSE;tr|E9Q824|E9Q824_MOUSE	sp|Q6PF93|PK3C3_MOUSE;sp|Q6PF93-2|PK3C3_MOUSE;tr|E9QLS6|E9QLS6_MOUSE;tr|D3YZ98|D3YZ98_MOUSE	>sp|Q6PF93|PK3C3_MOUSE Phosphatidylinositol 3-kinase catalytic subunit type 3 OS=Mus musculus GN=Pik3c3 PE=1 SV=1;>sp|Q6PF93-2|PK3C3_MOUSE Isoform 2 of Phosphatidylinositol 3-kinase catalytic subunit type 3 OS=Mus musculus GN=Pik3c3;>tr|E9QLS6|E9QLS6_MOUSE	-1.01508	0.365021	-0.548459	-0.399507		0.428193	19	19	27.7	8.8725e-73	101.49
tr|G3X8T3|G3X8T3_MOUSE;sp|P16675|PPGB_MOUSE;tr|A2A5J9|A2A5J9_MOUSE;tr|A2A5J8|A2A5J8_MOUSE;tr|A2A5J6|A2A5J6_MOUSE	tr|G3X8T3|G3X8T3_MOUSE;sp|P16675|PPGB_MOUSE	>tr|G3X8T3|G3X8T3_MOUSE Lysosomal protective protein OS=Mus musculus GN=Ctsa PE=4 SV=1;>sp|P16675|PPGB_MOUSE Lysosomal protective protein OS=Mus musculus GN=Ctsa PE=1 SV=1	-0.293182	-0.129766	-0.15637	-0.193106		0.0623661	19	19	35.8	0	55.726
sp|Q99P91|GPNMB_MOUSE	sp|Q99P91|GPNMB_MOUSE	>sp|Q99P91|GPNMB_MOUSE Transmembrane glycoprotein NMB OS=Mus musculus GN=Gpnmb PE=1 SV=2	-0.259962	-0.167394	-0.0258232	-0.151059		0.156726	19	19	37.5	0	63.675
sp|P61979-2|HNRPK_MOUSE;sp|P61979|HNRPK_MOUSE;tr|B2M1R6|B2M1R6_MOUSE;sp|P61979-3|HNRPK_MOUSE;tr|H3BKD0|H3BKD0_MOUSE;tr|H3BK96|H3BK96_MOUSE;tr|H3BLL4|H3BLL4_MOUSE;tr|H3BKI8|H3BKI8_MOUSE;tr|H3BLP7|H3BLP7_MOUSE;tr|Q8BT23|Q8BT23_MOUSE;tr|H3BJ43|H3BJ43_MOUSE;tr|H3BJS9|H3BJS9_MOUSE	sp|P61979-2|HNRPK_MOUSE;sp|P61979|HNRPK_MOUSE;tr|B2M1R6|B2M1R6_MOUSE;sp|P61979-3|HNRPK_MOUSE;tr|H3BKD0|H3BKD0_MOUSE;tr|H3BK96|H3BK96_MOUSE;tr|H3BLL4|H3BLL4_MOUSE;tr|H3BKI8|H3BKI8_MOUSE	>sp|P61979-2|HNRPK_MOUSE Isoform 2 of Heterogeneous nuclear ribonucleoprotein K OS=Mus musculus GN=Hnrnpk;>sp|P61979|HNRPK_MOUSE Heterogeneous nuclear ribonucleoprotein K OS=Mus musculus GN=Hnrnpk PE=1 SV=1;>tr|B2M1R6|B2M1R6_MOUSE Heterogeneous nuclear rib	-0.207878	-0.126218	0.256769	-0.0257756		0.873764	19	19	44.6	0	51.028
tr|G5E8J0|G5E8J0_MOUSE;sp|O35516|NOTC2_MOUSE;sp|O35516-2|NOTC2_MOUSE	tr|G5E8J0|G5E8J0_MOUSE;sp|O35516|NOTC2_MOUSE;sp|O35516-2|NOTC2_MOUSE	>tr|G5E8J0|G5E8J0_MOUSE Notch 2 extracellular truncation OS=Mus musculus GN=Notch2 PE=4 SV=1;>sp|O35516|NOTC2_MOUSE Neurogenic locus notch homolog protein 2 OS=Mus musculus GN=Notch2 PE=1 SV=1;>sp|O35516-2|NOTC2_MOUSE Isoform 2 of Neurogenic locus notch ho	-0.154634	NaN	NaN	-0.154634		1	19	19	13.5	9.1091e-247	265.63
sp|B2RX12|MRP3_MOUSE;tr|J3QML2|J3QML2_MOUSE;sp|B2RX12-2|MRP3_MOUSE;sp|B2RX12-3|MRP3_MOUSE	sp|B2RX12|MRP3_MOUSE;tr|J3QML2|J3QML2_MOUSE;sp|B2RX12-2|MRP3_MOUSE;sp|B2RX12-3|MRP3_MOUSE	>sp|B2RX12|MRP3_MOUSE Canalicular multispecific organic anion transporter 2 OS=Mus musculus GN=Abcc3 PE=1 SV=1;>tr|J3QML2|J3QML2_MOUSE Canalicular multispecific organic anion transporter 2 OS=Mus musculus GN=Abcc3 PE=4 SV=1;>sp|B2RX12-2|MRP3_MOUSE Isoform	-0.0856804	-0.355941	0.0614305	-0.12673		0.408707	20	19	18.4	4.0131e-192	169.12
sp|Q6A0D4|RFTN1_MOUSE;tr|D3Z731|D3Z731_MOUSE	sp|Q6A0D4|RFTN1_MOUSE	>sp|Q6A0D4|RFTN1_MOUSE Raftlin OS=Mus musculus GN=Rftn1 PE=1 SV=4	-0.0648118	-0.0392066	-0.109359	-0.0711257		0.0739453	19	19	40.8	1.3784e-178	61.536
sp|Q6P5E4|UGGG1_MOUSE;tr|G3UYG7|G3UYG7_MOUSE;tr|G3UZU8|G3UZU8_MOUSE;tr|G3UZC1|G3UZC1_MOUSE;tr|G3UY73|G3UY73_MOUSE	sp|Q6P5E4|UGGG1_MOUSE	>sp|Q6P5E4|UGGG1_MOUSE UDP-glucose:glycoprotein glucosyltransferase 1 OS=Mus musculus GN=Uggt1 PE=1 SV=4	-0.0308845	-0.124126	-0.0654004	-0.0734702		0.114201	19	19	17.6	5.9605e-87	176.43
tr|E9PWQ3|E9PWQ3_MOUSE;tr|J3QQ16|J3QQ16_MOUSE;tr|D3YWD1|D3YWD1_MOUSE	tr|E9PWQ3|E9PWQ3_MOUSE;tr|J3QQ16|J3QQ16_MOUSE	>tr|E9PWQ3|E9PWQ3_MOUSE Protein Col6a3 OS=Mus musculus GN=Col6a3 PE=4 SV=2;>tr|J3QQ16|J3QQ16_MOUSE Protein Col6a3 OS=Mus musculus GN=Col6a3 PE=4 SV=1	0.0190613	-0.0248981	0.101784	0.0319826		0.47988	19	19	6.3	3.5714e-24	353.93
sp|Q7M6Y3-5|PICA_MOUSE;sp|Q7M6Y3-3|PICA_MOUSE;sp|Q7M6Y3-2|PICA_MOUSE	sp|Q7M6Y3-5|PICA_MOUSE;sp|Q7M6Y3-3|PICA_MOUSE;sp|Q7M6Y3-2|PICA_MOUSE	>sp|Q7M6Y3-5|PICA_MOUSE Isoform 5 of Phosphatidylinositol-binding clathrin assembly protein OS=Mus musculus GN=Picalm;>sp|Q7M6Y3-3|PICA_MOUSE Isoform 3 of Phosphatidylinositol-binding clathrin assembly protein OS=Mus musculus GN=Picalm;>sp|Q7M6Y3-2|PICA_MO	0.214	0.0569996	0.0124972	0.0944991		0.262096	19	19	33.1	1.2558e-272	70.981
tr|E9QAJ9|E9QAJ9_MOUSE;sp|Q3UIA2-3|RHG17_MOUSE	tr|E9QAJ9|E9QAJ9_MOUSE;sp|Q3UIA2-3|RHG17_MOUSE	>tr|E9QAJ9|E9QAJ9_MOUSE Rho GTPase-activating protein 17 OS=Mus musculus GN=Arhgap17 PE=4 SV=1;>sp|Q3UIA2-3|RHG17_MOUSE Isoform 3 of Rho GTPase-activating protein 17 OS=Mus musculus GN=Arhgap17	0.263996	0.0839282	-0.0651287	0.0942651		0.426248	19	19	36.7	0	88.924
sp|P06869|UROK_MOUSE	sp|P06869|UROK_MOUSE	>sp|P06869|UROK_MOUSE Urokinase-type plasminogen activator OS=Mus musculus GN=Plau PE=1 SV=1	0.396707	0.965987	1.07334	0.812012		0.0608172	19	19	56.4	3.4072e-248	48.267
tr|Q91V35|Q91V35_MOUSE;sp|P18052|PTPRA_MOUSE;sp|P18052-2|PTPRA_MOUSE	tr|Q91V35|Q91V35_MOUSE;sp|P18052|PTPRA_MOUSE;sp|P18052-2|PTPRA_MOUSE	>tr|Q91V35|Q91V35_MOUSE Protein tyrosin phosphatase receptor type alpha OS=Mus musculus GN=Ptpra PE=2 SV=1;>sp|P18052|PTPRA_MOUSE Receptor-type tyrosine-protein phosphatase alpha OS=Mus musculus GN=Ptpra PE=1 SV=3;>sp|P18052-2|PTPRA_MOUSE Isoform 2 of Rece	0.416407	-0.0882701	-0.180119	0.0493393		0.815106	21	19	33.2	3.8044e-170	89.841
sp|Q99LJ0|CT2NL_MOUSE;tr|Q3U4S0|Q3U4S0_MOUSE;tr|F6VV40|F6VV40_MOUSE	sp|Q99LJ0|CT2NL_MOUSE	>sp|Q99LJ0|CT2NL_MOUSE CTTNBP2 N-terminal-like protein OS=Mus musculus GN=Cttnbp2nl PE=1 SV=1	0.547647	0.095722	0.265557	0.302975		0.148265	19	19	36.4	3.1634e-196	69.84
sp|Q640N1|AEBP1_MOUSE;sp|Q640N1-2|AEBP1_MOUSE;sp|Q9D2L5|CPXM2_MOUSE	sp|Q640N1|AEBP1_MOUSE;sp|Q640N1-2|AEBP1_MOUSE	>sp|Q640N1|AEBP1_MOUSE Adipocyte enhancer-binding protein 1 OS=Mus musculus GN=Aebp1 PE=1 SV=1;>sp|Q640N1-2|AEBP1_MOUSE Isoform 2 of Adipocyte enhancer-binding protein 1 OS=Mus musculus GN=Aebp1	0.692695	1.41619	0.503043	0.870643		0.0887316	19	19	22.6	4.2108e-258	128.36
sp|P18581-2|CTR2_MOUSE;tr|E9Q6C4|E9Q6C4_MOUSE;tr|E9QJY0|E9QJY0_MOUSE;sp|P18581|CTR2_MOUSE	sp|P18581-2|CTR2_MOUSE;tr|E9Q6C4|E9Q6C4_MOUSE;tr|E9QJY0|E9QJY0_MOUSE;sp|P18581|CTR2_MOUSE	>sp|P18581-2|CTR2_MOUSE Isoform 2 of Low affinity cationic amino acid transporter 2 OS=Mus musculus GN=Slc7a2;>tr|E9Q6C4|E9Q6C4_MOUSE Low affinity cationic amino acid transporter 2 OS=Mus musculus GN=Slc7a2 PE=4 SV=1;>tr|E9QJY0|E9QJY0_MOUSE Low affinity ca	1.66471	0.0831111	1.22039	0.989404		0.170443	19	19	31.5	0	71.785
tr|Q9CPX4|Q9CPX4_MOUSE;sp|P29391|FRIL1_MOUSE;sp|P49945|FRIL2_MOUSE;tr|H3BKD3|H3BKD3_MOUSE	tr|Q9CPX4|Q9CPX4_MOUSE;sp|P29391|FRIL1_MOUSE;sp|P49945|FRIL2_MOUSE	>tr|Q9CPX4|Q9CPX4_MOUSE Ferritin OS=Mus musculus GN=Ftl1 PE=2 SV=1;>sp|P29391|FRIL1_MOUSE Ferritin light chain 1 OS=Mus musculus GN=Ftl1 PE=1 SV=2;>sp|P49945|FRIL2_MOUSE Ferritin light chain 2 OS=Mus musculus GN=Ftl2 PE=2 SV=2	-0.59168	-0.15343	0.0954519	-0.216553		0.393719	18	18	84.2	0	20.772
tr|E9Q3X0|E9Q3X0_MOUSE;sp|Q9EQK5|MVP_MOUSE;tr|D3Z2N7|D3Z2N7_MOUSE	tr|E9Q3X0|E9Q3X0_MOUSE;sp|Q9EQK5|MVP_MOUSE	>tr|E9Q3X0|E9Q3X0_MOUSE Major vault protein OS=Mus musculus GN=Mvp PE=4 SV=1;>sp|Q9EQK5|MVP_MOUSE Major vault protein OS=Mus musculus GN=Mvp PE=1 SV=4	-0.586363	-0.701764	-0.249668	-0.512598		0.0634139	18	18	27.1	7.3272e-184	96.856
sp|Q9DBR7|MYPT1_MOUSE;sp|Q9DBR7-2|MYPT1_MOUSE	sp|Q9DBR7|MYPT1_MOUSE;sp|Q9DBR7-2|MYPT1_MOUSE	>sp|Q9DBR7|MYPT1_MOUSE Protein phosphatase 1 regulatory subunit 12A OS=Mus musculus GN=Ppp1r12a PE=1 SV=2;>sp|Q9DBR7-2|MYPT1_MOUSE Isoform 2 of Protein phosphatase 1 regulatory subunit 12A OS=Mus musculus GN=Ppp1r12a	-0.49076	-0.15592	0.311852	-0.111609		0.678884	18	18	18	9.5894e-38	114.99
sp|P35585|AP1M1_MOUSE;tr|D3YZ71|D3YZ71_MOUSE	sp|P35585|AP1M1_MOUSE	>sp|P35585|AP1M1_MOUSE AP-1 complex subunit mu-1 OS=Mus musculus GN=Ap1m1 PE=1 SV=3	-0.291733	-0.335244	-0.109125	-0.245368		0.0712817	18	18	55.3	4.3911e-77	48.542
sp|A2A8Z1|OSBL9_MOUSE;tr|E9PXZ2|E9PXZ2_MOUSE;tr|F6UHR6|F6UHR6_MOUSE;tr|E9Q6C1|E9Q6C1_MOUSE;sp|A2A8Z1-2|OSBL9_MOUSE;tr|Q5FWX7|Q5FWX7_MOUSE	sp|A2A8Z1|OSBL9_MOUSE;tr|E9PXZ2|E9PXZ2_MOUSE;tr|F6UHR6|F6UHR6_MOUSE;tr|E9Q6C1|E9Q6C1_MOUSE;sp|A2A8Z1-2|OSBL9_MOUSE;tr|Q5FWX7|Q5FWX7_MOUSE	>sp|A2A8Z1|OSBL9_MOUSE Oxysterol-binding protein-related protein 9 OS=Mus musculus GN=Osbpl9 PE=1 SV=1;>tr|E9PXZ2|E9PXZ2_MOUSE Oxysterol-binding protein OS=Mus musculus GN=Osbpl9 PE=3 SV=2;>tr|F6UHR6|F6UHR6_MOUSE Oxysterol-binding protein OS=Mus musculus G	-0.134319	-0.517647	-0.736966	-0.462977		0.119333	18	18	30.2	7.3985e-54	83.108
tr|E9Q447|E9Q447_MOUSE;tr|A3KGU7|A3KGU7_MOUSE;sp|P16546|SPTN1_MOUSE;tr|A3KGU5|A3KGU5_MOUSE;sp|P16546-2|SPTN1_MOUSE;tr|A3KGU9|A3KGU9_MOUSE	tr|E9Q447|E9Q447_MOUSE;tr|A3KGU7|A3KGU7_MOUSE;sp|P16546|SPTN1_MOUSE;tr|A3KGU5|A3KGU5_MOUSE;sp|P16546-2|SPTN1_MOUSE	>tr|E9Q447|E9Q447_MOUSE Protein Spna2 OS=Mus musculus GN=Spna2 PE=4 SV=1;>tr|A3KGU7|A3KGU7_MOUSE Protein Spna2 OS=Mus musculus GN=Spna2 PE=4 SV=1;>sp|P16546|SPTN1_MOUSE Spectrin alpha chain, non-erythrocytic 1 OS=Mus musculus GN=Sptan1 PE=1 SV=4;>tr|A3KGU5	-0.105396	NaN	0.220206	0.0574052		0.784187	18	18	9.4	4.9548e-38	285.34
tr|A2AMV7|A2AMV7_MOUSE;sp|P47757-2|CAPZB_MOUSE;tr|A2AMW0|A2AMW0_MOUSE;tr|F7CAZ6|F7CAZ6_MOUSE;tr|F6YHZ8|F6YHZ8_MOUSE;tr|F6QJN8|F6QJN8_MOUSE	tr|A2AMV7|A2AMV7_MOUSE;sp|P47757-2|CAPZB_MOUSE;tr|A2AMW0|A2AMW0_MOUSE;tr|F7CAZ6|F7CAZ6_MOUSE	>tr|A2AMV7|A2AMV7_MOUSE CAPZB3 OS=Mus musculus GN=Capzb PE=2 SV=1;>sp|P47757-2|CAPZB_MOUSE Isoform 2 of F-actin-capping protein subunit beta OS=Mus musculus GN=Capzb;>tr|A2AMW0|A2AMW0_MOUSE Capping protein (Actin filament) muscle Z-line, beta OS=Mus muscul	-0.0307666	0.0897694	0.127765	0.062256		0.322464	18	18	52.2	1.2327e-109	33.767
sp|Q61549|EMR1_MOUSE	sp|Q61549|EMR1_MOUSE	>sp|Q61549|EMR1_MOUSE EGF-like module-containing mucin-like hormone receptor-like 1 OS=Mus musculus GN=Emr1 PE=2 SV=1	0.0117819	0.0706641	0.0854246	0.0559569		0.130668	18	18	23.1	0	102.13
tr|F8VPM7|F8VPM7_MOUSE;sp|Q99MI1|RB6I2_MOUSE;sp|Q99MI1-3|RB6I2_MOUSE;sp|Q99MI1-2|RB6I2_MOUSE;sp|Q6PH08-2|ERC2_MOUSE	tr|F8VPM7|F8VPM7_MOUSE;sp|Q99MI1|RB6I2_MOUSE;sp|Q99MI1-3|RB6I2_MOUSE;sp|Q99MI1-2|RB6I2_MOUSE	>tr|F8VPM7|F8VPM7_MOUSE ELKS/Rab6-interacting/CAST family member 1 OS=Mus musculus GN=Erc1 PE=4 SV=1;>sp|Q99MI1|RB6I2_MOUSE ELKS/Rab6-interacting/CAST family member 1 OS=Mus musculus GN=Erc1 PE=1 SV=1;>sp|Q99MI1-3|RB6I2_MOUSE Isoform 3 of ELKS/Rab6-interac	0.0233263	0.215119	-0.0874115	0.0503447		0.626345	18	18	18.7	1.0225e-33	128.33
sp|P59108|CPNE2_MOUSE	sp|P59108|CPNE2_MOUSE	>sp|P59108|CPNE2_MOUSE Copine-2 OS=Mus musculus GN=Cpne2 PE=2 SV=1	0.0543624	-0.0548568	-0.0494569	-0.0166505		0.685533	19	18	42.7	0	61.035
sp|Q8R502|LRC8C_MOUSE;tr|D3YUV5|D3YUV5_MOUSE;tr|D3Z557|D3Z557_MOUSE	sp|Q8R502|LRC8C_MOUSE	>sp|Q8R502|LRC8C_MOUSE Leucine-rich repeat-containing protein 8C OS=Mus musculus GN=Lrrc8c PE=1 SV=1	0.138552	-0.14642	-0.0656269	-0.024498		0.799846	18	18	26.4	3.0999e-171	92.371
tr|E9Q9B7|E9Q9B7_MOUSE	tr|E9Q9B7|E9Q9B7_MOUSE	>tr|E9Q9B7|E9Q9B7_MOUSE Protein Kidins220 OS=Mus musculus GN=Kidins220 PE=4 SV=1	0.437547	0.176451	-0.028381	0.195206		0.284643	18	18	13	3.6009e-64	199.18
sp|Q6P1E1|ZMIZ1_MOUSE;sp|Q6P1E1-2|ZMIZ1_MOUSE	sp|Q6P1E1|ZMIZ1_MOUSE;sp|Q6P1E1-2|ZMIZ1_MOUSE	>sp|Q6P1E1|ZMIZ1_MOUSE Zinc finger MIZ domain-containing protein 1 OS=Mus musculus GN=Zmiz1 PE=2 SV=1;>sp|Q6P1E1-2|ZMIZ1_MOUSE Isoform 2 of Zinc finger MIZ domain-containing protein 1 OS=Mus musculus GN=Zmiz1	0.547252	0.185867	-0.0249862	0.236044		0.293268	18	18	24.3	1.125e-285	115.85
sp|P70315|WASP_MOUSE	sp|P70315|WASP_MOUSE	>sp|P70315|WASP_MOUSE Wiskott-Aldrich syndrome protein homolog OS=Mus musculus GN=Was PE=1 SV=1	0.605115	0.0597706	-0.255942	0.136314		0.642121	18	18	53.8	0	54.191
sp|Q99PL5|RRBP1_MOUSE;tr|A2AVJ7|A2AVJ7_MOUSE;sp|Q99PL5-2|RRBP1_MOUSE;sp|Q99PL5-3|RRBP1_MOUSE;sp|Q99PL5-4|RRBP1_MOUSE;sp|Q99PL5-5|RRBP1_MOUSE;sp|Q99PL5-6|RRBP1_MOUSE;sp|Q99PL5-7|RRBP1_MOUSE;sp|Q99PL5-8|RRBP1_MOUSE;sp|Q99PL5-9|RRBP1_MOUSE;sp|Q99PL5-10|RRBP1_MOUSE;sp|Q99PL5-11|RRBP1_MOUSE;sp|Q99PL5-12|RRBP1_MOUSE	sp|Q99PL5|RRBP1_MOUSE;tr|A2AVJ7|A2AVJ7_MOUSE	>sp|Q99PL5|RRBP1_MOUSE Ribosome-binding protein 1 OS=Mus musculus GN=Rrbp1 PE=2 SV=2;>tr|A2AVJ7|A2AVJ7_MOUSE Ribosome binding protein 1 OS=Mus musculus GN=Rrbp1 PE=4 SV=1	0.636451	0.323889	0.827087	0.595809		0.0555979	18	18	13	1.5719e-142	172.88
sp|Q61072|ADAM9_MOUSE;tr|E9Q638|E9Q638_MOUSE	sp|Q61072|ADAM9_MOUSE;tr|E9Q638|E9Q638_MOUSE	>sp|Q61072|ADAM9_MOUSE Disintegrin and metalloproteinase domain-containing protein 9 OS=Mus musculus GN=Adam9 PE=2 SV=2;>tr|E9Q638|E9Q638_MOUSE Disintegrin and metalloproteinase domain-containing protein 9 OS=Mus musculus GN=Adam9 PE=4 SV=1	0.718877	0.329985	0.32008	0.456314		0.0737647	18	18	29.9	2.4363e-230	92.079
sp|Q08093|CNN2_MOUSE;tr|D3Z7R6|D3Z7R6_MOUSE	sp|Q08093|CNN2_MOUSE;tr|D3Z7R6|D3Z7R6_MOUSE	>sp|Q08093|CNN2_MOUSE Calponin-2 OS=Mus musculus GN=Cnn2 PE=2 SV=1;>tr|D3Z7R6|D3Z7R6_MOUSE Calponin-2 OS=Mus musculus GN=Cnn2 PE=4 SV=1	0.758559	0.16221	-0.0602168	0.286851		0.361423	18	18	71.5	7.8762e-271	33.155
sp|Q9CWZ7|SNAG_MOUSE;tr|D3Z4B2|D3Z4B2_MOUSE	sp|Q9CWZ7|SNAG_MOUSE;tr|D3Z4B2|D3Z4B2_MOUSE	>sp|Q9CWZ7|SNAG_MOUSE Gamma-soluble NSF attachment protein OS=Mus musculus GN=Napg PE=1 SV=1;>tr|D3Z4B2|D3Z4B2_MOUSE Gamma-soluble NSF attachment protein (Fragment) OS=Mus musculus GN=Napg PE=4 SV=1	0.958286	0.330329	0.692516	0.660377		0.0682598	18	18	56.1	3.7561e-301	34.732
sp|P51881|ADT2_MOUSE	sp|P51881|ADT2_MOUSE	>sp|P51881|ADT2_MOUSE ADP/ATP translocase 2 OS=Mus musculus GN=Slc25a5 PE=1 SV=3	1.38918	0.692516	0.362105	0.814601		0.114795	18	18	48.7	2.8465e-114	32.931
sp|P70271|PDLI4_MOUSE;tr|Q5SWV3|Q5SWV3_MOUSE;tr|A8Y5C3|A8Y5C3_MOUSE	sp|P70271|PDLI4_MOUSE;tr|Q5SWV3|Q5SWV3_MOUSE	>sp|P70271|PDLI4_MOUSE PDZ and LIM domain protein 4 OS=Mus musculus GN=Pdlim4 PE=1 SV=3;>tr|Q5SWV3|Q5SWV3_MOUSE PDZ and LIM domain 4 OS=Mus musculus GN=Pdlim4 PE=2 SV=1	-0.848115	-0.354723	-0.563987	-0.588942		0.0541897	17	17	57.3	4.5457e-254	35.556
sp|Q3UW53|NIBAN_MOUSE;tr|D3Z233|D3Z233_MOUSE;tr|D3YYZ9|D3YYZ9_MOUSE	sp|Q3UW53|NIBAN_MOUSE	>sp|Q3UW53|NIBAN_MOUSE Protein Niban OS=Mus musculus GN=Fam129a PE=1 SV=2	-0.438307	-0.496244	-0.0047253	-0.313092		0.180968	17	17	28.8	5.6732e-54	102.65
sp|Q91XV3|BASP1_MOUSE	sp|Q91XV3|BASP1_MOUSE	>sp|Q91XV3|BASP1_MOUSE Brain acid soluble protein 1 OS=Mus musculus GN=Basp1 PE=1 SV=3	-0.254702	-0.139633	-0.0691037	-0.15448		0.103849	17	17	92.9	0	22.086
tr|G5E8N5|G5E8N5_MOUSE;sp|P06151|LDHA_MOUSE;tr|D3YZQ9|D3YZQ9_MOUSE;tr|D3Z736|D3Z736_MOUSE	tr|G5E8N5|G5E8N5_MOUSE;sp|P06151|LDHA_MOUSE;tr|D3YZQ9|D3YZQ9_MOUSE;tr|D3Z736|D3Z736_MOUSE	>tr|G5E8N5|G5E8N5_MOUSE L-lactate dehydrogenase A OS=Mus musculus GN=Ldha PE=3 SV=1;>sp|P06151|LDHA_MOUSE L-lactate dehydrogenase A chain OS=Mus musculus GN=Ldha PE=1 SV=3;>tr|D3YZQ9|D3YZQ9_MOUSE L-lactate dehydrogenase (Fragment) OS=Mus musculus GN=Ldha P	-0.230702	-0.0185127	-0.176919	-0.142045		0.155466	17	17	47.1	6.1034e-190	39.758
sp|Q60932|VDAC1_MOUSE;sp|Q60932-2|VDAC1_MOUSE;tr|F2Z471|F2Z471_MOUSE	sp|Q60932|VDAC1_MOUSE;sp|Q60932-2|VDAC1_MOUSE;tr|F2Z471|F2Z471_MOUSE	>sp|Q60932|VDAC1_MOUSE Voltage-dependent anion-selective channel protein 1 OS=Mus musculus GN=Vdac1 PE=1 SV=3;>sp|Q60932-2|VDAC1_MOUSE Isoform Mt-VDAC1 of Voltage-dependent anion-selective channel protein 1 OS=Mus musculus GN=Vdac1;>tr|F2Z471|F2Z471_MOUSE	-0.223593	-0.540484	-0.505533	-0.423203		0.0518542	17	17	70.3	0	32.351
tr|Q8CBB7|Q8CBB7_MOUSE;sp|P22892|AP1G1_MOUSE	tr|Q8CBB7|Q8CBB7_MOUSE;sp|P22892|AP1G1_MOUSE	>tr|Q8CBB7|Q8CBB7_MOUSE AP-1 complex subunit gamma-1 OS=Mus musculus GN=Ap1g1 PE=2 SV=1;>sp|P22892|AP1G1_MOUSE AP-1 complex subunit gamma-1 OS=Mus musculus GN=Ap1g1 PE=1 SV=3	-0.188167	-0.451622	-0.171385	-0.270391		0.0965888	17	17	24.5	2.795e-158	91.721
sp|Q02053|UBA1_MOUSE;sp|P31254|UBA1Y_MOUSE	sp|Q02053|UBA1_MOUSE	>sp|Q02053|UBA1_MOUSE Ubiquitin-like modifier-activating enzyme 1 OS=Mus musculus GN=Uba1 PE=1 SV=1	-0.175403	-0.410026	-0.0155492	-0.200326		0.222446	17	17	20.1	2.5669e-45	117.81
sp|Q99MB1|TLR3_MOUSE	sp|Q99MB1|TLR3_MOUSE	>sp|Q99MB1|TLR3_MOUSE Toll-like receptor 3 OS=Mus musculus GN=Tlr3 PE=1 SV=2	-0.140682	-0.74589	0.0113525	-0.29174		0.334355	17	17	25.5	1.0636e-213	103.67
sp|Q08509|EPS8_MOUSE;tr|Q3UGL1|Q3UGL1_MOUSE;tr|D3Z5I5|D3Z5I5_MOUSE;tr|D3Z7F4|D3Z7F4_MOUSE	sp|Q08509|EPS8_MOUSE;tr|Q3UGL1|Q3UGL1_MOUSE	>sp|Q08509|EPS8_MOUSE Epidermal growth factor receptor kinase substrate 8 OS=Mus musculus GN=Eps8 PE=1 SV=2;>tr|Q3UGL1|Q3UGL1_MOUSE Epidermal growth factor receptor kinase substrate 8 (Fragment) OS=Mus musculus GN=Eps8 PE=2 SV=1	-0.0909873	0.658463	0.385817	0.317764		0.28389	17	17	29.6	4.5393e-219	91.736
sp|Q61187|TS101_MOUSE;tr|D3Z0S9|D3Z0S9_MOUSE	sp|Q61187|TS101_MOUSE	>sp|Q61187|TS101_MOUSE Tumor susceptibility gene 101 protein OS=Mus musculus GN=Tsg101 PE=1 SV=2	-0.0158555	-0.0843032	-0.325702	-0.141954		0.269999	17	17	43	8.671e-226	44.123
sp|O35643|AP1B1_MOUSE;tr|Q5SVG4|Q5SVG4_MOUSE;tr|Q5SVG5|Q5SVG5_MOUSE	sp|O35643|AP1B1_MOUSE;tr|Q5SVG4|Q5SVG4_MOUSE;tr|Q5SVG5|Q5SVG5_MOUSE	>sp|O35643|AP1B1_MOUSE AP-1 complex subunit beta-1 OS=Mus musculus GN=Ap1b1 PE=1 SV=2;>tr|Q5SVG4|Q5SVG4_MOUSE AP-1 complex subunit beta-1 OS=Mus musculus GN=Ap1b1 PE=2 SV=1;>tr|Q5SVG5|Q5SVG5_MOUSE AP-1 complex subunit beta-1 OS=Mus musculus GN=Ap1b1 PE=2 S	0.135929	0.0821575	0.0558898	0.0913253		0.0605487	39	17	38.5	0	103.93
sp|P60843|IF4A1_MOUSE;tr|D6RJ11|D6RJ11_MOUSE;tr|D6RJ60|D6RJ60_MOUSE	sp|P60843|IF4A1_MOUSE	>sp|P60843|IF4A1_MOUSE Eukaryotic initiation factor 4A-I OS=Mus musculus GN=Eif4a1 PE=2 SV=1	0.291132	0.193709	0.51248	0.33244		0.0719083	17	17	55.2	1.2038e-108	46.153
sp|Q9D8S3|ARFG3_MOUSE	sp|Q9D8S3|ARFG3_MOUSE	>sp|Q9D8S3|ARFG3_MOUSE ADP-ribosylation factor GTPase-activating protein 3 OS=Mus musculus GN=Arfgap3 PE=2 SV=2	0.678252	0.120883	-0.0591643	0.246657		0.382159	17	17	35.9	1.9225e-178	57.455
sp|Q8BHN3-2|GANAB_MOUSE;sp|Q8BHN3|GANAB_MOUSE;sp|Q8BHN3-3|GANAB_MOUSE	sp|Q8BHN3-2|GANAB_MOUSE;sp|Q8BHN3|GANAB_MOUSE;sp|Q8BHN3-3|GANAB_MOUSE	>sp|Q8BHN3-2|GANAB_MOUSE Isoform 2 of Neutral alpha-glucosidase AB OS=Mus musculus GN=Ganab;>sp|Q8BHN3|GANAB_MOUSE Neutral alpha-glucosidase AB OS=Mus musculus GN=Ganab PE=1 SV=1;>sp|Q8BHN3-3|GANAB_MOUSE Isoform 3 of Neutral alpha-glucosidase AB OS=Mus mus	0.702658	0.958212	0.151339	0.60407		0.126522	17	17	23.6	2.2827e-88	109.4
tr|Q3UED7|Q3UED7_MOUSE	tr|Q3UED7|Q3UED7_MOUSE	>tr|Q3UED7|Q3UED7_MOUSE MCG142655 OS=Mus musculus GN=Gm4951 PE=2 SV=1	-0.536357	NaN	NaN	-0.536357		1	20	16	54.9	8.2014e-252	47.244
sp|Q9D1A2|CNDP2_MOUSE	sp|Q9D1A2|CNDP2_MOUSE	>sp|Q9D1A2|CNDP2_MOUSE Cytosolic non-specific dipeptidase OS=Mus musculus GN=Cndp2 PE=1 SV=1	-0.507603	-0.283615	0.0593554	-0.243954		0.27707	16	16	41.3	1.0654e-217	52.767
sp|P16330|CN37_MOUSE;sp|P16330-2|CN37_MOUSE;tr|Q80YT3|Q80YT3_MOUSE	sp|P16330|CN37_MOUSE;sp|P16330-2|CN37_MOUSE	>sp|P16330|CN37_MOUSE 2,3-cyclic-nucleotide 3-phosphodiesterase OS=Mus musculus GN=Cnp PE=1 SV=3;>sp|P16330-2|CN37_MOUSE Isoform CNPI of 2,3-cyclic-nucleotide 3-phosphodiesterase OS=Mus musculus GN=Cnp	-0.433156	-0.705594	-0.28847	-0.47574		0.0601657	16	16	35.5	2.3009e-112	47.123
sp|Q91YI4-2|ARRB2_MOUSE;sp|Q91YI4|ARRB2_MOUSE;tr|Q5F2D9|Q5F2D9_MOUSE;tr|J3QNV6|J3QNV6_MOUSE	sp|Q91YI4-2|ARRB2_MOUSE;sp|Q91YI4|ARRB2_MOUSE;tr|Q5F2D9|Q5F2D9_MOUSE	>sp|Q91YI4-2|ARRB2_MOUSE Isoform 2 of Beta-arrestin-2 OS=Mus musculus GN=Arrb2;>sp|Q91YI4|ARRB2_MOUSE Beta-arrestin-2 OS=Mus musculus GN=Arrb2 PE=1 SV=1;>tr|Q5F2D9|Q5F2D9_MOUSE Arrestin, beta 2 OS=Mus musculus GN=Arrb2 PE=2 SV=1	-0.292864	-0.67337	NaN	-0.483117		0.23883	16	16	49.2	9.3844e-93	47.44
tr|Q6P6I8|Q6P6I8_MOUSE;tr|E0CYM8|E0CYM8_MOUSE;sp|P97797-2|SHPS1_MOUSE;sp|P97797|SHPS1_MOUSE;tr|E9QPT7|E9QPT7_MOUSE;sp|P97797-3|SHPS1_MOUSE;tr|E0CX65|E0CX65_MOUSE;tr|A2ANC1|A2ANC1_MOUSE	tr|Q6P6I8|Q6P6I8_MOUSE;tr|E0CYM8|E0CYM8_MOUSE;sp|P97797-2|SHPS1_MOUSE;sp|P97797|SHPS1_MOUSE	>tr|Q6P6I8|Q6P6I8_MOUSE Signal-regulatory protein alpha OS=Mus musculus GN=Sirpa PE=2 SV=1;>tr|E0CYM8|E0CYM8_MOUSE Tyrosine-protein phosphatase non-receptor type substrate 1 OS=Mus musculus GN=Sirpa PE=4 SV=1;>sp|P97797-2|SHPS1_MOUSE Isoform 2 of Tyrosine-	-0.267201	-0.473731	-0.205796	-0.315576		0.0600657	16	16	40.7	0	55.986
sp|P11928|OAS1A_MOUSE;tr|Q8K469|Q8K469_MOUSE;tr|Q05BJ7|Q05BJ7_MOUSE;tr|Q14AZ4|Q14AZ4_MOUSE;tr|Q8VI95|Q8VI95_MOUSE;tr|D3YWG4|D3YWG4_MOUSE	sp|P11928|OAS1A_MOUSE;tr|Q8K469|Q8K469_MOUSE;tr|Q05BJ7|Q05BJ7_MOUSE	>sp|P11928|OAS1A_MOUSE 2-5-oligoadenylate synthase 1A OS=Mus musculus GN=Oas1a PE=2 SV=2;>tr|Q8K469|Q8K469_MOUSE 2-5olygoadenylate synthetase 1G OS=Mus musculus GN=Oas1g PE=2 SV=1;>tr|Q05BJ7|Q05BJ7_MOUSE Oas1g protein OS=Mus musculus GN=Oas1g PE=2 SV=1	-0.254496	-0.330211	-0.735956	-0.440221		0.0985427	16	16	40.6	2.9945e-192	42.428
tr|G5E8A0|G5E8A0_MOUSE;sp|Q8CI95|OSB11_MOUSE	tr|G5E8A0|G5E8A0_MOUSE;sp|Q8CI95|OSB11_MOUSE	>tr|G5E8A0|G5E8A0_MOUSE Oxysterol-binding protein OS=Mus musculus GN=Osbpl11 PE=3 SV=1;>sp|Q8CI95|OSB11_MOUSE Oxysterol-binding protein-related protein 11 OS=Mus musculus GN=Osbpl11 PE=1 SV=2	-0.0811863	-0.687614	-0.687381	-0.485394		0.138292	16	16	34.5	2.1369e-213	84.332
tr|E9Q3L2|E9Q3L2_MOUSE;tr|F6Y9T6|F6Y9T6_MOUSE;tr|F6WIX7|F6WIX7_MOUSE	tr|E9Q3L2|E9Q3L2_MOUSE	>tr|E9Q3L2|E9Q3L2_MOUSE Protein Pi4ka OS=Mus musculus GN=Pi4ka PE=4 SV=1	-0.0669562	-0.0423825	-0.423197	-0.177512		0.285895	16	16	9.9	5.276e-43	231.35
sp|P51829|ADCY7_MOUSE	sp|P51829|ADCY7_MOUSE	>sp|P51829|ADCY7_MOUSE Adenylate cyclase type 7 OS=Mus musculus GN=Adcy7 PE=2 SV=2	-0.0142227	0.160017	0.0668125	0.0708688		0.294497	16	16	23.6	5.2681e-197	122.71
sp|P61027|RAB10_MOUSE	sp|P61027|RAB10_MOUSE	>sp|P61027|RAB10_MOUSE Ras-related protein Rab-10 OS=Mus musculus GN=Rab10 PE=1 SV=1	0.057277	0.0323829	0.095722	0.061794		0.078557	16	16	61	1.9826e-124	22.541
sp|P57716|NICA_MOUSE	sp|P57716|NICA_MOUSE	>sp|P57716|NICA_MOUSE Nicastrin OS=Mus musculus GN=Ncstn PE=1 SV=3	0.0708015	-0.175403	0.018919	-0.0285609		0.739771	16	16	23.6	5.6814e-211	78.491
tr|G3X972|G3X972_MOUSE	tr|G3X972|G3X972_MOUSE	>tr|G3X972|G3X972_MOUSE Protein Sec24c OS=Mus musculus GN=Sec24c PE=4 SV=1	0.0768327	NaN	NaN	0.0768327		1	16	16	19.3	6.6491e-88	118.58
sp|Q9QZS3|NUMB_MOUSE;sp|Q9QZS3-3|NUMB_MOUSE;sp|Q9QZS3-2|NUMB_MOUSE;sp|Q9QZS3-4|NUMB_MOUSE;tr|Q05BE7|Q05BE7_MOUSE;tr|D3Z1E8|D3Z1E8_MOUSE;tr|D3Z549|D3Z549_MOUSE;tr|D3Z7I6|D3Z7I6_MOUSE;tr|F8WJ71|F8WJ71_MOUSE;tr|D3Z7J1|D3Z7J1_MOUSE	sp|Q9QZS3|NUMB_MOUSE;sp|Q9QZS3-3|NUMB_MOUSE;sp|Q9QZS3-2|NUMB_MOUSE;sp|Q9QZS3-4|NUMB_MOUSE;tr|Q05BE7|Q05BE7_MOUSE	>sp|Q9QZS3|NUMB_MOUSE Protein numb homolog OS=Mus musculus GN=Numb PE=1 SV=1;>sp|Q9QZS3-3|NUMB_MOUSE Isoform 3 of Protein numb homolog OS=Mus musculus GN=Numb;>sp|Q9QZS3-2|NUMB_MOUSE Isoform 2 of Protein numb homolog OS=Mus musculus GN=Numb;>sp|Q9QZS3-4|NU	0.109294	0.651408	0.44615	0.402284		0.125833	16	16	32.6	7.3891e-105	70.812
sp|Q9Z0J0|NPC2_MOUSE	sp|Q9Z0J0|NPC2_MOUSE	>sp|Q9Z0J0|NPC2_MOUSE Epididymal secretory protein E1 OS=Mus musculus GN=Npc2 PE=2 SV=1	0.117562	0.0330882	0.0255958	0.0587487		0.184539	16	16	51.7	4.1571e-172	16.442
sp|P98197|AT11A_MOUSE;tr|E9Q3G7|E9Q3G7_MOUSE;tr|F6Z4J2|F6Z4J2_MOUSE;tr|D6RII8|D6RII8_MOUSE	sp|P98197|AT11A_MOUSE;tr|E9Q3G7|E9Q3G7_MOUSE	>sp|P98197|AT11A_MOUSE Probable phospholipid-transporting ATPase IH OS=Mus musculus GN=Atp11a PE=2 SV=1;>tr|E9Q3G7|E9Q3G7_MOUSE Probable phospholipid-transporting ATPase IH OS=Mus musculus GN=Atp11a PE=4 SV=1	0.271904	-0.0470999	0.229711	0.151505		0.269144	18	16	21.2	2.2008e-53	135.5
sp|P42208|SEPT2_MOUSE;tr|E9Q3V6|E9Q3V6_MOUSE;tr|D3Z3C0|D3Z3C0_MOUSE;tr|D3YYB1|D3YYB1_MOUSE;tr|F6WYM0|F6WYM0_MOUSE;tr|D3Z1S1|D3Z1S1_MOUSE;tr|F6UKN5|F6UKN5_MOUSE;tr|D3YZU7|D3YZU7_MOUSE;tr|D3YV76|D3YV76_MOUSE;tr|G3UYQ0|G3UYQ0_MOUSE	sp|P42208|SEPT2_MOUSE;tr|E9Q3V6|E9Q3V6_MOUSE;tr|D3Z3C0|D3Z3C0_MOUSE;tr|D3YYB1|D3YYB1_MOUSE;tr|F6WYM0|F6WYM0_MOUSE	>sp|P42208|SEPT2_MOUSE Septin-2 OS=Mus musculus GN=Sept2 PE=1 SV=2;>tr|E9Q3V6|E9Q3V6_MOUSE Septin-2 OS=Mus musculus GN=Sept2 PE=3 SV=1;>tr|D3Z3C0|D3Z3C0_MOUSE Septin-2 (Fragment) OS=Mus musculus GN=Sept2 PE=4 SV=1;>tr|D3YYB1|D3YYB1_MOUSE Septin-2 (Fragment	0.353323	-0.242157	-0.212634	-0.0338228		0.877497	16	16	59	0	41.525
tr|Q99LB4|Q99LB4_MOUSE;sp|P24452|CAPG_MOUSE;tr|D3YTL5|D3YTL5_MOUSE;tr|D3YU77|D3YU77_MOUSE;tr|D3YZN3|D3YZN3_MOUSE;tr|D3Z4K5|D3Z4K5_MOUSE;tr|D3Z014|D3Z014_MOUSE	tr|Q99LB4|Q99LB4_MOUSE;sp|P24452|CAPG_MOUSE;tr|D3YTL5|D3YTL5_MOUSE;tr|D3YU77|D3YU77_MOUSE;tr|D3YZN3|D3YZN3_MOUSE	>tr|Q99LB4|Q99LB4_MOUSE Capping protein (Actin filament), gelsolin-like OS=Mus musculus GN=Capg PE=1 SV=1;>sp|P24452|CAPG_MOUSE Macrophage-capping protein OS=Mus musculus GN=Capg PE=1 SV=2;>tr|D3YTL5|D3YTL5_MOUSE Macrophage-capping protein (Fragment) OS=Mu	0.5065	0.219215	-0.00702857	0.239562		0.248238	16	16	48.7	0	38.768
sp|Q9CPT0|B2L14_MOUSE;tr|D3YZF2|D3YZF2_MOUSE	sp|Q9CPT0|B2L14_MOUSE	>sp|Q9CPT0|B2L14_MOUSE Apoptosis facilitator Bcl-2-like protein 14 OS=Mus musculus GN=Bcl2l14 PE=2 SV=1	0.716859	0.575893	NaN	0.646376		0.069146	16	16	47.3	2.0671e-45	36.991
sp|Q60875|ARHG2_MOUSE;tr|H3BKH9|H3BKH9_MOUSE;tr|H3BJ40|H3BJ40_MOUSE;tr|H3BJ45|H3BJ45_MOUSE;tr|H3BJX8|H3BJX8_MOUSE;sp|Q60875-4|ARHG2_MOUSE;sp|Q60875-5|ARHG2_MOUSE;tr|H3BJU7|H3BJU7_MOUSE;sp|Q60875-3|ARHG2_MOUSE;sp|Q60875-2|ARHG2_MOUSE;tr|H3BL15|H3BL15_MOUSE;tr|H3BJ59|H3BJ59_MOUSE;tr|H3BLF9|H3BLF9_MOUSE;tr|H3BIX8|H3BIX8_MOUSE;tr|H3BLJ1|H3BLJ1_MOUSE;tr|H3BJ48|H3BJ48_MOUSE;tr|H3BJM4|H3BJM4_MOUSE	sp|Q60875|ARHG2_MOUSE;tr|H3BKH9|H3BKH9_MOUSE;tr|H3BJ40|H3BJ40_MOUSE;tr|H3BJ45|H3BJ45_MOUSE;tr|H3BJX8|H3BJX8_MOUSE;sp|Q60875-4|ARHG2_MOUSE;sp|Q60875-5|ARHG2_MOUSE;tr|H3BJU7|H3BJU7_MOUSE;sp|Q60875-3|ARHG2_MOUSE;sp|Q60875-2|ARHG2_MOUSE	>sp|Q60875|ARHG2_MOUSE Rho guanine nucleotide exchange factor 2 OS=Mus musculus GN=Arhgef2 PE=1 SV=4;>tr|H3BKH9|H3BKH9_MOUSE Rho guanine nucleotide exchange factor 2 OS=Mus musculus GN=Arhgef2 PE=4 SV=1;>tr|H3BJ40|H3BJ40_MOUSE Rho guanine nucleotide exchan	0.998484	-0.216887	-1.06338	-0.0939272		0.889683	16	16	22.8	6.176e-163	111.97
tr|E9Q8L9|E9Q8L9_MOUSE;sp|Q9D620|RFIP1_MOUSE	tr|E9Q8L9|E9Q8L9_MOUSE;sp|Q9D620|RFIP1_MOUSE	>tr|E9Q8L9|E9Q8L9_MOUSE Rab11 family-interacting protein 1 OS=Mus musculus GN=Rab11fip1 PE=4 SV=1;>sp|Q9D620|RFIP1_MOUSE Rab11 family-interacting protein 1 OS=Mus musculus GN=Rab11fip1 PE=1 SV=2	1.00497	0.836651	NaN	0.92081		0.0580235	16	16	19.9	2.8053e-161	125.02
sp|Q60754|MARCO_MOUSE	sp|Q60754|MARCO_MOUSE	>sp|Q60754|MARCO_MOUSE Macrophage receptor MARCO OS=Mus musculus GN=Marco PE=1 SV=1	1.33457	NaN	NaN	1.33457		1	16	16	45.4	0	52.729
sp|O89053|COR1A_MOUSE;tr|G3UYK8|G3UYK8_MOUSE;tr|D3YW57|D3YW57_MOUSE;tr|D3YXM2|D3YXM2_MOUSE;tr|G3UX53|G3UX53_MOUSE	sp|O89053|COR1A_MOUSE;tr|G3UYK8|G3UYK8_MOUSE	>sp|O89053|COR1A_MOUSE Coronin-1A OS=Mus musculus GN=Coro1a PE=1 SV=5;>tr|G3UYK8|G3UYK8_MOUSE Coronin-1A OS=Mus musculus GN=Coro1a PE=4 SV=1	-1.29272	-0.313154	-1.3803	-0.995391		0.100585	15	15	34.1	9.1024e-142	50.989
sp|P80315|TCPD_MOUSE;tr|G5E839|G5E839_MOUSE;tr|G3UYW5|G3UYW5_MOUSE;tr|G3UXG2|G3UXG2_MOUSE;tr|G3UXF3|G3UXF3_MOUSE	sp|P80315|TCPD_MOUSE;tr|G5E839|G5E839_MOUSE	>sp|P80315|TCPD_MOUSE T-complex protein 1 subunit delta OS=Mus musculus GN=Cct4 PE=1 SV=3;>tr|G5E839|G5E839_MOUSE T-complex protein 1 subunit delta OS=Mus musculus GN=Cct4 PE=3 SV=1	-0.563966	-0.275664	-0.155213	-0.331614		0.111754	15	15	32.5	4.1826e-104	58.066
tr|Q5SUH6|Q5SUH6_MOUSE;tr|Q5SUH7|Q5SUH7_MOUSE;sp|Q99KN9|EPN4_MOUSE;sp|Q99KN9-2|EPN4_MOUSE	tr|Q5SUH6|Q5SUH6_MOUSE;tr|Q5SUH7|Q5SUH7_MOUSE;sp|Q99KN9|EPN4_MOUSE;sp|Q99KN9-2|EPN4_MOUSE	>tr|Q5SUH6|Q5SUH6_MOUSE Clathrin interactor 1 OS=Mus musculus GN=Clint1 PE=2 SV=1;>tr|Q5SUH7|Q5SUH7_MOUSE Clathrin interactor 1 OS=Mus musculus GN=Clint1 PE=2 SV=1;>sp|Q99KN9|EPN4_MOUSE Clathrin interactor 1 OS=Mus musculus GN=Clint1 PE=1 SV=2;>sp|Q99KN9-2	-0.375366	-0.473531	-0.194245	-0.347714		0.0511347	15	15	27	2.5843e-98	69.758
sp|Q6PIU9|YJ005_MOUSE	sp|Q6PIU9|YJ005_MOUSE	>sp|Q6PIU9|YJ005_MOUSE Uncharacterized protein FLJ45252 homolog OS=Mus musculus PE=1 SV=2	-0.364125	0.0540844	-0.0895283	-0.13319		0.391075	15	15	67.8	0	37.704
tr|E9Q2M9|E9Q2M9_MOUSE;tr|E9PV60|E9PV60_MOUSE;tr|F6X8K3|F6X8K3_MOUSE	tr|E9Q2M9|E9Q2M9_MOUSE;tr|E9PV60|E9PV60_MOUSE	>tr|E9Q2M9|E9Q2M9_MOUSE Protein Wdfy4 OS=Mus musculus GN=Wdfy4 PE=4 SV=1;>tr|E9PV60|E9PV60_MOUSE Protein Wdfy4 OS=Mus musculus GN=Wdfy4 PE=4 SV=1	-0.337722	-0.12257	-0.476759	-0.31235		0.0937529	15	15	5.3	2.2249e-19	350.92
sp|Q9DCD0|6PGD_MOUSE	sp|Q9DCD0|6PGD_MOUSE	>sp|Q9DCD0|6PGD_MOUSE 6-phosphogluconate dehydrogenase, decarboxylating OS=Mus musculus GN=Pgd PE=2 SV=3	-0.274512	-0.0611196	0.0460021	-0.0965431		0.413212	15	15	30	6.6633e-182	53.247
sp|Q9JKC8|AP3M1_MOUSE;tr|H7BWY2|H7BWY2_MOUSE;sp|Q8R2R9|AP3M2_MOUSE;tr|D3YXV9|D3YXV9_MOUSE;tr|D3YWU3|D3YWU3_MOUSE;tr|D6RI63|D6RI63_MOUSE	sp|Q9JKC8|AP3M1_MOUSE;tr|H7BWY2|H7BWY2_MOUSE	>sp|Q9JKC8|AP3M1_MOUSE AP-3 complex subunit mu-1 OS=Mus musculus GN=Ap3m1 PE=1 SV=1;>tr|H7BWY2|H7BWY2_MOUSE AP-3 complex subunit mu-1 OS=Mus musculus GN=Ap3m1 PE=4 SV=1	-0.237592	-0.607111	-0.536691	-0.460465		0.055525	15	15	49.5	2.5473e-174	46.936
sp|Q91YT8|TM63A_MOUSE;tr|E0CXM3|E0CXM3_MOUSE;tr|E0CX44|E0CX44_MOUSE	sp|Q91YT8|TM63A_MOUSE	>sp|Q91YT8|TM63A_MOUSE Transmembrane protein 63A OS=Mus musculus GN=Tmem63a PE=2 SV=1	-0.153318	-0.346023	-0.0442408	-0.181194		0.176378	15	15	22.8	3.7807e-131	91.859
sp|Q7TMR0|PCP_MOUSE;sp|Q7TMR0-2|PCP_MOUSE	sp|Q7TMR0|PCP_MOUSE	>sp|Q7TMR0|PCP_MOUSE Lysosomal Pro-X carboxypeptidase OS=Mus musculus GN=Prcp PE=2 SV=2	-0.120843	0.142087	0.0326651	0.0179695		0.835639	15	15	26.1	2.9684e-90	55.026
sp|Q9WVA4|TAGL2_MOUSE;sp|Q9R1Q8|TAGL3_MOUSE	sp|Q9WVA4|TAGL2_MOUSE	>sp|Q9WVA4|TAGL2_MOUSE Transgelin-2 OS=Mus musculus GN=Tagln2 PE=1 SV=4	-0.0851906	0.285461	0.0395595	0.0799434		0.539241	15	15	75.9	0	22.395
sp|Q8C1B7|SEP11_MOUSE;sp|Q8C1B7-2|SEP11_MOUSE;sp|Q8C1B7-3|SEP11_MOUSE	sp|Q8C1B7|SEP11_MOUSE;sp|Q8C1B7-2|SEP11_MOUSE;sp|Q8C1B7-3|SEP11_MOUSE	>sp|Q8C1B7|SEP11_MOUSE Septin-11 OS=Mus musculus GN=Sept11 PE=1 SV=4;>sp|Q8C1B7-2|SEP11_MOUSE Isoform 2 of Septin-11 OS=Mus musculus GN=Sept11;>sp|Q8C1B7-3|SEP11_MOUSE Isoform 3 of Septin-11 OS=Mus musculus GN=Sept11	-0.0606832	-0.501382	-0.565609	-0.375891		0.141389	15	15	42.5	3.4029e-167	49.694
tr|Q3TH01|Q3TH01_MOUSE;tr|G3UXW2|G3UXW2_MOUSE;tr|O19443|O19443_MOUSE;tr|Q85ZW8|Q85ZW8_MOUSE;tr|Q85ZW9|Q85ZW9_MOUSE;tr|G3UWS8|G3UWS8_MOUSE;tr|Q0WXH6|Q0WXH6_MOUSE	tr|Q3TH01|Q3TH01_MOUSE;tr|G3UXW2|G3UXW2_MOUSE	>tr|Q3TH01|Q3TH01_MOUSE H-2 class I histocompatibility antigen, K-W28 alpha chain OS=Mus musculus GN=H2-K1 PE=2 SV=1;>tr|G3UXW2|G3UXW2_MOUSE H-2 class I histocompatibility antigen, K-W28 alpha chain (Fragment) OS=Mus musculus GN=H2-K1 PE=3 SV=1	-0.0202088	0.00374607	-0.257804	-0.0914223		0.387724	18	15	53.1	0	40.285
sp|P21107-2|TPM3_MOUSE;tr|D3Z2H9|D3Z2H9_MOUSE;tr|E9Q7Q3|E9Q7Q3_MOUSE;tr|E9Q455|E9Q455_MOUSE;tr|E9Q456|E9Q456_MOUSE;tr|G5E8R1|G5E8R1_MOUSE;tr|G5E8R2|G5E8R2_MOUSE;tr|E9Q453|E9Q453_MOUSE;tr|G5E8R0|G5E8R0_MOUSE;tr|D3YVR0|D3YVR0_MOUSE	sp|P21107-2|TPM3_MOUSE;tr|D3Z2H9|D3Z2H9_MOUSE;tr|E9Q7Q3|E9Q7Q3_MOUSE	>sp|P21107-2|TPM3_MOUSE Isoform 2 of Tropomyosin alpha-3 chain OS=Mus musculus GN=Tpm3;>tr|D3Z2H9|D3Z2H9_MOUSE Uncharacterized protein OS=Mus musculus GN=Tpm3-rs7 PE=3 SV=1;>tr|E9Q7Q3|E9Q7Q3_MOUSE Tropomyosin alpha-3 chain OS=Mus musculus GN=Tpm3 PE=3 SV=1	-0.0149951	0.24245	0.214125	0.147193		0.21268	15	15	48.4	7.104e-173	29.02
sp|Q80UG5|SEPT9_MOUSE;sp|Q80UG5-3|SEPT9_MOUSE;tr|A2A6U3|A2A6U3_MOUSE;sp|Q80UG5-2|SEPT9_MOUSE;tr|A2A6U5|A2A6U5_MOUSE;tr|A8Y5D3|A8Y5D3_MOUSE	sp|Q80UG5|SEPT9_MOUSE;sp|Q80UG5-3|SEPT9_MOUSE;tr|A2A6U3|A2A6U3_MOUSE;sp|Q80UG5-2|SEPT9_MOUSE;tr|A2A6U5|A2A6U5_MOUSE	>sp|Q80UG5|SEPT9_MOUSE Septin-9 OS=Mus musculus GN=Sept9 PE=1 SV=1;>sp|Q80UG5-3|SEPT9_MOUSE Isoform 3 of Septin-9 OS=Mus musculus GN=Sept9;>tr|A2A6U3|A2A6U3_MOUSE Septin 9 OS=Mus musculus GN=Sept9 PE=3 SV=1;>sp|Q80UG5-2|SEPT9_MOUSE Isoform 2 of Septin-9 OS	-0.00769565	-0.524604	-0.709906	-0.414068		0.187546	15	15	32.2	1.2028e-97	65.574
sp|P11983|TCPA_MOUSE;sp|P11983-2|TCPA_MOUSE;tr|F2Z483|F2Z483_MOUSE	sp|P11983|TCPA_MOUSE;sp|P11983-2|TCPA_MOUSE	>sp|P11983|TCPA_MOUSE T-complex protein 1 subunit alpha OS=Mus musculus GN=Tcp1 PE=1 SV=3;>sp|P11983-2|TCPA_MOUSE Isoform 2 of T-complex protein 1 subunit alpha OS=Mus musculus GN=Tcp1	0.0143553	-0.230008	0.00144204	-0.0714036		0.463358	15	15	29.3	2.3677e-37	60.448
sp|P97390|VPS45_MOUSE	sp|P97390|VPS45_MOUSE	>sp|P97390|VPS45_MOUSE Vacuolar protein sorting-associated protein 45 OS=Mus musculus GN=Vps45 PE=1 SV=1	0.0416635	-0.214324	-0.074593	-0.0824178		0.381294	15	15	33.5	1.6966e-77	65.052
sp|P53994|RAB2A_MOUSE;tr|G3V022|G3V022_MOUSE;tr|G3UXQ7|G3UXQ7_MOUSE	sp|P53994|RAB2A_MOUSE	>sp|P53994|RAB2A_MOUSE Ras-related protein Rab-2A OS=Mus musculus GN=Rab2a PE=1 SV=1	0.0494913	0.220949	0.209391	0.159944		0.101725	15	15	71.7	4.2004e-273	23.547
tr|F8WGT1|F8WGT1_MOUSE;tr|E9PV16|E9PV16_MOUSE;sp|Q68FL4|SAHH3_MOUSE;sp|Q68FL4-2|SAHH3_MOUSE;tr|F8WI65|F8WI65_MOUSE;tr|H3BKT5|H3BKT5_MOUSE;tr|D3YYM7|D3YYM7_MOUSE;tr|H3BL31|H3BL31_MOUSE;tr|D3YX97|D3YX97_MOUSE	tr|F8WGT1|F8WGT1_MOUSE;tr|E9PV16|E9PV16_MOUSE;sp|Q68FL4|SAHH3_MOUSE;sp|Q68FL4-2|SAHH3_MOUSE;tr|F8WI65|F8WI65_MOUSE;tr|H3BKT5|H3BKT5_MOUSE	>tr|F8WGT1|F8WGT1_MOUSE Adenosylhomocysteinase OS=Mus musculus GN=Ahcyl2 PE=3 SV=1;>tr|E9PV16|E9PV16_MOUSE Adenosylhomocysteinase OS=Mus musculus GN=Ahcyl2 PE=3 SV=1;>sp|Q68FL4|SAHH3_MOUSE Putative adenosylhomocysteinase 3 OS=Mus musculus GN=Ahcyl2 PE=1 SV	0.134615	-0.424088	-0.41156	-0.233677		0.332217	15	15	26	3.5594e-133	66.771
sp|O35598|ADA10_MOUSE;tr|E9PYF2|E9PYF2_MOUSE;tr|D3Z1E6|D3Z1E6_MOUSE	sp|O35598|ADA10_MOUSE;tr|E9PYF2|E9PYF2_MOUSE	>sp|O35598|ADA10_MOUSE Disintegrin and metalloproteinase domain-containing protein 10 OS=Mus musculus GN=Adam10 PE=1 SV=2;>tr|E9PYF2|E9PYF2_MOUSE Disintegrin and metalloproteinase domain-containing protein 10 OS=Mus musculus GN=Adam10 PE=4 SV=1	0.224905	0.128689	-0.117271	0.0787743		0.520285	15	15	27.9	0	83.967
sp|P35278|RAB5C_MOUSE;tr|Q8C266|Q8C266_MOUSE;tr|A2A5F5|A2A5F5_MOUSE	sp|P35278|RAB5C_MOUSE;tr|Q8C266|Q8C266_MOUSE	>sp|P35278|RAB5C_MOUSE Ras-related protein Rab-5C OS=Mus musculus GN=Rab5c PE=1 SV=2;>tr|Q8C266|Q8C266_MOUSE RAB5C, member RAS oncogene family OS=Mus musculus GN=Rab5c PE=2 SV=1	0.400319	0.16092	0.479851	0.34703		0.068531	15	15	81.5	0	23.412
sp|Q9Z0N1|IF2G_MOUSE;sp|Q9Z0N2|IF2H_MOUSE;tr|A2AAW9|A2AAW9_MOUSE	sp|Q9Z0N1|IF2G_MOUSE;sp|Q9Z0N2|IF2H_MOUSE;tr|A2AAW9|A2AAW9_MOUSE	>sp|Q9Z0N1|IF2G_MOUSE Eukaryotic translation initiation factor 2 subunit 3, X-linked OS=Mus musculus GN=Eif2s3x PE=1 SV=2;>sp|Q9Z0N2|IF2H_MOUSE Eukaryotic translation initiation factor 2 subunit 3, Y-linked OS=Mus musculus GN=Eif2s3y PE=2 SV=2;>tr|A2AAW9|A	0.413377	0.431034	0.135535	0.326649		0.0761482	15	15	37.3	2.0274e-50	51.065
sp|Q8K124|PKHO2_MOUSE	sp|Q8K124|PKHO2_MOUSE	>sp|Q8K124|PKHO2_MOUSE Pleckstrin homology domain-containing family O member 2 OS=Mus musculus GN=Plekho2 PE=1 SV=1	0.78073	0.190299	-0.279809	0.230407		0.531	15	15	39.4	2.658e-139	53.872
sp|Q9QXE7|TBL1X_MOUSE	sp|Q9QXE7|TBL1X_MOUSE	>sp|Q9QXE7|TBL1X_MOUSE F-box-like/WD repeat-containing protein TBL1X OS=Mus musculus GN=Tbl1x PE=2 SV=2	0.960067	0.193835	-0.113739	0.346721		0.390947	15	15	46.5	7.7272e-165	56.802
sp|Q9D0E3|LYSM1_MOUSE;sp|Q9D7V2|LYSM2_MOUSE;tr|G3X915|G3X915_MOUSE	sp|Q9D0E3|LYSM1_MOUSE	>sp|Q9D0E3|LYSM1_MOUSE LysM and putative peptidoglycan-binding domain-containing protein 1 OS=Mus musculus GN=Lysmd1 PE=1 SV=1	-0.477382	-0.216116	-0.256235	-0.316578		0.059978	14	14	71.2	7.4313e-81	24.813
sp|P26645|MARCS_MOUSE	sp|P26645|MARCS_MOUSE	>sp|P26645|MARCS_MOUSE Myristoylated alanine-rich C-kinase substrate OS=Mus musculus GN=Marcks PE=1 SV=2	-0.410198	-0.0149223	-0.0904496	-0.171857		0.291809	14	14	66.3	0	29.661
sp|Q6ZWX6|IF2A_MOUSE	sp|Q6ZWX6|IF2A_MOUSE	>sp|Q6ZWX6|IF2A_MOUSE Eukaryotic translation initiation factor 2 subunit 1 OS=Mus musculus GN=Eif2s1 PE=1 SV=3	-0.342452	0.171207	-0.228909	-0.133385		0.482087	14	14	49.2	3.7485e-69	36.108
sp|Q9WUA3|K6PP_MOUSE;tr|Q8C605|Q8C605_MOUSE;sp|Q9WUA3-2|K6PP_MOUSE;tr|F6YL81|F6YL81_MOUSE;tr|D3YUA3|D3YUA3_MOUSE;sp|P47857|K6PF_MOUSE	sp|Q9WUA3|K6PP_MOUSE;tr|Q8C605|Q8C605_MOUSE;sp|Q9WUA3-2|K6PP_MOUSE	>sp|Q9WUA3|K6PP_MOUSE 6-phosphofructokinase type C OS=Mus musculus GN=Pfkp PE=1 SV=1;>tr|Q8C605|Q8C605_MOUSE 6-phosphofructokinase OS=Mus musculus GN=Pfkp PE=2 SV=1;>sp|Q9WUA3-2|K6PP_MOUSE Isoform 2 of 6-phosphofructokinase type C OS=Mus musculus GN=Pfkp	-0.294792	-0.289722	-0.116708	-0.23374		0.0573695	14	14	26.8	4.1135e-154	85.454
sp|Q9DBS1|TMM43_MOUSE	sp|Q9DBS1|TMM43_MOUSE	>sp|Q9DBS1|TMM43_MOUSE Transmembrane protein 43 OS=Mus musculus GN=Tmem43 PE=1 SV=1	-0.248656	0.197488	0.121944	0.0235918		0.87987	14	14	46.8	0	44.783
sp|P17751|TPIS_MOUSE;tr|H7BXC3|H7BXC3_MOUSE	sp|P17751|TPIS_MOUSE;tr|H7BXC3|H7BXC3_MOUSE	>sp|P17751|TPIS_MOUSE Triosephosphate isomerase OS=Mus musculus GN=Tpi1 PE=1 SV=4;>tr|H7BXC3|H7BXC3_MOUSE Triosephosphate isomerase OS=Mus musculus GN=Tpi1 PE=3 SV=1	-0.17119	0.104471	-0.0616465	-0.0427885		0.646768	14	14	47.8	2.0931e-255	32.191
sp|O88531|PPT1_MOUSE;tr|B1B0P9|B1B0P9_MOUSE;tr|B1B0P8|B1B0P8_MOUSE	sp|O88531|PPT1_MOUSE	>sp|O88531|PPT1_MOUSE Palmitoyl-protein thioesterase 1 OS=Mus musculus GN=Ppt1 PE=2 SV=2	-0.139442	-0.656172	-0.46931	-0.421641		0.107963	14	14	48.4	0	34.49
sp|Q6ZQM8|UD17C_MOUSE;tr|D3Z748|D3Z748_MOUSE;sp|Q62452|UD19_MOUSE;tr|D3YZ96|D3YZ96_MOUSE;sp|P70691|UD12_MOUSE;sp|Q64435|UD16_MOUSE;tr|E9PXN8|E9PXN8_MOUSE;tr|E9PXN7|E9PXN7_MOUSE;tr|B2RT14|B2RT14_MOUSE;tr|G3UZC9|G3UZC9_MOUSE;tr|D3Z7G0|D3Z7G0_MOUSE;tr|D6RH94|D6RH94_MOUSE;tr|Q3UWB9|Q3UWB9_MOUSE;sp|P17717|UDB17_MOUSE;tr|Q8K169|Q8K169_MOUSE;tr|Q8VCN3|Q8VCN3_MOUSE;tr|Q8BJL9|Q8BJL9_MOUSE	sp|Q6ZQM8|UD17C_MOUSE	>sp|Q6ZQM8|UD17C_MOUSE UDP-glucuronosyltransferase 1-7C OS=Mus musculus GN=Ugt1a7c PE=2 SV=1	-0.00597068	0.0852886	0.0330882	0.0374687		0.292103	14	14	31.3	7.6117e-142	59.757
tr|F8WIV2|F8WIV2_MOUSE;sp|Q60854|SPB6_MOUSE;tr|E9Q096|E9Q096_MOUSE;tr|E9Q0P9|E9Q0P9_MOUSE;tr|E9Q108|E9Q108_MOUSE;tr|E9Q6X2|E9Q6X2_MOUSE;tr|E9Q3Y1|E9Q3Y1_MOUSE;tr|E9PYY0|E9PYY0_MOUSE;tr|E9Q4R2|E9Q4R2_MOUSE;tr|E9PZQ9|E9PZQ9_MOUSE;tr|G5E913|G5E913_MOUSE;tr|Q6P6K7|Q6P6K7_MOUSE	tr|F8WIV2|F8WIV2_MOUSE;sp|Q60854|SPB6_MOUSE;tr|E9Q096|E9Q096_MOUSE	>tr|F8WIV2|F8WIV2_MOUSE Protein Serpinb6a OS=Mus musculus GN=Serpinb6a PE=3 SV=1;>sp|Q60854|SPB6_MOUSE Serpin B6 OS=Mus musculus GN=Serpinb6 PE=2 SV=1;>tr|E9Q096|E9Q096_MOUSE Protein Serpinb6a (Fragment) OS=Mus musculus GN=Serpinb6a PE=3 SV=1	0.0391384	-0.0470701	-0.028955	-0.0122955		0.685514	14	14	40.6	1.2615e-120	44.774
tr|Q3U2K8|Q3U2K8_MOUSE;sp|Q80WC7|AGFG2_MOUSE;tr|Q3TBU7|Q3TBU7_MOUSE;sp|Q80WC7-2|AGFG2_MOUSE	tr|Q3U2K8|Q3U2K8_MOUSE;sp|Q80WC7|AGFG2_MOUSE;tr|Q3TBU7|Q3TBU7_MOUSE;sp|Q80WC7-2|AGFG2_MOUSE	>tr|Q3U2K8|Q3U2K8_MOUSE Arf-GAP domain and FG repeat-containing protein 2 OS=Mus musculus GN=Agfg2 PE=2 SV=1;>sp|Q80WC7|AGFG2_MOUSE Arf-GAP domain and FG repeat-containing protein 2 OS=Mus musculus GN=Agfg2 PE=1 SV=1;>tr|Q3TBU7|Q3TBU7_MOUSE Arf-GAP domain	0.0501883	0.191815	0.0340749	0.0920261		0.207702	14	14	41.4	0	50.196
sp|Q9WUU7|CATZ_MOUSE	sp|Q9WUU7|CATZ_MOUSE	>sp|Q9WUU7|CATZ_MOUSE Cathepsin Z OS=Mus musculus GN=Ctsz PE=2 SV=1	0.0709388	-0.104248	0.211511	0.0594006		0.582185	14	14	60.8	0	33.996
sp|Q8R1G6|PDLI2_MOUSE;tr|F7C957|F7C957_MOUSE;tr|E9Q996|E9Q996_MOUSE;REV__tr|A2AP83|A2AP83_MOUSE	sp|Q8R1G6|PDLI2_MOUSE;tr|F7C957|F7C957_MOUSE	>sp|Q8R1G6|PDLI2_MOUSE PDZ and LIM domain protein 2 OS=Mus musculus GN=Pdlim2 PE=1 SV=1;>tr|F7C957|F7C957_MOUSE PDZ and LIM domain protein 2 (Fragment) OS=Mus musculus GN=Pdlim2 PE=4 SV=1	0.0721745	-0.504755	-0.483198	-0.30526		0.247337	14	14	51.6	0	37.703
sp|Q8BU31|RAP2C_MOUSE;sp|Q80ZJ1-2|RAP2A_MOUSE	sp|Q8BU31|RAP2C_MOUSE;sp|Q80ZJ1-2|RAP2A_MOUSE	>sp|Q8BU31|RAP2C_MOUSE Ras-related protein Rap-2c OS=Mus musculus GN=Rap2c PE=1 SV=1;>sp|Q80ZJ1-2|RAP2A_MOUSE Isoform 2 of Ras-related protein Rap-2a OS=Mus musculus GN=Rap2a	0.134352	0.0298416	0.0284276	0.0642072		0.208648	14	14	84.2	0	20.745
sp|Q99JI6|RAP1B_MOUSE	sp|Q99JI6|RAP1B_MOUSE	>sp|Q99JI6|RAP1B_MOUSE Ras-related protein Rap-1b OS=Mus musculus GN=Rap1b PE=2 SV=2	0.21176	0.535257	0.52677	0.424596		0.0574845	14	14	67.4	0	20.825
sp|Q9CQW2|ARL8B_MOUSE	sp|Q9CQW2|ARL8B_MOUSE	>sp|Q9CQW2|ARL8B_MOUSE ADP-ribosylation factor-like protein 8B OS=Mus musculus GN=Arl8b PE=2 SV=1	0.213876	0.436375	0.603122	0.417791		0.0657303	14	14	73.7	0	21.539
sp|Q3UMW8|CLN5_MOUSE	sp|Q3UMW8|CLN5_MOUSE	>sp|Q3UMW8|CLN5_MOUSE Ceroid-lipofuscinosis neuronal protein 5 homolog OS=Mus musculus GN=Cln5 PE=2 SV=1	0.300417	-0.0199893	0.0221902	0.100872		0.421273	14	14	38.7	2.7546e-222	39.329
sp|Q920I9|WDR7_MOUSE;sp|Q920I9-2|WDR7_MOUSE	sp|Q920I9|WDR7_MOUSE;sp|Q920I9-2|WDR7_MOUSE	>sp|Q920I9|WDR7_MOUSE WD repeat-containing protein 7 OS=Mus musculus GN=Wdr7 PE=1 SV=3;>sp|Q920I9-2|WDR7_MOUSE Isoform 2 of WD repeat-containing protein 7 OS=Mus musculus GN=Wdr7	0.364348	-0.431306	-0.372038	-0.146332		0.625154	14	14	12.4	3.9532e-41	163.45
tr|Q8C845|Q8C845_MOUSE	tr|Q8C845|Q8C845_MOUSE	>tr|Q8C845|Q8C845_MOUSE EF hand domain containing 2 OS=Mus musculus GN=Efhd2 PE=2 SV=1	0.371169	-0.000591656	0.431142	0.267239		0.186376	14	14	51.7	4.4178e-107	26.8
sp|P42932|TCPQ_MOUSE;tr|H3BL49|H3BL49_MOUSE;tr|H3BJB6|H3BJB6_MOUSE;tr|H3BKG2|H3BKG2_MOUSE;tr|H3BLL1|H3BLL1_MOUSE;tr|H3BKR8|H3BKR8_MOUSE	sp|P42932|TCPQ_MOUSE;tr|H3BL49|H3BL49_MOUSE;tr|H3BJB6|H3BJB6_MOUSE	>sp|P42932|TCPQ_MOUSE T-complex protein 1 subunit theta OS=Mus musculus GN=Cct8 PE=1 SV=3;>tr|H3BL49|H3BL49_MOUSE T-complex protein 1 subunit theta OS=Mus musculus GN=Cct8 PE=3 SV=1;>tr|H3BJB6|H3BJB6_MOUSE T-complex protein 1 subunit theta (Fragment) OS=Mu	0.404031	0.258579	-0.110106	0.184168		0.351868	14	14	30.5	6.1924e-53	59.555
tr|E9QAQ7|E9QAQ7_MOUSE;sp|A2BH40|ARI1A_MOUSE;sp|A2BH40-3|ARI1A_MOUSE;sp|A2BH40-2|ARI1A_MOUSE;sp|A2BH40-4|ARI1A_MOUSE	tr|E9QAQ7|E9QAQ7_MOUSE;sp|A2BH40|ARI1A_MOUSE;sp|A2BH40-3|ARI1A_MOUSE;sp|A2BH40-2|ARI1A_MOUSE;sp|A2BH40-4|ARI1A_MOUSE	>tr|E9QAQ7|E9QAQ7_MOUSE AT-rich interactive domain-containing protein 1A OS=Mus musculus GN=Arid1a PE=4 SV=1;>sp|A2BH40|ARI1A_MOUSE AT-rich interactive domain-containing protein 1A OS=Mus musculus GN=Arid1a PE=1 SV=1;>sp|A2BH40-3|ARI1A_MOUSE Isoform 3 of A	0.43808	NaN	NaN	0.43808		1	15	14	12.5	2.7844e-134	242.67
sp|Q9WV32|ARC1B_MOUSE;tr|F6VVE6|F6VVE6_MOUSE;tr|F6THG2|F6THG2_MOUSE;sp|Q9R0Q6|ARC1A_MOUSE;tr|D3Z6S0|D3Z6S0_MOUSE	sp|Q9WV32|ARC1B_MOUSE	>sp|Q9WV32|ARC1B_MOUSE Actin-related protein 2/3 complex subunit 1B OS=Mus musculus GN=Arpc1b PE=1 SV=4	0.459327	0.286645	-0.0974247	0.216182		0.319358	14	14	49.2	2.1366e-180	41.063
sp|Q9DAW9|CNN3_MOUSE;sp|Q08091|CNN1_MOUSE;sp|Q08091-2|CNN1_MOUSE	sp|Q9DAW9|CNN3_MOUSE	>sp|Q9DAW9|CNN3_MOUSE Calponin-3 OS=Mus musculus GN=Cnn3 PE=2 SV=1	0.476019	NaN	0.811389	0.643704		0.162234	16	14	53.6	2.0487e-281	36.428
sp|Q9QYJ3|DNJB1_MOUSE	sp|Q9QYJ3|DNJB1_MOUSE	>sp|Q9QYJ3|DNJB1_MOUSE DnaJ homolog subfamily B member 1 OS=Mus musculus GN=Dnajb1 PE=2 SV=3	0.544189	0.144699	0.0380147	0.242301		0.256392	14	14	44.1	8.4665e-47	38.167
sp|Q9CVB6|ARPC2_MOUSE;tr|D3YXG6|D3YXG6_MOUSE	sp|Q9CVB6|ARPC2_MOUSE;tr|D3YXG6|D3YXG6_MOUSE	>sp|Q9CVB6|ARPC2_MOUSE Actin-related protein 2/3 complex subunit 2 OS=Mus musculus GN=Arpc2 PE=1 SV=3;>tr|D3YXG6|D3YXG6_MOUSE Actin-related protein 2/3 complex subunit 2 OS=Mus musculus GN=Arpc2 PE=4 SV=1	0.629939	-0.0417587	0.157432	0.248538		0.338391	14	14	40.3	2.6155e-72	34.357
sp|P61965|WDR5_MOUSE;tr|F6Q3W0|F6Q3W0_MOUSE	sp|P61965|WDR5_MOUSE;tr|F6Q3W0|F6Q3W0_MOUSE	>sp|P61965|WDR5_MOUSE WD repeat-containing protein 5 OS=Mus musculus GN=Wdr5 PE=1 SV=1;>tr|F6Q3W0|F6Q3W0_MOUSE WD repeat-containing protein 5 (Fragment) OS=Mus musculus GN=Wdr5 PE=4 SV=1	1.3232	0.507211	0.132643	0.65435		0.203689	14	14	59.3	3.7198e-294	36.588
sp|Q3UKC1|TAXB1_MOUSE;tr|D3Z213|D3Z213_MOUSE;tr|D3Z715|D3Z715_MOUSE	sp|Q3UKC1|TAXB1_MOUSE	>sp|Q3UKC1|TAXB1_MOUSE Tax1-binding protein 1 homolog OS=Mus musculus GN=Tax1bp1 PE=1 SV=2	2.14022	0.186247	2.35918	1.56188		0.152159	14	14	18.4	2.1733e-27	93.629
sp|Q91WN1|DNJC9_MOUSE	sp|Q91WN1|DNJC9_MOUSE	>sp|Q91WN1|DNJC9_MOUSE DnaJ homolog subfamily C member 9 OS=Mus musculus GN=Dnajc9 PE=2 SV=2	-0.354815	-0.827641	-0.894483	-0.692313		0.0552485	13	13	43.2	4.8363e-140	30.059
tr|E9Q1G8|E9Q1G8_MOUSE;tr|E9Q9F5|E9Q9F5_MOUSE;sp|O55131|SEPT7_MOUSE	tr|E9Q1G8|E9Q1G8_MOUSE;tr|E9Q9F5|E9Q9F5_MOUSE;sp|O55131|SEPT7_MOUSE	>tr|E9Q1G8|E9Q1G8_MOUSE Septin-7 OS=Mus musculus GN=Sept7 PE=3 SV=2;>tr|E9Q9F5|E9Q9F5_MOUSE Septin-7 OS=Mus musculus GN=Sept7 PE=3 SV=2;>sp|O55131|SEPT7_MOUSE Septin-7 OS=Mus musculus GN=Sept7 PE=1 SV=1	-0.306805	-0.982962	-0.871073	-0.72028		0.07502	13	13	36.6	1.2312e-251	50.648
sp|Q9EPK2|XRP2_MOUSE;sp|Q9EPK2-2|XRP2_MOUSE;sp|Q9EPK2-3|XRP2_MOUSE;sp|Q9EPK2-4|XRP2_MOUSE	sp|Q9EPK2|XRP2_MOUSE;sp|Q9EPK2-2|XRP2_MOUSE;sp|Q9EPK2-3|XRP2_MOUSE;sp|Q9EPK2-4|XRP2_MOUSE	>sp|Q9EPK2|XRP2_MOUSE Protein XRP2 OS=Mus musculus GN=Rp2 PE=1 SV=3;>sp|Q9EPK2-2|XRP2_MOUSE Isoform 2 of Protein XRP2 OS=Mus musculus GN=Rp2;>sp|Q9EPK2-3|XRP2_MOUSE Isoform 3 of Protein XRP2 OS=Mus musculus GN=Rp2;>sp|Q9EPK2-4|XRP2_MOUSE Isoform 4 of Prote	-0.189039	-0.141526	-0.0632585	-0.131274		0.0699414	13	13	45	4.4787e-121	39.376
sp|O08529|CAN2_MOUSE	sp|O08529|CAN2_MOUSE	>sp|O08529|CAN2_MOUSE Calpain-2 catalytic subunit OS=Mus musculus GN=Capn2 PE=2 SV=4	-0.149889	-0.0360525	0.180275	-0.00188866		0.986209	13	13	20.9	2.1863e-55	79.871
sp|P68040|GBLP_MOUSE	sp|P68040|GBLP_MOUSE	>sp|P68040|GBLP_MOUSE Guanine nucleotide-binding protein subunit beta-2-like 1 OS=Mus musculus GN=Gnb2l1 PE=1 SV=3	-0.0607434	-0.167977	0.200379	-0.00944712		0.939043	13	13	58	1.4758e-113	35.076
tr|A2CG35|A2CG35_MOUSE;sp|P35283|RAB12_MOUSE	tr|A2CG35|A2CG35_MOUSE;sp|P35283|RAB12_MOUSE	>tr|A2CG35|A2CG35_MOUSE RAB12, member RAS oncogene family OS=Mus musculus GN=Rab12 PE=3 SV=1;>sp|P35283|RAB12_MOUSE Ras-related protein Rab-12 OS=Mus musculus GN=Rab12 PE=1 SV=3	-0.013975	-0.508958	-0.0213065	-0.181413		0.383399	13	13	43.3	3.6737e-40	32.238
sp|P58682|TLR8_MOUSE;tr|A2AHI8|A2AHI8_MOUSE	sp|P58682|TLR8_MOUSE	>sp|P58682|TLR8_MOUSE Toll-like receptor 8 OS=Mus musculus GN=Tlr8 PE=1 SV=2	0.00201835	-0.149344	-0.265379	-0.137568		0.217544	13	13	14.1	0	119.36
sp|P84096|RHOG_MOUSE;sp|Q9ER71|RHOJ_MOUSE;sp|Q9ER71-2|RHOJ_MOUSE;tr|D3YX61|D3YX61_MOUSE;tr|F2Z463|F2Z463_MOUSE;tr|G3UZM2|G3UZM2_MOUSE	sp|P84096|RHOG_MOUSE	>sp|P84096|RHOG_MOUSE Rho-related GTP-binding protein RhoG OS=Mus musculus GN=Rhog PE=2 SV=1	0.00805652	-0.0219509	-0.206029	-0.0733078		0.387645	13	13	69.6	0	21.308
sp|P61161|ARP2_MOUSE	sp|P61161|ARP2_MOUSE	>sp|P61161|ARP2_MOUSE Actin-related protein 2 OS=Mus musculus GN=Actr2 PE=1 SV=1	0.0434844	0.0416635	-0.108767	-0.00787316		0.890315	13	13	41.4	1.3208e-138	44.76
tr|A2A7F6|A2A7F6_MOUSE;sp|O35454|CLCN6_MOUSE;tr|E9Q741|E9Q741_MOUSE	tr|A2A7F6|A2A7F6_MOUSE;sp|O35454|CLCN6_MOUSE;tr|E9Q741|E9Q741_MOUSE	>tr|A2A7F6|A2A7F6_MOUSE Chloride channel 6 OS=Mus musculus GN=Clcn6 PE=4 SV=1;>sp|O35454|CLCN6_MOUSE Chloride transport protein 6 OS=Mus musculus GN=Clcn6 PE=1 SV=1;>tr|E9Q741|E9Q741_MOUSE Chloride transport protein 6 OS=Mus musculus GN=Clcn6 PE=4 SV=1	0.0473989	-0.753799	-0.965221	-0.557207		0.212544	13	13	17.1	4.7993e-52	97.208
sp|P32020|NLTP_MOUSE;sp|P32020-2|NLTP_MOUSE	sp|P32020|NLTP_MOUSE;sp|P32020-2|NLTP_MOUSE	>sp|P32020|NLTP_MOUSE Non-specific lipid-transfer protein OS=Mus musculus GN=Scp2 PE=1 SV=3;>sp|P32020-2|NLTP_MOUSE Isoform SCP2 of Non-specific lipid-transfer protein OS=Mus musculus GN=Scp2	0.1129	0.253142	-0.0157534	0.116763		0.271537	13	13	18.1	3.0818e-114	59.125
sp|O35955|PSB10_MOUSE	sp|O35955|PSB10_MOUSE	>sp|O35955|PSB10_MOUSE Proteasome subunit beta type-10 OS=Mus musculus GN=Psmb10 PE=1 SV=1	0.123269	-0.341921	0.0200577	-0.0661981		0.685018	13	13	60.4	8.5059e-103	29.063
sp|O88983|STX8_MOUSE;tr|Q9D0J1|Q9D0J1_MOUSE;tr|Q8BS59|Q8BS59_MOUSE	sp|O88983|STX8_MOUSE	>sp|O88983|STX8_MOUSE Syntaxin-8 OS=Mus musculus GN=Stx8 PE=1 SV=1	0.163756	0.0821575	0.3122	0.186038		0.109839	13	13	46.6	0	26.925
sp|Q9WUK2|IF4H_MOUSE	sp|Q9WUK2|IF4H_MOUSE	>sp|Q9WUK2|IF4H_MOUSE Eukaryotic translation initiation factor 4H OS=Mus musculus GN=Eif4h PE=1 SV=3	0.200755	-0.544793	0.0306892	-0.104449		0.688843	13	13	58.1	0	27.341
sp|P47754|CAZA2_MOUSE;tr|D6RCW7|D6RCW7_MOUSE	sp|P47754|CAZA2_MOUSE;tr|D6RCW7|D6RCW7_MOUSE	>sp|P47754|CAZA2_MOUSE F-actin-capping protein subunit alpha-2 OS=Mus musculus GN=Capza2 PE=1 SV=3;>tr|D6RCW7|D6RCW7_MOUSE F-actin-capping protein subunit alpha-2 OS=Mus musculus GN=Capza2 PE=4 SV=1	0.253384	0.0942361	0.11836	0.155327		0.0883777	13	13	69.9	0	32.967
sp|O89103|C1QR1_MOUSE	sp|O89103|C1QR1_MOUSE	>sp|O89103|C1QR1_MOUSE Complement component C1q receptor OS=Mus musculus GN=Cd93 PE=1 SV=1	0.257131	0.243791	-0.0118352	0.163029		0.203521	13	13	30.7	0	69.354
sp|Q6NXI6|RPRD2_MOUSE;sp|Q6NXI6-2|RPRD2_MOUSE	sp|Q6NXI6|RPRD2_MOUSE;sp|Q6NXI6-2|RPRD2_MOUSE	>sp|Q6NXI6|RPRD2_MOUSE Regulation of nuclear pre-mRNA domain-containing protein 2 OS=Mus musculus GN=Rprd2 PE=1 SV=1;>sp|Q6NXI6-2|RPRD2_MOUSE Isoform 2 of Regulation of nuclear pre-mRNA domain-containing protein 2 OS=Mus musculus GN=Rprd2	0.296663	-0.431656	-0.378907	-0.1713		0.541036	13	13	14	6.0343e-33	156.58
sp|Q921M7|FA49B_MOUSE	sp|Q921M7|FA49B_MOUSE	>sp|Q921M7|FA49B_MOUSE Protein FAM49B OS=Mus musculus GN=Fam49b PE=2 SV=1	0.387914	-0.12614	0.191942	0.151239		0.418929	13	13	53.4	8.0448e-135	36.776
sp|P05202|AATM_MOUSE	sp|P05202|AATM_MOUSE	>sp|P05202|AATM_MOUSE Aspartate aminotransferase, mitochondrial OS=Mus musculus GN=Got2 PE=1 SV=1	0.909735	0.288772	0.717035	0.638514		0.073594	13	13	37	2.884e-66	47.411
sp|Q8BUK6|HOOK3_MOUSE;tr|F6W1A2|F6W1A2_MOUSE	sp|Q8BUK6|HOOK3_MOUSE;tr|F6W1A2|F6W1A2_MOUSE	>sp|Q8BUK6|HOOK3_MOUSE Protein Hook homolog 3 OS=Mus musculus GN=Hook3 PE=1 SV=2;>tr|F6W1A2|F6W1A2_MOUSE Protein Hook homolog 3 (Fragment) OS=Mus musculus GN=Hook3 PE=4 SV=1	1.40719	0.648005	0.339137	0.798111		0.128343	13	13	19.4	8.7257e-28	83.217
sp|Q91Z96|BMP2K_MOUSE;sp|Q91Z96-2|BMP2K_MOUSE	sp|Q91Z96|BMP2K_MOUSE;sp|Q91Z96-2|BMP2K_MOUSE	>sp|Q91Z96|BMP2K_MOUSE BMP-2-inducible protein kinase OS=Mus musculus GN=Bmp2k PE=1 SV=1;>sp|Q91Z96-2|BMP2K_MOUSE Isoform 2 of BMP-2-inducible protein kinase OS=Mus musculus GN=Bmp2k	1.60037	1.06254	0.668845	1.11058		0.0543247	15	13	16.2	1.1861e-123	126.18
sp|P83741-3|WNK1_MOUSE;sp|P83741-2|WNK1_MOUSE;sp|P83741|WNK1_MOUSE;sp|P83741-5|WNK1_MOUSE;sp|P83741-4|WNK1_MOUSE;tr|F7CZC4|F7CZC4_MOUSE;tr|F6TAR7|F6TAR7_MOUSE;sp|P83741-6|WNK1_MOUSE	sp|P83741-3|WNK1_MOUSE;sp|P83741-2|WNK1_MOUSE;sp|P83741|WNK1_MOUSE;sp|P83741-5|WNK1_MOUSE;sp|P83741-4|WNK1_MOUSE	>sp|P83741-3|WNK1_MOUSE Isoform 3 of Serine/threonine-protein kinase WNK1 OS=Mus musculus GN=Wnk1;>sp|P83741-2|WNK1_MOUSE Isoform 2 of Serine/threonine-protein kinase WNK1 OS=Mus musculus GN=Wnk1;>sp|P83741|WNK1_MOUSE Serine/threonine-protein kinase WNK1 O	2.09596	1.11949	0.81975	1.34507		0.0731606	13	13	5.8	8.6171e-39	279.76
sp|P26231|CTNA1_MOUSE	sp|P26231|CTNA1_MOUSE	>sp|P26231|CTNA1_MOUSE Catenin alpha-1 OS=Mus musculus GN=Ctnna1 PE=1 SV=1	3.15087	NaN	1.32481	2.23784		0.246614	13	13	20.4	1.5624e-23	100.11
sp|Q8QZY1|EIF3L_MOUSE	sp|Q8QZY1|EIF3L_MOUSE	>sp|Q8QZY1|EIF3L_MOUSE Eukaryotic translation initiation factor 3 subunit L OS=Mus musculus GN=Eif3l PE=1 SV=1	-0.876599	-1.30276	NaN	-1.08968		0.122936	12	12	26.8	3.0828e-69	66.612
sp|P23492|PNPH_MOUSE;tr|Q543K9|Q543K9_MOUSE;tr|Q9D8C9|Q9D8C9_MOUSE	sp|P23492|PNPH_MOUSE;tr|Q543K9|Q543K9_MOUSE;tr|Q9D8C9|Q9D8C9_MOUSE	>sp|P23492|PNPH_MOUSE Purine nucleoside phosphorylase OS=Mus musculus GN=Pnp PE=1 SV=2;>tr|Q543K9|Q543K9_MOUSE Pnp protein OS=Mus musculus GN=Pnp PE=2 SV=1;>tr|Q9D8C9|Q9D8C9_MOUSE Protein Pnp2 OS=Mus musculus GN=Pnp2 PE=2 SV=1	-0.44136	0.000288558	-0.951038	-0.464037		0.233415	12	12	58.1	1.5512e-129	32.277
sp|Q9D0E1|HNRPM_MOUSE;sp|Q9D0E1-2|HNRPM_MOUSE;tr|B8JK32|B8JK32_MOUSE;tr|B8JK33|B8JK33_MOUSE	sp|Q9D0E1|HNRPM_MOUSE;sp|Q9D0E1-2|HNRPM_MOUSE;tr|B8JK32|B8JK32_MOUSE;tr|B8JK33|B8JK33_MOUSE	>sp|Q9D0E1|HNRPM_MOUSE Heterogeneous nuclear ribonucleoprotein M OS=Mus musculus GN=Hnrnpm PE=1 SV=3;>sp|Q9D0E1-2|HNRPM_MOUSE Isoform 2 of Heterogeneous nuclear ribonucleoprotein M OS=Mus musculus GN=Hnrnpm;>tr|B8JK32|B8JK32_MOUSE Heterogeneous nuclear rib	-0.379751	-0.17829	-0.212233	-0.256758		0.0540937	12	12	19.8	1.5587e-127	77.648
sp|Q6IRU2|TPM4_MOUSE	sp|Q6IRU2|TPM4_MOUSE	>sp|Q6IRU2|TPM4_MOUSE Tropomyosin alpha-4 chain OS=Mus musculus GN=Tpm4 PE=2 SV=3	-0.365388	-0.197699	0.0183493	-0.181579		0.243704	13	12	51.6	5.8984e-206	28.467
sp|Q80TH2-2|LAP2_MOUSE;tr|B7ZNX6|B7ZNX6_MOUSE;sp|Q80TH2|LAP2_MOUSE;sp|Q80TH2-1|LAP2_MOUSE	sp|Q80TH2-2|LAP2_MOUSE;tr|B7ZNX6|B7ZNX6_MOUSE;sp|Q80TH2|LAP2_MOUSE;sp|Q80TH2-1|LAP2_MOUSE	>sp|Q80TH2-2|LAP2_MOUSE Isoform 2 of Protein LAP2 OS=Mus musculus GN=Erbb2ip;>tr|B7ZNX6|B7ZNX6_MOUSE Erbb2ip protein OS=Mus musculus GN=Erbb2ip PE=2 SV=1;>sp|Q80TH2|LAP2_MOUSE Protein LAP2 OS=Mus musculus GN=Erbb2ip PE=1 SV=3;>sp|Q80TH2-1|LAP2_MOUSE Isofor	-0.312043	0.31371	-0.493947	-0.164093		0.571413	12	12	10.8	5.423e-52	162.18
sp|Q60780|GAS7_MOUSE;tr|Q3U432|Q3U432_MOUSE;tr|B1ATI9|B1ATI9_MOUSE;sp|Q60780-2|GAS7_MOUSE	sp|Q60780|GAS7_MOUSE;tr|Q3U432|Q3U432_MOUSE;tr|B1ATI9|B1ATI9_MOUSE;sp|Q60780-2|GAS7_MOUSE	>sp|Q60780|GAS7_MOUSE Growth arrest-specific protein 7 OS=Mus musculus GN=Gas7 PE=1 SV=1;>tr|Q3U432|Q3U432_MOUSE Growth arrest-specific protein 7 OS=Mus musculus GN=Gas7 PE=2 SV=1;>tr|B1ATI9|B1ATI9_MOUSE Growth arrest specific 7 OS=Mus musculus GN=Gas7 PE=	-0.294526	-0.767045	-0.774083	-0.611885		0.0611569	12	12	44.9	2.7412e-125	48.173
sp|P35282|RAB21_MOUSE	sp|P35282|RAB21_MOUSE	>sp|P35282|RAB21_MOUSE Ras-related protein Rab-21 OS=Mus musculus GN=Rab21 PE=1 SV=4	-0.266437	-0.268087	-0.0131159	-0.182547		0.163976	12	12	54.5	8.6946e-210	24.106
sp|Q9ES70|NEK6_MOUSE;tr|A2ATN9|A2ATN9_MOUSE;tr|A2ATP1|A2ATP1_MOUSE;tr|A2ATP0|A2ATP0_MOUSE	sp|Q9ES70|NEK6_MOUSE;tr|A2ATN9|A2ATN9_MOUSE;tr|A2ATP1|A2ATP1_MOUSE	>sp|Q9ES70|NEK6_MOUSE Serine/threonine-protein kinase Nek6 OS=Mus musculus GN=Nek6 PE=1 SV=1;>tr|A2ATN9|A2ATN9_MOUSE NIMA (Never in mitosis gene a)-related expressed OS=Mus musculus GN=Nek6 PE=4 SV=1;>tr|A2ATP1|A2ATP1_MOUSE NIMA (Never in mitosis gene a)-r	-0.143771	-0.310844	-0.134113	-0.196243		0.0758624	12	12	42.8	4.0187e-51	35.742
sp|Q3UDK1|TRAD1_MOUSE;sp|Q3UDK1-2|TRAD1_MOUSE;tr|D3YWU1|D3YWU1_MOUSE;tr|D3YX05|D3YX05_MOUSE;tr|D3Z5F4|D3Z5F4_MOUSE	sp|Q3UDK1|TRAD1_MOUSE;sp|Q3UDK1-2|TRAD1_MOUSE	>sp|Q3UDK1|TRAD1_MOUSE TRAF-type zinc finger domain-containing protein 1 OS=Mus musculus GN=Trafd1 PE=1 SV=1;>sp|Q3UDK1-2|TRAD1_MOUSE Isoform 2 of TRAF-type zinc finger domain-containing protein 1 OS=Mus musculus GN=Trafd1	-0.0321379	-0.339254	-0.684318	-0.351903		0.202699	12	12	32.8	2.6249e-61	64.282
sp|Q9ET22|DPP2_MOUSE	sp|Q9ET22|DPP2_MOUSE	>sp|Q9ET22|DPP2_MOUSE Dipeptidyl peptidase 2 OS=Mus musculus GN=Dpp7 PE=2 SV=2	-0.025779	-0.172766	0.131721	-0.0222747		0.823651	12	12	29.2	0	56.253
sp|Q8BMQ8|MON1B_MOUSE	sp|Q8BMQ8|MON1B_MOUSE	>sp|Q8BMQ8|MON1B_MOUSE Vacuolar fusion protein MON1 homolog B OS=Mus musculus GN=Mon1b PE=2 SV=1	-0.00920483	0.101247	0.221196	0.104413		0.257117	12	12	33.6	9.3061e-191	60.015
sp|P63321|RALA_MOUSE	sp|P63321|RALA_MOUSE	>sp|P63321|RALA_MOUSE Ras-related protein Ral-A OS=Mus musculus GN=Rala PE=1 SV=1	0.00331442	-0.267219	-0.00168891	-0.088531		0.426217	12	12	57.3	2.314e-282	23.553
sp|P14206|RSSA_MOUSE;tr|D3YTT7|D3YTT7_MOUSE	sp|P14206|RSSA_MOUSE;tr|D3YTT7|D3YTT7_MOUSE	>sp|P14206|RSSA_MOUSE 40S ribosomal protein SA OS=Mus musculus GN=Rpsa PE=1 SV=4;>tr|D3YTT7|D3YTT7_MOUSE MCG2650 OS=Mus musculus GN=Rpsa-ps10 PE=3 SV=1	0.03492	0.0629506	0.359409	0.152426		0.279737	12	12	46.4	0	32.838
sp|Q9QYB1|CLIC4_MOUSE	sp|Q9QYB1|CLIC4_MOUSE	>sp|Q9QYB1|CLIC4_MOUSE Chloride intracellular channel protein 4 OS=Mus musculus GN=Clic4 PE=1 SV=3	0.0729976	NaN	0.250598	0.161798		0.31955	12	12	54.9	1.8963e-135	28.729
sp|P60335|PCBP1_MOUSE;sp|P57722|PCBP3_MOUSE;sp|P57722-2|PCBP3_MOUSE;tr|E9Q7D8|E9Q7D8_MOUSE	sp|P60335|PCBP1_MOUSE	>sp|P60335|PCBP1_MOUSE Poly(rC)-binding protein 1 OS=Mus musculus GN=Pcbp1 PE=1 SV=1	0.0833836	0.229588	0.199876	0.170949		0.0618598	12	12	58.4	5.9401e-156	37.497
sp|Q3TZZ7|ESYT2_MOUSE;sp|Q3TZZ7-2|ESYT2_MOUSE	sp|Q3TZZ7|ESYT2_MOUSE;sp|Q3TZZ7-2|ESYT2_MOUSE	>sp|Q3TZZ7|ESYT2_MOUSE Extended synaptotagmin-2 OS=Mus musculus GN=Esyt2 PE=1 SV=1;>sp|Q3TZZ7-2|ESYT2_MOUSE Isoform 2 of Extended synaptotagmin-2 OS=Mus musculus GN=Esyt2	0.123931	0.227495	0.0475383	0.132988		0.125461	12	12	17.6	6.9971e-168	94.138
sp|P28867-2|KPCD_MOUSE;sp|P28867|KPCD_MOUSE;tr|Q1MX42|Q1MX42_MOUSE;tr|Q1MX43|Q1MX43_MOUSE;tr|Q1MX40|Q1MX40_MOUSE;tr|Q1MX41|Q1MX41_MOUSE;REV__sp|Q6ZPL9|DDX55_MOUSE;REV__tr|E9Q9T6|E9Q9T6_MOUSE	sp|P28867-2|KPCD_MOUSE;sp|P28867|KPCD_MOUSE;tr|Q1MX42|Q1MX42_MOUSE;tr|Q1MX43|Q1MX43_MOUSE;tr|Q1MX40|Q1MX40_MOUSE;tr|Q1MX41|Q1MX41_MOUSE	>sp|P28867-2|KPCD_MOUSE Isoform 2 of Protein kinase C delta type OS=Mus musculus GN=Prkcd;>sp|P28867|KPCD_MOUSE Protein kinase C delta type OS=Mus musculus GN=Prkcd PE=1 SV=3;>tr|Q1MX42|Q1MX42_MOUSE Protein kinase C delta type OS=Mus musculus GN=Prkcd PE=2	0.162726	NaN	NaN	0.162726		1	12	12	21.4	3.9285e-113	80.293
sp|P80314|TCPB_MOUSE	sp|P80314|TCPB_MOUSE	>sp|P80314|TCPB_MOUSE T-complex protein 1 subunit beta OS=Mus musculus GN=Cct2 PE=1 SV=4	0.18916	0.373063	0.509544	0.357256		0.0613607	12	12	30.3	1.3063e-88	57.477
sp|Q62261|SPTB2_MOUSE;sp|Q62261-2|SPTB2_MOUSE	sp|Q62261|SPTB2_MOUSE;sp|Q62261-2|SPTB2_MOUSE	>sp|Q62261|SPTB2_MOUSE Spectrin beta chain, non-erythrocytic 1 OS=Mus musculus GN=Sptbn1 PE=1 SV=2;>sp|Q62261-2|SPTB2_MOUSE Isoform 2 of Spectrin beta chain, non-erythrocytic 1 OS=Mus musculus GN=Sptbn1	0.275245	NaN	-0.321748	-0.0232512		0.950511	12	12	6.9	1.7372e-24	274.22
tr|E0CY14|E0CY14_MOUSE;tr|J3KMT7|J3KMT7_MOUSE;sp|Q08122-4|TLE3_MOUSE;sp|Q08122|TLE3_MOUSE;sp|Q08122-1|TLE3_MOUSE;sp|Q08122-2|TLE3_MOUSE;tr|E0CXS9|E0CXS9_MOUSE;tr|F8WIE2|F8WIE2_MOUSE;tr|E0CXS2|E0CXS2_MOUSE;tr|E0CXU1|E0CXU1_MOUSE;tr|Q3TY99|Q3TY99_MOUSE;tr|F6TS96|F6TS96_MOUSE;sp|Q9WVB2|TLE2_MOUSE;tr|Q3UN01|Q3UN01_MOUSE;tr|E9PV07|E9PV07_MOUSE;sp|Q62440-4|TLE1_MOUSE;tr|F6YM15|F6YM15_MOUSE;tr|E0CY76|E0…	tr|E0CY14|E0CY14_MOUSE;tr|J3KMT7|J3KMT7_MOUSE;sp|Q08122-4|TLE3_MOUSE;sp|Q08122|TLE3_MOUSE;sp|Q08122-1|TLE3_MOUSE;sp|Q08122-2|TLE3_MOUSE;tr|E0CXS9|E0CXS9_MOUSE;tr|F8WIE2|F8WIE2_MOUSE;tr|E0CXS2|E0CXS2_MOUSE;tr|E0CXU1|E0CXU1_MOUSE;tr|Q3TY99|Q3TY99_MOUSE;tr|F6TS96|F6TS96_MOUSE	>tr|E0CY14|E0CY14_MOUSE Transducin-like enhancer protein 3 OS=Mus musculus GN=Tle3 PE=4 SV=1;>tr|J3KMT7|J3KMT7_MOUSE Transducin-like enhancer protein 3 OS=Mus musculus GN=Tle3 PE=4 SV=1;>sp|Q08122-4|TLE3_MOUSE Isoform 4 of Transducin-like enhancer protein	0.299245	-0.192546	-0.444734	-0.112678		0.657347	12	12	25.3	5.4619e-114	82.308
sp|Q99KK2|NEUA_MOUSE;sp|Q99KK2-2|NEUA_MOUSE	sp|Q99KK2|NEUA_MOUSE;sp|Q99KK2-2|NEUA_MOUSE	>sp|Q99KK2|NEUA_MOUSE N-acylneuraminate cytidylyltransferase OS=Mus musculus GN=Cmas PE=1 SV=2;>sp|Q99KK2-2|NEUA_MOUSE Isoform 2 of N-acylneuraminate cytidylyltransferase OS=Mus musculus GN=Cmas	0.312433	0.756425	0.68912	0.585993		0.0513395	12	12	31.2	4.1446e-21	48.057
sp|P50247|SAHH_MOUSE;tr|A2ALT5|A2ALT5_MOUSE	sp|P50247|SAHH_MOUSE	>sp|P50247|SAHH_MOUSE Adenosylhomocysteinase OS=Mus musculus GN=Ahcy PE=1 SV=3	0.365916	0.453649	0.170822	0.330129		0.05853	12	12	31.7	1.826e-133	47.688
sp|Q9R118|HTRA1_MOUSE	sp|Q9R118|HTRA1_MOUSE	>sp|Q9R118|HTRA1_MOUSE Serine protease HTRA1 OS=Mus musculus GN=Htra1 PE=1 SV=2	0.588804	0.517427	0.187007	0.43108		0.0734598	12	12	31	8.4939e-35	51.213
sp|Q9Z280|PLD1_MOUSE;sp|Q9Z280-2|PLD1_MOUSE;tr|Q6NVF2|Q6NVF2_MOUSE;tr|F6WKY8|F6WKY8_MOUSE;tr|D6RH77|D6RH77_MOUSE;tr|F6QJR6|F6QJR6_MOUSE;tr|D3Z2V2|D3Z2V2_MOUSE	sp|Q9Z280|PLD1_MOUSE;sp|Q9Z280-2|PLD1_MOUSE;tr|Q6NVF2|Q6NVF2_MOUSE;tr|F6WKY8|F6WKY8_MOUSE;tr|D6RH77|D6RH77_MOUSE	>sp|Q9Z280|PLD1_MOUSE Phospholipase D1 OS=Mus musculus GN=Pld1 PE=1 SV=1;>sp|Q9Z280-2|PLD1_MOUSE Isoform PLD1B of Phospholipase D1 OS=Mus musculus GN=Pld1;>tr|Q6NVF2|Q6NVF2_MOUSE Phospholipase D1 OS=Mus musculus GN=Pld1 PE=2 SV=1;>tr|F6WKY8|F6WKY8_MOUSE Ph	0.830093	NaN	1.19604	1.01307		0.113756	12	12	15.1	4.7141e-58	123.97
sp|Q9DBH5|LMAN2_MOUSE	sp|Q9DBH5|LMAN2_MOUSE	>sp|Q9DBH5|LMAN2_MOUSE Vesicular integral-membrane protein VIP36 OS=Mus musculus GN=Lman2 PE=2 SV=2	1.41386	NaN	-0.319838	0.547014		0.641629	12	12	42.7	5.8874e-51	40.429
sp|Q61235|SNTB2_MOUSE	sp|Q61235|SNTB2_MOUSE	>sp|Q61235|SNTB2_MOUSE Beta-2-syntrophin OS=Mus musculus GN=Sntb2 PE=1 SV=2	-0.937353	-1.50455	-0.596209	-1.0127		0.0621191	11	11	22.3	8.1277e-35	56.381
sp|Q8BZZ3|WWP1_MOUSE	sp|Q8BZZ3|WWP1_MOUSE	>sp|Q8BZZ3|WWP1_MOUSE NEDD4-like E3 ubiquitin-protein ligase WWP1 OS=Mus musculus GN=Wwp1 PE=1 SV=2	-0.815834	-1.71515	-0.651904	-1.06096		0.0848677	11	11	15.4	1.3075e-22	104.69
sp|O88597|BECN1_MOUSE;tr|E9PYD6|E9PYD6_MOUSE;tr|F7DB15|F7DB15_MOUSE;tr|E9QAM0|E9QAM0_MOUSE;tr|F7CVL9|F7CVL9_MOUSE;tr|F7C090|F7C090_MOUSE	sp|O88597|BECN1_MOUSE;tr|E9PYD6|E9PYD6_MOUSE	>sp|O88597|BECN1_MOUSE Beclin-1 OS=Mus musculus GN=Becn1 PE=1 SV=3;>tr|E9PYD6|E9PYD6_MOUSE Beclin-1 OS=Mus musculus GN=Becn1 PE=4 SV=1	-0.605091	-0.967561	0.0451634	-0.509163		0.227817	11	11	27	2.6578e-94	51.588
sp|P45376|ALDR_MOUSE;tr|D3YVJ7|D3YVJ7_MOUSE	sp|P45376|ALDR_MOUSE	>sp|P45376|ALDR_MOUSE Aldose reductase OS=Mus musculus GN=Akr1b1 PE=1 SV=3	-0.542143	-0.171043	-0.0808659	-0.264684		0.201602	11	11	41.1	5.6693e-33	35.732
sp|Q8VEA8|RAB7B_MOUSE;sp|Q8VEA8-2|RAB7B_MOUSE;tr|D3YZQ6|D3YZQ6_MOUSE;tr|D3Z4X4|D3Z4X4_MOUSE	sp|Q8VEA8|RAB7B_MOUSE;sp|Q8VEA8-2|RAB7B_MOUSE;tr|D3YZQ6|D3YZQ6_MOUSE	>sp|Q8VEA8|RAB7B_MOUSE Ras-related protein Rab-7b OS=Mus musculus GN=Rab7b PE=1 SV=1;>sp|Q8VEA8-2|RAB7B_MOUSE Isoform 2 of Ras-related protein Rab-7b OS=Mus musculus GN=Rab7b;>tr|D3YZQ6|D3YZQ6_MOUSE Protein 5430435G22Rik OS=Mus musculus GN=5430435G22Rik PE	-0.428915	-0.232091	-0.181035	-0.28068		0.0654507	11	11	55.8	1.3309e-41	22.502
sp|Q8BG67-2|EFR3A_MOUSE;sp|Q8BG67|EFR3A_MOUSE;tr|Q8BWC5|Q8BWC5_MOUSE	sp|Q8BG67-2|EFR3A_MOUSE;sp|Q8BG67|EFR3A_MOUSE	>sp|Q8BG67-2|EFR3A_MOUSE Isoform 2 of Protein EFR3 homolog A OS=Mus musculus GN=Efr3a;>sp|Q8BG67|EFR3A_MOUSE Protein EFR3 homolog A OS=Mus musculus GN=Efr3a PE=1 SV=1	-0.363234	-0.61699	-0.0620831	-0.347436		0.162639	11	11	16.3	5.2658e-58	93.289
tr|E9PZF0|E9PZF0_MOUSE;sp|Q01768|NDKB_MOUSE;tr|Q5NC79|Q5NC79_MOUSE	tr|E9PZF0|E9PZF0_MOUSE;sp|Q01768|NDKB_MOUSE	>tr|E9PZF0|E9PZF0_MOUSE Nucleoside diphosphate kinase A OS=Mus musculus GN=Gm20390 PE=3 SV=1;>sp|Q01768|NDKB_MOUSE Nucleoside diphosphate kinase B OS=Mus musculus GN=Nme2 PE=1 SV=1	-0.349585	0.214995	0.253989	0.0397999		0.857171	11	11	62.9	5.2423e-32	30.2
sp|P09405|NUCL_MOUSE	sp|P09405|NUCL_MOUSE	>sp|P09405|NUCL_MOUSE Nucleolin OS=Mus musculus GN=Ncl PE=1 SV=2	-0.341482	-0.0609089	-0.828588	-0.410326		0.2088	11	11	16.5	3.9861e-39	76.722
sp|P97300|NPTN_MOUSE;sp|P97300-1|NPTN_MOUSE;sp|P97300-3|NPTN_MOUSE;tr|H3BIX4|H3BIX4_MOUSE;tr|H3BKA7|H3BKA7_MOUSE;sp|P97300-4|NPTN_MOUSE	sp|P97300|NPTN_MOUSE;sp|P97300-1|NPTN_MOUSE;sp|P97300-3|NPTN_MOUSE;tr|H3BIX4|H3BIX4_MOUSE;tr|H3BKA7|H3BKA7_MOUSE	>sp|P97300|NPTN_MOUSE Neuroplastin OS=Mus musculus GN=Nptn PE=1 SV=3;>sp|P97300-1|NPTN_MOUSE Isoform 1 of Neuroplastin OS=Mus musculus GN=Nptn;>sp|P97300-3|NPTN_MOUSE Isoform 3 of Neuroplastin OS=Mus musculus GN=Nptn;>tr|H3BIX4|H3BIX4_MOUSE Neuroplastin (F	-0.315379	-0.975907	-0.269356	-0.520214		0.150272	11	11	24.9	5.4618e-67	44.373
sp|Q05685|FOLR2_MOUSE	sp|Q05685|FOLR2_MOUSE	>sp|Q05685|FOLR2_MOUSE Folate receptor beta OS=Mus musculus GN=Folr2 PE=2 SV=1	-0.276485	-0.207878	-0.76594	-0.416768		0.141079	11	11	56.2	5.3199e-158	28.82
sp|P21279|GNAQ_MOUSE	sp|P21279|GNAQ_MOUSE	>sp|P21279|GNAQ_MOUSE Guanine nucleotide-binding protein G(q) subunit alpha OS=Mus musculus GN=Gnaq PE=1 SV=4	-0.213972	-0.664174	-0.560047	-0.479398		0.0719771	11	11	35.4	3.8674e-120	42.158
sp|Q3UBG2|PCLI1_MOUSE;sp|Q3UBG2-2|PCLI1_MOUSE;tr|H3BJF2|H3BJF2_MOUSE;tr|H3BJT8|H3BJT8_MOUSE;tr|H3BKK5|H3BKK5_MOUSE;tr|H3BJG6|H3BJG6_MOUSE	sp|Q3UBG2|PCLI1_MOUSE;sp|Q3UBG2-2|PCLI1_MOUSE;tr|H3BJF2|H3BJF2_MOUSE;tr|H3BJT8|H3BJT8_MOUSE	>sp|Q3UBG2|PCLI1_MOUSE PTB-containing, cubilin and LRP1-interacting protein OS=Mus musculus GN=Pid1 PE=1 SV=2;>sp|Q3UBG2-2|PCLI1_MOUSE Isoform 2 of PTB-containing, cubilin and LRP1-interacting protein OS=Mus musculus GN=Pid1;>tr|H3BJF2|H3BJF2_MOUSE PTB-con	-0.202589	-0.418967	-0.0449402	-0.222165		0.176968	11	11	62.2	4.2701e-185	24.784
sp|P13808|B3A2_MOUSE;sp|P13808-3|B3A2_MOUSE;sp|P13808-2|B3A2_MOUSE;sp|P13808-5|B3A2_MOUSE;sp|P13808-4|B3A2_MOUSE;sp|P16283|B3A3_MOUSE;tr|F8WHM3|F8WHM3_MOUSE;sp|P16283-3|B3A3_MOUSE;sp|P16283-2|B3A3_MOUSE;tr|D3Z5A2|D3Z5A2_MOUSE;tr|F6Q7T0|F6Q7T0_MOUSE;tr|D3Z5G3|D3Z5G3_MOUSE;tr|D3YUF1|D3YUF1_MOUSE	sp|P13808|B3A2_MOUSE;sp|P13808-3|B3A2_MOUSE;sp|P13808-2|B3A2_MOUSE;sp|P13808-5|B3A2_MOUSE;sp|P13808-4|B3A2_MOUSE	>sp|P13808|B3A2_MOUSE Anion exchange protein 2 OS=Mus musculus GN=Slc4a2 PE=2 SV=1;>sp|P13808-3|B3A2_MOUSE Isoform B2 of Anion exchange protein 2 OS=Mus musculus GN=Slc4a2;>sp|P13808-2|B3A2_MOUSE Isoform B1 of Anion exchange protein 2 OS=Mus musculus GN=Sl	-0.193717	-0.91727	-0.763538	-0.624842		0.1049	11	11	13.4	5.9155e-46	136.81
sp|Q9CQF9|PCYOX_MOUSE;tr|F7CIP8|F7CIP8_MOUSE;tr|D3Z275|D3Z275_MOUSE	sp|Q9CQF9|PCYOX_MOUSE	>sp|Q9CQF9|PCYOX_MOUSE Prenylcysteine oxidase OS=Mus musculus GN=Pcyox1 PE=1 SV=1	-0.190075	0.718088	1.0371	0.521704		0.291657	11	11	32.3	3.8675e-55	56.494
sp|P68510|1433F_MOUSE	sp|P68510|1433F_MOUSE	>sp|P68510|1433F_MOUSE 14-3-3 protein eta OS=Mus musculus GN=Ywhah PE=1 SV=2	-0.126045	-0.308109	-0.285477	-0.239877		0.0525812	13	11	52.4	0	28.211
sp|Q9CYG7|TOM34_MOUSE;sp|Q9CYG7-2|TOM34_MOUSE	sp|Q9CYG7|TOM34_MOUSE;sp|Q9CYG7-2|TOM34_MOUSE	>sp|Q9CYG7|TOM34_MOUSE Mitochondrial import receptor subunit TOM34 OS=Mus musculus GN=Tomm34 PE=2 SV=1;>sp|Q9CYG7-2|TOM34_MOUSE Isoform 2 of Mitochondrial import receptor subunit TOM34 OS=Mus musculus GN=Tomm34	-0.0913869	0.0596321	-0.217424	-0.0830595		0.408629	11	11	45.6	3.7824e-49	34.278
sp|P70268-2|PKN1_MOUSE;sp|P70268|PKN1_MOUSE;tr|D6RH37|D6RH37_MOUSE	sp|P70268-2|PKN1_MOUSE;sp|P70268|PKN1_MOUSE;tr|D6RH37|D6RH37_MOUSE	>sp|P70268-2|PKN1_MOUSE Isoform 2 of Serine/threonine-protein kinase N1 OS=Mus musculus GN=Pkn1;>sp|P70268|PKN1_MOUSE Serine/threonine-protein kinase N1 OS=Mus musculus GN=Pkn1 PE=1 SV=3;>tr|D6RH37|D6RH37_MOUSE Serine/threonine-protein kinase N1 OS=Mus mus	-0.0771932	-0.317193	-0.346225	-0.24687		0.101431	11	11	14	4.6354e-51	105.01
tr|Q8C0K8|Q8C0K8_MOUSE	tr|Q8C0K8|Q8C0K8_MOUSE	>tr|Q8C0K8|Q8C0K8_MOUSE Protein Uvrag OS=Mus musculus GN=Uvrag PE=2 SV=1	-0.0586383	0.233029	0.249385	0.141258		0.293512	11	11	20.1	5.4065e-18	77.524
sp|Q3UPL0|SC31A_MOUSE;sp|Q3UPL0-2|SC31A_MOUSE;sp|Q3UPL0-3|SC31A_MOUSE	sp|Q3UPL0|SC31A_MOUSE;sp|Q3UPL0-2|SC31A_MOUSE;sp|Q3UPL0-3|SC31A_MOUSE	>sp|Q3UPL0|SC31A_MOUSE Protein transport protein Sec31A OS=Mus musculus GN=Sec31a PE=1 SV=2;>sp|Q3UPL0-2|SC31A_MOUSE Isoform 2 of Protein transport protein Sec31A OS=Mus musculus GN=Sec31a;>sp|Q3UPL0-3|SC31A_MOUSE Isoform 3 of Protein transport protein Sec	-0.0290286	0.209765	-0.0752768	0.0351533		0.729084	11	11	8.5	1.6613e-91	133.57
sp|Q8JZQ9|EIF3B_MOUSE	sp|Q8JZQ9|EIF3B_MOUSE	>sp|Q8JZQ9|EIF3B_MOUSE Eukaryotic translation initiation factor 3 subunit B OS=Mus musculus GN=Eif3b PE=1 SV=1	-0.0225369	0.335369	0.554343	0.289058		0.227713	11	11	19.1	8.4924e-161	91.369
sp|Q64735|CR1L_MOUSE;sp|Q64735-2|CR1L_MOUSE	sp|Q64735|CR1L_MOUSE;sp|Q64735-2|CR1L_MOUSE	>sp|Q64735|CR1L_MOUSE Complement component receptor 1-like protein OS=Mus musculus GN=Cr1l PE=1 SV=1;>sp|Q64735-2|CR1L_MOUSE Isoform 2 of Complement component receptor 1-like protein OS=Mus musculus GN=Cr1l	0.00446549	0.00388999	-0.562751	-0.184798		0.431253	11	11	24.8	6.832e-62	53.762
sp|P70362|UFD1_MOUSE;tr|F6SYJ2|F6SYJ2_MOUSE	sp|P70362|UFD1_MOUSE	>sp|P70362|UFD1_MOUSE Ubiquitin fusion degradation protein 1 homolog OS=Mus musculus GN=Ufd1l PE=1 SV=2	0.0521377	-0.0604875	0.0514416	0.0143639		0.738091	11	11	44.3	1.1335e-103	34.481
sp|P55258|RAB8A_MOUSE;tr|A2A7Z6|A2A7Z6_MOUSE;sp|Q9CZT8|RAB3B_MOUSE;sp|Q8K386|RAB15_MOUSE;tr|Q3TYH2|Q3TYH2_MOUSE	sp|P55258|RAB8A_MOUSE	>sp|P55258|RAB8A_MOUSE Ras-related protein Rab-8A OS=Mus musculus GN=Rab8a PE=1 SV=2	0.0536674	0.0483758	0.218595	0.106879		0.19592	13	11	54.1	0	23.668
sp|O70252|HMOX2_MOUSE;tr|D3YX62|D3YX62_MOUSE;tr|D3Z4A2|D3Z4A2_MOUSE;tr|D3YXN4|D3YXN4_MOUSE	sp|O70252|HMOX2_MOUSE;tr|D3YX62|D3YX62_MOUSE	>sp|O70252|HMOX2_MOUSE Heme oxygenase 2 OS=Mus musculus GN=Hmox2 PE=2 SV=1;>tr|D3YX62|D3YX62_MOUSE Heme oxygenase 2 (Fragment) OS=Mus musculus GN=Hmox2 PE=4 SV=1	0.075738	0.125519	-0.112412	0.0296148		0.722338	11	11	44.8	3.9648e-69	35.738
sp|Q99K28-2|ARFG2_MOUSE;sp|Q99K28|ARFG2_MOUSE	sp|Q99K28-2|ARFG2_MOUSE;sp|Q99K28|ARFG2_MOUSE	>sp|Q99K28-2|ARFG2_MOUSE Isoform 2 of ADP-ribosylation factor GTPase-activating protein 2 OS=Mus musculus GN=Arfgap2;>sp|Q99K28|ARFG2_MOUSE ADP-ribosylation factor GTPase-activating protein 2 OS=Mus musculus GN=Arfgap2 PE=1 SV=1	0.100305	0.249627	0.379621	0.243184		0.0947251	12	11	25.7	9.4323e-52	58.109
sp|Q9WVA3|BUB3_MOUSE	sp|Q9WVA3|BUB3_MOUSE	>sp|Q9WVA3|BUB3_MOUSE Mitotic checkpoint protein BUB3 OS=Mus musculus GN=Bub3 PE=2 SV=2	0.1137	-0.219875	-0.120373	-0.0755156		0.524806	11	11	44.8	6.4128e-51	36.954
tr|Q3TLP8|Q3TLP8_MOUSE;sp|P63001|RAC1_MOUSE;sp|P60764|RAC3_MOUSE;tr|A2AC13|A2AC13_MOUSE	tr|Q3TLP8|Q3TLP8_MOUSE;sp|P63001|RAC1_MOUSE;sp|P60764|RAC3_MOUSE;tr|A2AC13|A2AC13_MOUSE	>tr|Q3TLP8|Q3TLP8_MOUSE RAS-related C3 botulinum substrate 1, isoform CRA_a OS=Mus musculus GN=Rac1 PE=2 SV=1;>sp|P63001|RAC1_MOUSE Ras-related C3 botulinum toxin substrate 1 OS=Mus musculus GN=Rac1 PE=1 SV=1;>sp|P60764|RAC3_MOUSE Ras-related C3 botulinum	0.117828	-0.201991	-0.154137	-0.0794331		0.508766	12	11	51.2	2.8e-172	23.432
sp|P70452|STX4_MOUSE;tr|D6RJ29|D6RJ29_MOUSE	sp|P70452|STX4_MOUSE	>sp|P70452|STX4_MOUSE Syntaxin-4 OS=Mus musculus GN=Stx4 PE=1 SV=1	0.186501	-0.231464	-0.281755	-0.108906		0.539437	11	11	50.3	1.7858e-239	34.165
tr|Q76LV0|Q76LV0_MOUSE;sp|O70325|GPX41_MOUSE;sp|O70325-2|GPX41_MOUSE;sp|Q91XR9|GPX42_MOUSE	tr|Q76LV0|Q76LV0_MOUSE;sp|O70325|GPX41_MOUSE;sp|O70325-2|GPX41_MOUSE;sp|Q91XR9|GPX42_MOUSE	>tr|Q76LV0|Q76LV0_MOUSE Glutathione peroxidase OS=Mus musculus GN=Gpx4 PE=2 SV=2;>sp|O70325|GPX41_MOUSE Phospholipid hydroperoxide glutathione peroxidase, mitochondrial OS=Mus musculus GN=Gpx4 PE=1 SV=4;>sp|O70325-2|GPX41_MOUSE Isoform Cytoplasmic of Phosp	0.249385	0.128294	0.326307	0.234662		0.0553595	11	11	39.5	3.9611e-72	29.211
sp|P11087|CO1A1_MOUSE;sp|P11087-2|CO1A1_MOUSE;CON__Q862S4	sp|P11087|CO1A1_MOUSE;sp|P11087-2|CO1A1_MOUSE	>sp|P11087|CO1A1_MOUSE Collagen alpha-1(I) chain OS=Mus musculus GN=Col1a1 PE=1 SV=4;>sp|P11087-2|CO1A1_MOUSE Isoform 2 of Collagen alpha-1(I) chain OS=Mus musculus GN=Col1a1	0.346985	0.324926	-0.478366	0.0645149		0.834306	11	11	7.3	7.3492e-55	138.03
sp|P58021|TM9S2_MOUSE;tr|E9PZ69|E9PZ69_MOUSE	sp|P58021|TM9S2_MOUSE	>sp|P58021|TM9S2_MOUSE Transmembrane 9 superfamily member 2 OS=Mus musculus GN=Tm9sf2 PE=2 SV=1	0.448055	0.779722	0.180403	0.469393		0.113597	11	11	19.9	9.5515e-69	75.329
sp|Q9CR39|WIPI3_MOUSE;tr|F7AZP7|F7AZP7_MOUSE;tr|F6RIG8|F6RIG8_MOUSE	sp|Q9CR39|WIPI3_MOUSE;tr|F7AZP7|F7AZP7_MOUSE	>sp|Q9CR39|WIPI3_MOUSE WD repeat domain phosphoinositide-interacting protein 3 OS=Mus musculus GN=Wdr45l PE=2 SV=2;>tr|F7AZP7|F7AZP7_MOUSE WD repeat domain phosphoinositide-interacting protein 3 (Fragment) OS=Mus musculus GN=Wdr45l PE=4 SV=1	0.461005	0.24123	0.683292	0.461842		0.068587	11	11	43.3	3.3289e-72	38.02
sp|Q02819|NUCB1_MOUSE;tr|H3BK79|H3BK79_MOUSE;tr|D3Z7D7|D3Z7D7_MOUSE;tr|D3Z1N1|D3Z1N1_MOUSE	sp|Q02819|NUCB1_MOUSE;tr|H3BK79|H3BK79_MOUSE;tr|D3Z7D7|D3Z7D7_MOUSE	>sp|Q02819|NUCB1_MOUSE Nucleobindin-1 OS=Mus musculus GN=Nucb1 PE=1 SV=2;>tr|H3BK79|H3BK79_MOUSE Nucleobindin-1 (Fragment) OS=Mus musculus GN=Nucb1 PE=4 SV=1;>tr|D3Z7D7|D3Z7D7_MOUSE Nucleobindin-1 (Fragment) OS=Mus musculus GN=Nucb1 PE=4 SV=1	0.471135	0.570171	0.0751904	0.372166		0.132948	11	11	27.2	6.6331e-27	53.408
sp|Q64213|SF01_MOUSE;sp|Q64213-3|SF01_MOUSE;tr|D3YZD0|D3YZD0_MOUSE;tr|D3YZC9|D3YZC9_MOUSE;sp|Q64213-2|SF01_MOUSE;tr|E9Q4Q2|E9Q4Q2_MOUSE;tr|D3YVH4|D3YVH4_MOUSE;tr|F8WHF9|F8WHF9_MOUSE;tr|D6RDB7|D6RDB7_MOUSE	sp|Q64213|SF01_MOUSE;sp|Q64213-3|SF01_MOUSE;tr|D3YZD0|D3YZD0_MOUSE;tr|D3YZC9|D3YZC9_MOUSE;sp|Q64213-2|SF01_MOUSE;tr|E9Q4Q2|E9Q4Q2_MOUSE;tr|D3YVH4|D3YVH4_MOUSE	>sp|Q64213|SF01_MOUSE Splicing factor 1 OS=Mus musculus GN=Sf1 PE=1 SV=6;>sp|Q64213-3|SF01_MOUSE Isoform 3 of Splicing factor 1 OS=Mus musculus GN=Sf1;>tr|D3YZD0|D3YZD0_MOUSE Splicing factor 1 OS=Mus musculus GN=Sf1 PE=4 SV=1;>tr|D3YZC9|D3YZC9_MOUSE Splici	0.528271	0.368266	0.062398	0.319645		0.144269	11	11	22.7	2.393e-178	70.402
sp|P36371|TAP2_MOUSE	sp|P36371|TAP2_MOUSE	>sp|P36371|TAP2_MOUSE Antigen peptide transporter 2 OS=Mus musculus GN=Tap2 PE=2 SV=1	0.544189	0.409472	-0.365555	0.196035		0.560714	11	11	18.2	3.3372e-51	77.444
sp|Q02248|CTNB1_MOUSE;tr|E9Q6A9|E9Q6A9_MOUSE;tr|F7BAC9|F7BAC9_MOUSE;tr|D3YUH4|D3YUH4_MOUSE;tr|F7CRC6|F7CRC6_MOUSE;sp|Q02257|PLAK_MOUSE;tr|F6QZ47|F6QZ47_MOUSE;tr|E9PW26|E9PW26_MOUSE;tr|D3Z5Q1|D3Z5Q1_MOUSE;tr|D3Z7S6|D3Z7S6_MOUSE	sp|Q02248|CTNB1_MOUSE;tr|E9Q6A9|E9Q6A9_MOUSE	>sp|Q02248|CTNB1_MOUSE Catenin beta-1 OS=Mus musculus GN=Ctnnb1 PE=1 SV=1;>tr|E9Q6A9|E9Q6A9_MOUSE Catenin beta-1 OS=Mus musculus GN=Ctnnb1 PE=4 SV=1	0.560715	1.58304	0.295488	0.81308		0.174119	11	11	18.7	9.7167e-43	85.47
sp|Q9QYJ0|DNJA2_MOUSE	sp|Q9QYJ0|DNJA2_MOUSE	>sp|Q9QYJ0|DNJA2_MOUSE DnaJ homolog subfamily A member 2 OS=Mus musculus GN=Dnaja2 PE=1 SV=1	0.588996	0.568519	0.224905	0.460807		0.0598475	11	11	34.2	1.7376e-24	45.745
sp|Q921T2|TOIP1_MOUSE;sp|Q921T2-2|TOIP1_MOUSE;sp|Q921T2-3|TOIP1_MOUSE;tr|F6YC07|F6YC07_MOUSE;tr|E9PWW2|E9PWW2_MOUSE;tr|J3QQ40|J3QQ40_MOUSE;tr|D3YZJ9|D3YZJ9_MOUSE;tr|D3YZP0|D3YZP0_MOUSE	sp|Q921T2|TOIP1_MOUSE;sp|Q921T2-2|TOIP1_MOUSE;sp|Q921T2-3|TOIP1_MOUSE;tr|F6YC07|F6YC07_MOUSE;tr|E9PWW2|E9PWW2_MOUSE	>sp|Q921T2|TOIP1_MOUSE Torsin-1A-interacting protein 1 OS=Mus musculus GN=Tor1aip1 PE=1 SV=3;>sp|Q921T2-2|TOIP1_MOUSE Isoform 2 of Torsin-1A-interacting protein 1 OS=Mus musculus GN=Tor1aip1;>sp|Q921T2-3|TOIP1_MOUSE Isoform 3 of Torsin-1A-interacting prote	0.591584	-0.0315627	-0.267236	0.097595		0.739903	11	11	22.2	3.7728e-44	66.78
sp|O88811|STAM2_MOUSE;sp|O88811-2|STAM2_MOUSE	sp|O88811|STAM2_MOUSE;sp|O88811-2|STAM2_MOUSE	>sp|O88811|STAM2_MOUSE Signal transducing adapter molecule 2 OS=Mus musculus GN=Stam2 PE=1 SV=1;>sp|O88811-2|STAM2_MOUSE Isoform 2 of Signal transducing adapter molecule 2 OS=Mus musculus GN=Stam2	0.607295	0.180912	0.393965	0.394057		0.0852721	11	11	29.6	2.0481e-75	57.454
tr|A2AIX1|A2AIX1_MOUSE;tr|E9QAT4|E9QAT4_MOUSE;tr|F7BPW6|F7BPW6_MOUSE	tr|A2AIX1|A2AIX1_MOUSE;tr|E9QAT4|E9QAT4_MOUSE	>tr|A2AIX1|A2AIX1_MOUSE Protein Sec16a OS=Mus musculus GN=Sec16a PE=4 SV=1;>tr|E9QAT4|E9QAT4_MOUSE Protein Sec16a OS=Mus musculus GN=Sec16a PE=4 SV=1	0.743558	0.166458	-0.480217	0.143267		0.724486	11	11	6.6	4.8689e-27	256.47
sp|Q8K1I7|WIPF1_MOUSE;tr|F6QWW7|F6QWW7_MOUSE;tr|F6RQI2|F6RQI2_MOUSE	sp|Q8K1I7|WIPF1_MOUSE	>sp|Q8K1I7|WIPF1_MOUSE WAS/WASL-interacting protein family member 1 OS=Mus musculus GN=Wipf1 PE=1 SV=1	0.835358	0.0167816	-0.32762	0.17484		0.662569	11	11	43.8	2.0041e-87	50.08
sp|Q8BTI8|SRRM2_MOUSE;sp|Q8BTI8-2|SRRM2_MOUSE;sp|Q8BTI8-3|SRRM2_MOUSE	sp|Q8BTI8|SRRM2_MOUSE;sp|Q8BTI8-2|SRRM2_MOUSE;sp|Q8BTI8-3|SRRM2_MOUSE	>sp|Q8BTI8|SRRM2_MOUSE Serine/arginine repetitive matrix protein 2 OS=Mus musculus GN=Srrm2 PE=1 SV=3;>sp|Q8BTI8-2|SRRM2_MOUSE Isoform 2 of Serine/arginine repetitive matrix protein 2 OS=Mus musculus GN=Srrm2;>sp|Q8BTI8-3|SRRM2_MOUSE Isoform 3 of Serine/ar	0.867738	0.138421	0.171463	0.392541		0.240574	11	11	6.7	5.3388e-60	294.84
sp|Q91YW3|DNJC3_MOUSE	sp|Q91YW3|DNJC3_MOUSE	>sp|Q91YW3|DNJC3_MOUSE DnaJ homolog subfamily C member 3 OS=Mus musculus GN=Dnajc3 PE=1 SV=1	0.900799	0.818851	0.189287	0.636312		0.105406	11	11	26.4	4.7441e-31	57.463
sp|Q6WVG3|KCD12_MOUSE	sp|Q6WVG3|KCD12_MOUSE	>sp|Q6WVG3|KCD12_MOUSE BTB/POZ domain-containing protein KCTD12 OS=Mus musculus GN=Kctd12 PE=1 SV=1	1.02063	0.315798	0.279768	0.538731		0.155091	11	11	43.7	6.4489e-51	35.892
tr|B1APX2|B1APX2_MOUSE;sp|Q3UE31|K0930_MOUSE	tr|B1APX2|B1APX2_MOUSE;sp|Q3UE31|K0930_MOUSE	>tr|B1APX2|B1APX2_MOUSE Novel protein OS=Mus musculus GN=5031439G07Rik PE=4 SV=1;>sp|Q3UE31|K0930_MOUSE Uncharacterized protein KIAA0930 homolog OS=Mus musculus PE=1 SV=2	1.16195	0.597031	0.319618	0.692867		0.107675	11	11	37.6	2.9805e-72	50.235
sp|P01027|CO3_MOUSE;sp|P01027-2|CO3_MOUSE	sp|P01027|CO3_MOUSE	>sp|P01027|CO3_MOUSE Complement C3 OS=Mus musculus GN=C3 PE=1 SV=3	1.56866	1.62466	0.52306	1.2388		0.0744105	24	11	14	0	186.48
sp|O88844|IDHC_MOUSE;tr|D3YVY3|D3YVY3_MOUSE	sp|O88844|IDHC_MOUSE	>sp|O88844|IDHC_MOUSE Isocitrate dehydrogenase [NADP] cytoplasmic OS=Mus musculus GN=Idh1 PE=1 SV=2	-1.03999	-0.25896	-0.460251	-0.586401		0.129217	10	10	29.2	2.9079e-18	46.674
sp|Q7TT50|MRCKB_MOUSE	sp|Q7TT50|MRCKB_MOUSE	>sp|Q7TT50|MRCKB_MOUSE Serine/threonine-protein kinase MRCK beta OS=Mus musculus GN=Cdc42bpb PE=1 SV=2	-0.897705	NaN	-0.0370735	-0.467389		0.473724	11	10	6.5	1.1048e-12	194.75
sp|P63085|MK01_MOUSE;tr|F6VEI7|F6VEI7_MOUSE	sp|P63085|MK01_MOUSE	>sp|P63085|MK01_MOUSE Mitogen-activated protein kinase 1 OS=Mus musculus GN=Mapk1 PE=1 SV=3	-0.833156	-0.650703	NaN	-0.741929		0.077887	10	10	39.7	2.9359e-36	41.275
sp|Q61009|SCRB1_MOUSE;tr|D3Z2V4|D3Z2V4_MOUSE;tr|F7C5U2|F7C5U2_MOUSE	sp|Q61009|SCRB1_MOUSE;tr|D3Z2V4|D3Z2V4_MOUSE	>sp|Q61009|SCRB1_MOUSE Scavenger receptor class B member 1 OS=Mus musculus GN=Scarb1 PE=1 SV=1;>tr|D3Z2V4|D3Z2V4_MOUSE Scavenger receptor class B member 1 OS=Mus musculus GN=Scarb1 PE=4 SV=1	-0.514099	-0.267323	-0.764003	-0.515142		0.0694905	10	10	30.3	2.0616e-37	56.753
sp|Q9CXT7|TM192_MOUSE;sp|Q9CXT7-2|TM192_MOUSE	sp|Q9CXT7|TM192_MOUSE;sp|Q9CXT7-2|TM192_MOUSE	>sp|Q9CXT7|TM192_MOUSE Transmembrane protein 192 OS=Mus musculus GN=Tmem192 PE=1 SV=1;>sp|Q9CXT7-2|TM192_MOUSE Isoform 2 of Transmembrane protein 192 OS=Mus musculus GN=Tmem192	-0.369576	-0.713072	-0.336792	-0.473146		0.0590157	10	10	30.8	6.4737e-65	30.335
sp|Q3TGW2|EEPD1_MOUSE	sp|Q3TGW2|EEPD1_MOUSE	>sp|Q3TGW2|EEPD1_MOUSE Endonuclease/exonuclease/phosphatase family domain-containing protein 1 OS=Mus musculus GN=Eepd1 PE=1 SV=1	-0.268156	NaN	NaN	-0.268156		1	10	10	22.7	2.687e-33	62.953
sp|Q60631|GRB2_MOUSE;tr|B1AT92|B1AT92_MOUSE;sp|Q60631-2|GRB2_MOUSE;tr|B1AT95|B1AT95_MOUSE	sp|Q60631|GRB2_MOUSE;tr|B1AT92|B1AT92_MOUSE;sp|Q60631-2|GRB2_MOUSE	>sp|Q60631|GRB2_MOUSE Growth factor receptor-bound protein 2 OS=Mus musculus GN=Grb2 PE=1 SV=1;>tr|B1AT92|B1AT92_MOUSE Growth factor receptor bound protein 2 OS=Mus musculus GN=Grb2 PE=4 SV=1;>sp|Q60631-2|GRB2_MOUSE Isoform 2 of Growth factor receptor-boun	-0.197997	-0.616437	-0.524666	-0.446367		0.0722625	10	10	46.5	5.8494e-102	25.238
sp|Q9WVJ3|CBPQ_MOUSE;sp|Q9WVJ3-2|CBPQ_MOUSE	sp|Q9WVJ3|CBPQ_MOUSE;sp|Q9WVJ3-2|CBPQ_MOUSE	>sp|Q9WVJ3|CBPQ_MOUSE Carboxypeptidase Q OS=Mus musculus GN=Cpq PE=2 SV=1;>sp|Q9WVJ3-2|CBPQ_MOUSE Isoform 2 of Carboxypeptidase Q OS=Mus musculus GN=Cpq	-0.179923	-0.392232	-0.00028853	-0.190814		0.23412	10	10	28.5	7.1639e-106	51.813
sp|P62962|PROF1_MOUSE;tr|Q5SX49|Q5SX49_MOUSE;tr|J3QMC2|J3QMC2_MOUSE	sp|P62962|PROF1_MOUSE;tr|Q5SX49|Q5SX49_MOUSE	>sp|P62962|PROF1_MOUSE Profilin-1 OS=Mus musculus GN=Pfn1 PE=1 SV=2;>tr|Q5SX49|Q5SX49_MOUSE Profilin OS=Mus musculus GN=Pfn1 PE=2 SV=1	-0.178404	-0.059029	0.0784732	-0.0529866		0.549331	10	10	73.6	0	14.957
sp|P57787|MOT4_MOUSE;tr|B1ATM2|B1ATM2_MOUSE;tr|B1ATM1|B1ATM1_MOUSE	sp|P57787|MOT4_MOUSE	>sp|P57787|MOT4_MOUSE Monocarboxylate transporter 4 OS=Mus musculus GN=Slc16a3 PE=1 SV=1	-0.151811	0.065848	-0.268799	-0.118254		0.351113	10	10	18.9	1.2864e-136	50.373
tr|Q8JZX5|Q8JZX5_MOUSE;sp|Q9D1G5|LRC57_MOUSE;tr|A2AKH7|A2AKH7_MOUSE;tr|B0R031|B0R031_MOUSE	tr|Q8JZX5|Q8JZX5_MOUSE;sp|Q9D1G5|LRC57_MOUSE;tr|A2AKH7|A2AKH7_MOUSE	>tr|Q8JZX5|Q8JZX5_MOUSE Leucine rich repeat containing 57 OS=Mus musculus GN=Lrrc57 PE=2 SV=1;>sp|Q9D1G5|LRC57_MOUSE Leucine-rich repeat-containing protein 57 OS=Mus musculus GN=Lrrc57 PE=2 SV=1;>tr|A2AKH7|A2AKH7_MOUSE Leucine rich repeat containing 57 (Fr	-0.132784	-0.194443	-0.0513992	-0.126209		0.092951	10	10	38.9	8.6066e-30	26.726
sp|Q9WVE8|PACN2_MOUSE	sp|Q9WVE8|PACN2_MOUSE	>sp|Q9WVE8|PACN2_MOUSE Protein kinase C and casein kinase substrate in neurons protein 2 OS=Mus musculus GN=Pacsin2 PE=1 SV=1	-0.132594	-0.46562	0.357158	-0.0803518		0.768668	10	10	22.2	4.0205e-64	55.832
sp|Q6PHN9|RAB35_MOUSE;sp|Q923S9|RAB30_MOUSE	sp|Q6PHN9|RAB35_MOUSE	>sp|Q6PHN9|RAB35_MOUSE Ras-related protein Rab-35 OS=Mus musculus GN=Rab35 PE=1 SV=1	-0.132119	-0.401082	-0.263438	-0.265547		0.0759001	10	10	56.7	1.5273e-304	23.025
tr|O35452|O35452_MOUSE;tr|E9Q2T3|E9Q2T3_MOUSE	tr|O35452|O35452_MOUSE;tr|E9Q2T3|E9Q2T3_MOUSE	>tr|O35452|O35452_MOUSE Protein Tnxb OS=Mus musculus GN=Tnxb PE=2 SV=1;>tr|E9Q2T3|E9Q2T3_MOUSE Protein Tnxb OS=Mus musculus GN=Tnxb PE=4 SV=1	-0.130618	0.183074	-0.157608	-0.035051		0.778933	10	10	3.1	8.2292e-40	435.47
sp|P21995|EMB_MOUSE	sp|P21995|EMB_MOUSE	>sp|P21995|EMB_MOUSE Embigin OS=Mus musculus GN=Emb PE=1 SV=2	-0.127589	-0.170589	-0.28766	-0.195279		0.0550796	10	10	27.6	1.6082e-190	37.064
sp|O89017|LGMN_MOUSE	sp|O89017|LGMN_MOUSE	>sp|O89017|LGMN_MOUSE Legumain OS=Mus musculus GN=Lgmn PE=1 SV=1	-0.039088	0.125387	0.217975	0.101425		0.309695	10	10	38.9	0	49.372
sp|Q8VEK0|CC50A_MOUSE;tr|D3YVV1|D3YVV1_MOUSE;sp|Q8BHG3|CC50B_MOUSE	sp|Q8VEK0|CC50A_MOUSE;tr|D3YVV1|D3YVV1_MOUSE	>sp|Q8VEK0|CC50A_MOUSE Cell cycle control protein 50A OS=Mus musculus GN=Tmem30a PE=1 SV=1;>tr|D3YVV1|D3YVV1_MOUSE Cell cycle control protein 50A OS=Mus musculus GN=Tmem30a PE=4 SV=1	0.0398403	-0.0164244	0.0319598	0.0184585		0.404092	10	10	27.7	2.8338e-92	41.06
sp|Q76MZ3|2AAA_MOUSE;tr|G3UWL2|G3UWL2_MOUSE;tr|H3BJ83|H3BJ83_MOUSE;tr|G3UXQ1|G3UXQ1_MOUSE	sp|Q76MZ3|2AAA_MOUSE	>sp|Q76MZ3|2AAA_MOUSE Serine/threonine-protein phosphatase 2A 65 kDa regulatory subunit A alpha isoform OS=Mus musculus GN=Ppp2r1a PE=1 SV=3	0.0432046	-0.0311793	0.194591	0.0688722		0.408734	10	10	20.5	1.7377e-24	65.322
sp|P15920|VPP2_MOUSE;sp|P15920-2|VPP2_MOUSE	sp|P15920|VPP2_MOUSE	>sp|P15920|VPP2_MOUSE V-type proton ATPase 116 kDa subunit a isoform 2 OS=Mus musculus GN=Atp6v0a2 PE=1 SV=2	0.0550568	0.0457225	0.30871	0.136497		0.253957	12	10	16.6	2.9272e-44	98.144
sp|P50580|PA2G4_MOUSE;tr|D3YVH7|D3YVH7_MOUSE	sp|P50580|PA2G4_MOUSE;tr|D3YVH7|D3YVH7_MOUSE	>sp|P50580|PA2G4_MOUSE Proliferation-associated protein 2G4 OS=Mus musculus GN=Pa2g4 PE=1 SV=3;>tr|D3YVH7|D3YVH7_MOUSE Proliferation-associated protein 2G4 (Fragment) OS=Mus musculus GN=Pa2g4 PE=4 SV=1	0.0690147	-0.592354	0.524966	0.00054247		0.998817	10	10	31.7	2.0501e-36	43.698
sp|Q9DC51|GNAI3_MOUSE;sp|P18872-2|GNAO_MOUSE;sp|P50149|GNAT2_MOUSE;sp|P18872|GNAO_MOUSE;sp|Q3V3I2|GNAT3_MOUSE;sp|P20612|GNAT1_MOUSE;tr|A2AE32|A2AE32_MOUSE;tr|F6QPU5|F6QPU5_MOUSE;tr|D3Z2M7|D3Z2M7_MOUSE	sp|Q9DC51|GNAI3_MOUSE	>sp|Q9DC51|GNAI3_MOUSE Guanine nucleotide-binding protein G(k) subunit alpha OS=Mus musculus GN=Gnai3 PE=1 SV=3	0.0761487	-0.328906	-0.429595	-0.227451		0.278968	17	10	53.1	0	40.538
sp|Q8CBW3|ABI1_MOUSE;tr|J3QNK8|J3QNK8_MOUSE;tr|B7ZCU0|B7ZCU0_MOUSE;sp|Q8CBW3-3|ABI1_MOUSE;sp|Q8CBW3-4|ABI1_MOUSE;tr|B7ZCU3|B7ZCU3_MOUSE;tr|B7ZCU4|B7ZCU4_MOUSE;sp|Q8CBW3-2|ABI1_MOUSE;tr|B7ZCU5|B7ZCU5_MOUSE;tr|B7ZCU2|B7ZCU2_MOUSE;sp|Q8CBW3-5|ABI1_MOUSE;sp|P62484|ABI2_MOUSE	sp|Q8CBW3|ABI1_MOUSE;tr|J3QNK8|J3QNK8_MOUSE;tr|B7ZCU0|B7ZCU0_MOUSE;sp|Q8CBW3-3|ABI1_MOUSE;sp|Q8CBW3-4|ABI1_MOUSE;tr|B7ZCU3|B7ZCU3_MOUSE;tr|B7ZCU4|B7ZCU4_MOUSE;sp|Q8CBW3-2|ABI1_MOUSE;tr|B7ZCU5|B7ZCU5_MOUSE;tr|B7ZCU2|B7ZCU2_MOUSE;sp|Q8CBW3-5|ABI1_MOUSE	>sp|Q8CBW3|ABI1_MOUSE Abl interactor 1 OS=Mus musculus GN=Abi1 PE=1 SV=3;>tr|J3QNK8|J3QNK8_MOUSE Abl interactor 1 OS=Mus musculus GN=Abi1 PE=4 SV=1;>tr|B7ZCU0|B7ZCU0_MOUSE Abl interactor 1 OS=Mus musculus GN=Abi1 PE=4 SV=1;>sp|Q8CBW3-3|ABI1_MOUSE Isoform 3	0.0824301	-0.374542	-0.436803	-0.242972		0.275999	10	10	19.3	1.1265e-53	52.287
sp|O08807|PRDX4_MOUSE;tr|B1AZS9|B1AZS9_MOUSE	sp|O08807|PRDX4_MOUSE;tr|B1AZS9|B1AZS9_MOUSE	>sp|O08807|PRDX4_MOUSE Peroxiredoxin-4 OS=Mus musculus GN=Prdx4 PE=1 SV=1;>tr|B1AZS9|B1AZS9_MOUSE Peroxiredoxin 4 (Fragment) OS=Mus musculus GN=Prdx4 PE=4 SV=1	0.0980152	0.213005	0.0901759	0.133732		0.0779645	12	10	50.4	1.0384e-185	31.052
sp|P46467|VPS4B_MOUSE	sp|P46467|VPS4B_MOUSE	>sp|P46467|VPS4B_MOUSE Vacuolar protein sorting-associated protein 4B OS=Mus musculus GN=Vps4b PE=1 SV=2	0.0999011	-0.0134798	-0.479532	-0.131037		0.536823	10	10	26.1	5.1125e-102	49.419
sp|Q9D1C8|VPS28_MOUSE	sp|Q9D1C8|VPS28_MOUSE	>sp|Q9D1C8|VPS28_MOUSE Vacuolar protein sorting-associated protein 28 homolog OS=Mus musculus GN=Vps28 PE=2 SV=1	0.127501	-0.168528	-0.211331	-0.0841193		0.512489	10	10	44.3	6.3619e-124	25.452
sp|Q64343|ABCG1_MOUSE	sp|Q64343|ABCG1_MOUSE	>sp|Q64343|ABCG1_MOUSE ATP-binding cassette sub-family G member 1 OS=Mus musculus GN=Abcg1 PE=2 SV=1	0.173895	0.290424	-0.0742436	0.130025		0.350139	10	10	14	1.5478e-42	74.032
sp|Q8K2Q9|SHOT1_MOUSE;sp|Q8K2Q9-2|SHOT1_MOUSE	sp|Q8K2Q9|SHOT1_MOUSE	>sp|Q8K2Q9|SHOT1_MOUSE Shootin-1 OS=Mus musculus GN=Kiaa1598 PE=1 SV=1	0.174534	0.633385	0.231064	0.346328		0.138681	10	10	19.2	1.2636e-38	71.342
sp|O70274|TP4A2_MOUSE;sp|Q63739|TP4A1_MOUSE	sp|O70274|TP4A2_MOUSE	>sp|O70274|TP4A2_MOUSE Protein tyrosine phosphatase type IVA 2 OS=Mus musculus GN=Ptp4a2 PE=1 SV=1	0.191436	0.257252	-0.0373843	0.137101		0.26444	10	10	46.1	2.4853e-74	19.127
tr|E9PYB0|E9PYB0_MOUSE	tr|E9PYB0|E9PYB0_MOUSE	>tr|E9PYB0|E9PYB0_MOUSE Protein Ahnak2 (Fragment) OS=Mus musculus GN=Ahnak2 PE=4 SV=1	0.20364	-0.245283	-0.0067532	-0.0161323		0.912372	25	10	54.6	0	182.7
sp|Q9Z1T2|TSP4_MOUSE	sp|Q9Z1T2|TSP4_MOUSE	>sp|Q9Z1T2|TSP4_MOUSE Thrombospondin-4 OS=Mus musculus GN=Thbs4 PE=1 SV=1	0.261591	0.410015	0.620117	0.430574		0.0536921	13	10	16.2	3.0892e-99	106.37
sp|Q8C4X2|KC1G3_MOUSE;tr|Q99K78|Q99K78_MOUSE;sp|Q8BVP5|KC1G2_MOUSE	sp|Q8C4X2|KC1G3_MOUSE;tr|Q99K78|Q99K78_MOUSE;sp|Q8BVP5|KC1G2_MOUSE	>sp|Q8C4X2|KC1G3_MOUSE Casein kinase I isoform gamma-3 OS=Mus musculus GN=Csnk1g3 PE=1 SV=2;>tr|Q99K78|Q99K78_MOUSE Casein kinase 1, gamma 2 OS=Mus musculus GN=Csnk1g2 PE=2 SV=1;>sp|Q8BVP5|KC1G2_MOUSE Casein kinase I isoform gamma-2 OS=Mus musculus GN=Csnk	0.305445	-0.378569	0.826355	0.251077		0.546479	10	10	28.8	1.3712e-17	48.937
sp|Q64191|ASPG_MOUSE	sp|Q64191|ASPG_MOUSE	>sp|Q64191|ASPG_MOUSE N(4)-(beta-N-acetylglucosaminyl)-L-asparaginase OS=Mus musculus GN=Aga PE=2 SV=1	0.316841	0.384492	0.944034	0.548456		0.110062	10	10	35	1.4554e-105	37.022
sp|P26043|RADI_MOUSE;tr|Q7TSG6|Q7TSG6_MOUSE	sp|P26043|RADI_MOUSE;tr|Q7TSG6|Q7TSG6_MOUSE	>sp|P26043|RADI_MOUSE Radixin OS=Mus musculus GN=Rdx PE=1 SV=3;>tr|Q7TSG6|Q7TSG6_MOUSE Radixin OS=Mus musculus GN=Rdx PE=2 SV=1	0.341417	NaN	-0.381799	-0.0201912		0.96449	23	10	39.5	2.2369e-140	68.542
sp|Q9D735|CS043_MOUSE	sp|Q9D735|CS043_MOUSE	>sp|Q9D735|CS043_MOUSE Uncharacterized protein C19orf43 homolog OS=Mus musculus PE=2 SV=1	0.369941	0.147567	0.138945	0.218818		0.101519	10	10	42.8	2.9622e-35	18.376
sp|Q9CX00|IST1_MOUSE	sp|Q9CX00|IST1_MOUSE	>sp|Q9CX00|IST1_MOUSE IST1 homolog OS=Mus musculus GN=Ist1 PE=2 SV=1	0.412836	-0.186475	NaN	0.11318		0.770093	10	10	45.9	7.4696e-25	39.468
sp|Q99L04|DHRS1_MOUSE	sp|Q99L04|DHRS1_MOUSE	>sp|Q99L04|DHRS1_MOUSE Dehydrogenase/reductase SDR family member 1 OS=Mus musculus GN=Dhrs1 PE=2 SV=1	0.479024	0.284159	0.0437644	0.268982		0.166089	10	10	35.5	3.6841e-37	34.005
sp|P12023|A4_MOUSE;sp|P12023-3|A4_MOUSE;sp|P12023-2|A4_MOUSE	sp|P12023|A4_MOUSE;sp|P12023-3|A4_MOUSE;sp|P12023-2|A4_MOUSE	>sp|P12023|A4_MOUSE Amyloid beta A4 protein OS=Mus musculus GN=App PE=1 SV=3;>sp|P12023-3|A4_MOUSE Isoform APP751 of Amyloid beta A4 protein OS=Mus musculus GN=App;>sp|P12023-2|A4_MOUSE Isoform APP695 of Amyloid beta A4 protein OS=Mus musculus GN=App	0.52657	-0.0733933	0.136716	0.196631		0.379596	10	10	15.1	3.2937e-64	86.721
tr|Q3TCU5|Q3TCU5_MOUSE;sp|Q9R233|TPSN_MOUSE;sp|Q9R233-2|TPSN_MOUSE;tr|G3UZZ2|G3UZZ2_MOUSE;tr|G3UWL0|G3UWL0_MOUSE	tr|Q3TCU5|Q3TCU5_MOUSE;sp|Q9R233|TPSN_MOUSE;sp|Q9R233-2|TPSN_MOUSE;tr|G3UZZ2|G3UZZ2_MOUSE	>tr|Q3TCU5|Q3TCU5_MOUSE Tapasin OS=Mus musculus GN=Tapbp PE=2 SV=1;>sp|Q9R233|TPSN_MOUSE Tapasin OS=Mus musculus GN=Tapbp PE=2 SV=2;>sp|Q9R233-2|TPSN_MOUSE Isoform Short of Tapasin OS=Mus musculus GN=Tapbp;>tr|G3UZZ2|G3UZZ2_MOUSE Tapasin (Fragment) OS=Mus	0.527771	0.182692	0.138028	0.28283		0.148485	10	10	19.1	1.8592e-51	49.835
sp|P68181-4|KAPCB_MOUSE;sp|P68181-3|KAPCB_MOUSE;sp|P68181-2|KAPCB_MOUSE	sp|P68181-4|KAPCB_MOUSE;sp|P68181-3|KAPCB_MOUSE;sp|P68181-2|KAPCB_MOUSE	>sp|P68181-4|KAPCB_MOUSE Isoform 4 of cAMP-dependent protein kinase catalytic subunit beta OS=Mus musculus GN=Prkacb;>sp|P68181-3|KAPCB_MOUSE Isoform 3 of cAMP-dependent protein kinase catalytic subunit beta OS=Mus musculus GN=Prkacb;>sp|P68181-2|KAPCB_MOU	0.602362	0.113834	0.807685	0.50796		0.132316	10	10	30.9	1.8023e-22	46.013
sp|Q9QZ88|VPS29_MOUSE;tr|D3Z645|D3Z645_MOUSE;sp|Q9QZ88-2|VPS29_MOUSE;tr|D3YYD5|D3YYD5_MOUSE;tr|D3YW98|D3YW98_MOUSE	sp|Q9QZ88|VPS29_MOUSE;tr|D3Z645|D3Z645_MOUSE;sp|Q9QZ88-2|VPS29_MOUSE;tr|D3YYD5|D3YYD5_MOUSE;tr|D3YW98|D3YW98_MOUSE	>sp|Q9QZ88|VPS29_MOUSE Vacuolar protein sorting-associated protein 29 OS=Mus musculus GN=Vps29 PE=1 SV=1;>tr|D3Z645|D3Z645_MOUSE Vacuolar protein sorting-associated protein 29 OS=Mus musculus GN=Vps29 PE=4 SV=1;>sp|Q9QZ88-2|VPS29_MOUSE Isoform 2 of Vacuola	0.644964	0.501006	0.23952	0.46183		0.0601317	10	10	64.3	5.2663e-127	20.495
tr|E9Q414|E9Q414_MOUSE;tr|E9Q1Y3|E9Q1Y3_MOUSE;tr|F7A3M3|F7A3M3_MOUSE	tr|E9Q414|E9Q414_MOUSE;tr|E9Q1Y3|E9Q1Y3_MOUSE	>tr|E9Q414|E9Q414_MOUSE Protein Apob OS=Mus musculus GN=Apob PE=4 SV=1;>tr|E9Q1Y3|E9Q1Y3_MOUSE Protein Apob (Fragment) OS=Mus musculus GN=Apob PE=4 SV=1	0.684998	-0.268695	0.141694	0.185999		0.57007	12	10	3.3	2.7227e-31	509.43
sp|Q9D8N0|EF1G_MOUSE	sp|Q9D8N0|EF1G_MOUSE	>sp|Q9D8N0|EF1G_MOUSE Elongation factor 1-gamma OS=Mus musculus GN=Eef1g PE=1 SV=3	0.702214	-0.130871	-0.0788227	0.164174		0.604313	10	10	29.3	1.1338e-33	50.06
sp|P47809|MP2K4_MOUSE;tr|B1ATL6|B1ATL6_MOUSE;sp|O09110|MP2K3_MOUSE;sp|P70236|MP2K6_MOUSE;sp|O09110-2|MP2K3_MOUSE;tr|A2AGS2|A2AGS2_MOUSE	sp|P47809|MP2K4_MOUSE	>sp|P47809|MP2K4_MOUSE Dual specificity mitogen-activated protein kinase kinase 4 OS=Mus musculus GN=Map2k4 PE=1 SV=2	-1.2093	-0.729316	-0.31847	-0.75236		0.0998395	9	9	29.7	7.8203e-62	44.113
sp|P11247|PERM_MOUSE;tr|F7DC05|F7DC05_MOUSE	sp|P11247|PERM_MOUSE	>sp|P11247|PERM_MOUSE Myeloperoxidase OS=Mus musculus GN=Mpo PE=2 SV=2	-1.10973	NaN	NaN	-1.10973		1	9	9	17.3	2.0461e-27	81.181
sp|Q8R0G7|SPNS1_MOUSE;tr|D3YTR6|D3YTR6_MOUSE;tr|D3YWA9|D3YWA9_MOUSE;tr|D3YWU4|D3YWU4_MOUSE;tr|D6REG2|D6REG2_MOUSE	sp|Q8R0G7|SPNS1_MOUSE;tr|D3YTR6|D3YTR6_MOUSE;tr|D3YWA9|D3YWA9_MOUSE;tr|D3YWU4|D3YWU4_MOUSE	>sp|Q8R0G7|SPNS1_MOUSE Protein spinster homolog 1 OS=Mus musculus GN=Spns1 PE=2 SV=1;>tr|D3YTR6|D3YTR6_MOUSE Protein spinster homolog 1 OS=Mus musculus GN=Spns1 PE=4 SV=1;>tr|D3YWA9|D3YWA9_MOUSE Protein spinster homolog 1 OS=Mus musculus GN=Spns1 PE=4 SV=1	-0.830306	-0.255942	-0.958897	-0.681715		0.0874972	9	9	16.9	1.6155e-68	56.708
sp|Q8C7E9|CSTFT_MOUSE;sp|Q8BIQ5|CSTF2_MOUSE;tr|A2AEK1|A2AEK1_MOUSE;sp|Q8BIQ5-2|CSTF2_MOUSE;tr|A2AEJ8|A2AEJ8_MOUSE;tr|F6ZKC7|F6ZKC7_MOUSE	sp|Q8C7E9|CSTFT_MOUSE	>sp|Q8C7E9|CSTFT_MOUSE Cleavage stimulation factor subunit 2 tau variant OS=Mus musculus GN=Cstf2t PE=1 SV=2	-0.728431	0.154972	-1.49606	-0.68984		0.285031	9	9	25.6	6.2898e-180	65.862
tr|Q3TMX5|Q3TMX5_MOUSE;sp|Q9CXI5|MANF_MOUSE;tr|Q80ZP8|Q80ZP8_MOUSE;tr|E0CXA8|E0CXA8_MOUSE;tr|F6T4L3|F6T4L3_MOUSE;tr|F6USD5|F6USD5_MOUSE;tr|F7C1S6|F7C1S6_MOUSE	tr|Q3TMX5|Q3TMX5_MOUSE;sp|Q9CXI5|MANF_MOUSE;tr|Q80ZP8|Q80ZP8_MOUSE;tr|E0CXA8|E0CXA8_MOUSE;tr|F6T4L3|F6T4L3_MOUSE;tr|F6USD5|F6USD5_MOUSE	>tr|Q3TMX5|Q3TMX5_MOUSE Arginine-rich, mutated in early stage tumors, isoform CRA_b OS=Mus musculus GN=Manf PE=2 SV=1;>sp|Q9CXI5|MANF_MOUSE Mesencephalic astrocyte-derived neurotrophic factor OS=Mus musculus GN=Manf PE=1 SV=1;>tr|Q80ZP8|Q80ZP8_MOUSE Armet	-0.56514	-0.257545	0.216734	-0.201984		0.468149	9	9	38.5	4.4333e-46	20.388
sp|Q6PGH2|HN1L_MOUSE;tr|Q6UY53|Q6UY53_MOUSE	sp|Q6PGH2|HN1L_MOUSE	>sp|Q6PGH2|HN1L_MOUSE Hematological and neurological expressed 1-like protein OS=Mus musculus GN=Hn1l PE=2 SV=1	-0.550507	0.0765591	0.037593	-0.145452		0.547763	9	9	60	0	20.02
tr|Q6Q477|Q6Q477_MOUSE;tr|E9Q828|E9Q828_MOUSE;tr|F7AAP4|F7AAP4_MOUSE;tr|Q32ME1|Q32ME1_MOUSE	tr|Q6Q477|Q6Q477_MOUSE;tr|E9Q828|E9Q828_MOUSE;tr|F7AAP4|F7AAP4_MOUSE;tr|Q32ME1|Q32ME1_MOUSE	>tr|Q6Q477|Q6Q477_MOUSE Plasma membrane Ca++ transporting ATPase 4 splice variant b OS=Mus musculus GN=Atp2b4 PE=2 SV=1;>tr|E9Q828|E9Q828_MOUSE Protein Atp2b4 OS=Mus musculus GN=Atp2b4 PE=3 SV=1;>tr|F7AAP4|F7AAP4_MOUSE Protein Atp2b4 OS=Mus musculus GN=Atp	-0.358546	-0.811954	-1.115	-0.761835		0.0741083	21	9	21.1	0	133.07
sp|O08992|SDCB1_MOUSE;tr|H3BLG5|H3BLG5_MOUSE;tr|A2AKJ9|A2AKJ9_MOUSE;tr|A2AKJ5|A2AKJ5_MOUSE	sp|O08992|SDCB1_MOUSE;tr|H3BLG5|H3BLG5_MOUSE;tr|A2AKJ9|A2AKJ9_MOUSE	>sp|O08992|SDCB1_MOUSE Syntenin-1 OS=Mus musculus GN=Sdcbp PE=2 SV=1;>tr|H3BLG5|H3BLG5_MOUSE Syntenin-1 (Fragment) OS=Mus musculus GN=Sdcbp PE=4 SV=1;>tr|A2AKJ9|A2AKJ9_MOUSE Syndecan binding protein OS=Mus musculus GN=Sdcbp PE=4 SV=1	-0.335335	0.0343565	-0.146595	-0.149191		0.297018	9	9	46.5	0	32.379
sp|Q9JIP4|PANX1_MOUSE;tr|B1PL19|B1PL19_MOUSE	sp|Q9JIP4|PANX1_MOUSE	>sp|Q9JIP4|PANX1_MOUSE Pannexin-1 OS=Mus musculus GN=Panx1 PE=1 SV=3	-0.312384	-0.193552	0.162339	-0.114532		0.506216	9	9	29.3	1.4406e-85	48.167
sp|Q6P549|SHIP2_MOUSE	sp|Q6P549|SHIP2_MOUSE	>sp|Q6P549|SHIP2_MOUSE Phosphatidylinositol 3,4,5-trisphosphate 5-phosphatase 2 OS=Mus musculus GN=Inppl1 PE=1 SV=1	-0.284651	0.278342	-0.0207356	-0.00901506		0.960833	11	9	9.1	3.6487e-26	138.97
sp|Q8BZ00|SL9A9_MOUSE	sp|Q8BZ00|SL9A9_MOUSE	>sp|Q8BZ00|SL9A9_MOUSE Sodium/hydrogen exchanger 9 OS=Mus musculus GN=Slc9a9 PE=2 SV=1	-0.270504	-0.602964	-0.34738	-0.406949		0.0559102	9	9	15.8	7.0836e-95	72.132
sp|Q9D7J6|DNSL1_MOUSE	sp|Q9D7J6|DNSL1_MOUSE	>sp|Q9D7J6|DNSL1_MOUSE Deoxyribonuclease-1-like 1 OS=Mus musculus GN=Dnase1l1 PE=2 SV=3	-0.269756	-0.0505473	-0.372785	-0.231029		0.13558	9	9	35	9.7736e-213	35.604
tr|A2AR26|A2AR26_MOUSE;tr|Q3UDF0|Q3UDF0_MOUSE;tr|A2AR27|A2AR27_MOUSE	tr|A2AR26|A2AR26_MOUSE;tr|Q3UDF0|Q3UDF0_MOUSE	>tr|A2AR26|A2AR26_MOUSE Protein Slc2a6 OS=Mus musculus GN=Slc2a6 PE=2 SV=1;>tr|Q3UDF0|Q3UDF0_MOUSE Protein Slc2a6 OS=Mus musculus GN=Slc2a6 PE=2 SV=1	-0.250406	-0.101923	-0.194955	-0.182428		0.0520239	9	9	29.1	0	48.547
sp|Q8BWH0|S38A7_MOUSE	sp|Q8BWH0|S38A7_MOUSE	>sp|Q8BWH0|S38A7_MOUSE Putative sodium-coupled neutral amino acid transporter 7 OS=Mus musculus GN=Slc38a7 PE=1 SV=1	-0.239498	-0.24566	0.0199154	-0.155081		0.218399	9	9	16.2	3.3246e-121	49.912
sp|Q99L47|F10A1_MOUSE;tr|F8WJK8|F8WJK8_MOUSE;tr|E9Q1V0|E9Q1V0_MOUSE;tr|E9Q1X9|E9Q1X9_MOUSE	sp|Q99L47|F10A1_MOUSE;tr|F8WJK8|F8WJK8_MOUSE	>sp|Q99L47|F10A1_MOUSE Hsc70-interacting protein OS=Mus musculus GN=St13 PE=2 SV=1;>tr|F8WJK8|F8WJK8_MOUSE Hsc70-interacting protein OS=Mus musculus GN=St13 PE=4 SV=1	-0.238391	0.0236102	0.431463	0.0722271		0.746505	9	9	25.6	7.695e-47	41.655
sp|P54823|DDX6_MOUSE	sp|P54823|DDX6_MOUSE	>sp|P54823|DDX6_MOUSE Probable ATP-dependent RNA helicase DDX6 OS=Mus musculus GN=Ddx6 PE=2 SV=1	-0.228131	0.115699	NaN	-0.0562161		0.798804	9	9	28.2	6.5335e-110	54.191
sp|P14152|MDHC_MOUSE;tr|B1ATQ3|B1ATQ3_MOUSE	sp|P14152|MDHC_MOUSE	>sp|P14152|MDHC_MOUSE Malate dehydrogenase, cytoplasmic OS=Mus musculus GN=Mdh1 PE=1 SV=3	-0.192975	0.0827026	0.0368901	-0.0244607		0.801248	9	9	32.3	8.384e-33	36.511
sp|Q64704|STX3_MOUSE;tr|Q8R1B7|Q8R1B7_MOUSE;sp|Q64704-2|STX3_MOUSE;sp|Q64704-5|STX3_MOUSE;sp|Q64704-6|STX3_MOUSE;sp|Q64704-3|STX3_MOUSE;sp|Q64704-4|STX3_MOUSE	sp|Q64704|STX3_MOUSE;tr|Q8R1B7|Q8R1B7_MOUSE;sp|Q64704-2|STX3_MOUSE;sp|Q64704-5|STX3_MOUSE;sp|Q64704-6|STX3_MOUSE;sp|Q64704-3|STX3_MOUSE;sp|Q64704-4|STX3_MOUSE	>sp|Q64704|STX3_MOUSE Syntaxin-3 OS=Mus musculus GN=Stx3 PE=2 SV=1;>tr|Q8R1B7|Q8R1B7_MOUSE MCG12909, isoform CRA_a OS=Mus musculus GN=Stx3 PE=2 SV=1;>sp|Q64704-2|STX3_MOUSE Isoform 3B of Syntaxin-3 OS=Mus musculus GN=Stx3;>sp|Q64704-5|STX3_MOUSE Isoform 3D	-0.158429	-0.246721	0.00805652	-0.132364		0.218386	9	9	32.5	3.6136e-41	33.243
tr|E9QA15|E9QA15_MOUSE;tr|D3Z6I7|D3Z6I7_MOUSE;tr|E9QA16|E9QA16_MOUSE;tr|E9Q0M9|E9Q0M9_MOUSE;tr|Q8VCQ8|Q8VCQ8_MOUSE;tr|F6QLP8|F6QLP8_MOUSE;tr|F6ZAW1|F6ZAW1_MOUSE;tr|F6T2Z7|F6T2Z7_MOUSE;tr|F6RGN9|F6RGN9_MOUSE;tr|E9Q9F3|E9Q9F3_MOUSE	tr|E9QA15|E9QA15_MOUSE;tr|D3Z6I7|D3Z6I7_MOUSE;tr|E9QA16|E9QA16_MOUSE;tr|E9Q0M9|E9Q0M9_MOUSE;tr|Q8VCQ8|Q8VCQ8_MOUSE;tr|F6QLP8|F6QLP8_MOUSE;tr|F6ZAW1|F6ZAW1_MOUSE	>tr|E9QA15|E9QA15_MOUSE Protein Cald1 OS=Mus musculus GN=Cald1 PE=4 SV=1;>tr|D3Z6I7|D3Z6I7_MOUSE Protein Cald1 OS=Mus musculus GN=Cald1 PE=4 SV=1;>tr|E9QA16|E9QA16_MOUSE Protein Cald1 OS=Mus musculus GN=Cald1 PE=4 SV=1;>tr|E9Q0M9|E9Q0M9_MOUSE Protein Cald1	-0.150769	-0.548649	0.535356	-0.0546874		0.878757	9	9	10	7.7789e-36	89.272
[truncated: 791 more rows]
