# Supplementary material for: Triggering MSR1 promotes JNK‐mediated inflammation in IL‐4‐activated macrophages
Source: EMBO J. 2019 Apr 26;38(11):e100299. doi: 10.15252/embj.2018100299 (PMC6545745; doi:10.15252/embj.2018100299)
Supplement: Supplementary file 3 — Dataset EV2 [file EMBJ-38-e100299-s003.xlsx]

## Sheet: Legend
Legend	Dataset EV2 Proteomics data K63 polyubiquitin TUBE pull-down from phagosomes.
Worksheet
Enriched proteins	all proteins enriched by K63 polyubiquitylation TUBE pulldown
Log10 Int Tab2_1	log10 Intensity of K63 polyubiquitin TUBE (Tab2) pull-down from phagosomes of IL4-activated (AA) macrophages versus resting macrophages - Replicate 1
Log10 Int Tab2_2	log10 Intensity of K63 polyubiquitin TUBE (Tab2) pull-down from phagosomes of IL4-activated (AA) macrophages versus resting macrophages - Replicate 2
Log10 Int Tab2_3	log10 Intensity of K63 polyubiquitin TUBE (Tab2) pull-down from phagosomes of IL4-activated (AA) macrophages versus resting macrophages - Replicate 3
Log10 Int Tab2-Mut_1	log10 Intensity of control TUBE (mutant-Tab2) pull-down from phagosomes of IL4-activated (AA) macrophages versus resting macrophages - Replicate 1
Log10 Int Tab2-Mut_2	log10 Intensity of control TUBE (mutant-Tab2) pull-down from phagosomes of IL4-activated (AA) macrophages versus resting macrophages - Replicate 2
Log10 Int Tab2-Mut_3	log10 Intensity of control TUBE (mutant-Tab2) pull-down from phagosomes of IL4-activated (AA) macrophages versus resting macrophages - Replicate 3
Average Tab2 log10 intensity	average log10 Intensity of K63 polyubiquitin TUBE (Tab2) pull-down from phagosomes of IL4-activated (AA) macrophages versus resting macrophages
Average Tab2-Mut log10 intensity	average log10 Intensity of control TUBE (mutant-Tab2) pull-down from phagosomes of IL4-activated (AA) macrophages versus resting macrophages
t-test Difference	log10 Ratio of K63 polyubiquitin TUBE (Tab2) pull-down vs control TUBE (mutant-Tab2) pull-down
minus Log t-test p value	minus log10 of the Student's t-test value
Ratio Tab2/Tab2-mut	Ratio of K63 polyubiquitin TUBE (Tab2) pull-down vs control TUBE (mutant-Tab2) pull-down
t-test Significant	if "+" then the hit was t-test significant
PEP	Posterior error probability (PEP) for protein - score
Intensity	overall intensity of protein in experiment
Number of proteins	number of proteins in the database matched to hits
Peptides	number of identified peptides for this protein
Razor + unique peptides	number of identified unique and razor peptides for this protein
Sequence coverage [%]	sequence coverage of the protein hit in %
Mol. weight [kDa]	Molecular Weight of the identified protein in [kDa]
Sequence length	Sequence length of protein
Protein IDs	Uniprot IDs for protein
Majority protein IDs	Best Uniprot ID
Protein names	Protein names
Gene names	Gene names of protein hits
Fasta headers	Fasta headers from protein entry, including protein name
	significant (p<0.05) proteins upregulated (>2-fold) in K63 polyubiquitin TUBE (Tab2) pull-down vs control TUBE (mutant-Tab2) pull-down
	significant (p<0.05) proteins down-regulated (>2-fold) in K63 polyubiquitin TUBE (Tab2) pull-down vs control TUBE (mutant-Tab2) pull-down
Raw data available here:	https://www.ebi.ac.uk/pride/archive/projects/PXD010478
Worksheet
Gly-Gly-Sites	all identified K-Gly-Gly (ubiquitylated peptide) sites
Proteins	Protein names
Gene names	Gene names of protein hits
Fasta headers	Fasta headers from protein entry, including protein name
Positions within proteins	Position of modification in protein
Intensity Manman_TAB2IP_WT_1	Intensity of peptide from K63 polyubiquitin TUBE (Tab2) pull-down from phagosomes of IL4-activated (AA) macrophages versus resting macrophages - Replicate 1
Intensity Manman_TAB2IP_WT_2	Intensity of peptide from K63 polyubiquitin TUBE (Tab2) pull-down from phagosomes of IL4-activated (AA) macrophages versus resting macrophages - Replicate 2
Intensity Manman_TAB2IP_WT_3	Intensity of peptide from K63 polyubiquitin TUBE (Tab2) pull-down from phagosomes of IL4-activated (AA) macrophages versus resting macrophages - Replicate 3
Intensity Manman_TAB2IP_MUT_1	Intensity of peptide from control TUBE (mutant-Tab2) pull-down from phagosomes of IL4-activated (AA) macrophages versus resting macrophages - Replicate 1
Intensity Manman_TAB2IP_MUT_2	Intensity of peptide from control TUBE (mutant-Tab2) pull-down from phagosomes of IL4-activated (AA) macrophages versus resting macrophages - Replicate 2
Intensity Manman_TAB2IP_MUT_3	Intensity of peptide from control TUBE (mutant-Tab2) pull-down from phagosomes of IL4-activated (AA) macrophages versus resting macrophages - Replicate 3
mean Intensity WT	Average Intensity of peptide from K63 polyubiquitin TUBE (Tab2) pull-down from phagosomes of IL4-activated (AA) macrophages versus resting macrophages
mean Intensity MUT	Average Intensity of peptide from control TUBE (mutant-Tab2) pull-down from phagosomes of IL4-activated (AA) macrophages versus resting macrophages
Ratio Tab2-WT/Tab2-Mut	Ratio of peptide intensity of K63 polyubiquitin TUBE (Tab2) pull-down vs control TUBE (mutant-Tab2) pull-down
Localization prob	Probablility of localisation for Gly-Gly modification
PEP	Posterior error probability (PEP) for peptide - score
Score	Score
Score for localization	Score for localization
Number of GlyGly (K)	Number of GlyGly (K) on peptide
Sequence window	Amino Acid sequence in of protein around the ubiquitylation site
Modified sequence	Peptide sequence
GlyGly (K) Probabilities	Localisation probabilities for Gly-Gly modification
GlyGly (K) Score diffs	Localisation scores for Gly-Gly modification
Position in peptide	Amino Acid position in peptide
Charge	Charge of peptide
m/z	Mass-to-charge ratio of peptide
Mass error [ppm]	Mass error in ppm

## Sheet: Enriched proteins
Log10 Int Tab2_1	Log10 Int Tab2_2	Log10 Int Tab2_3	Log10 Int Tab2-Mut_1	Log10 Int Tab2-Mut_2	Log10 Int Tab2-Mut_3	Average Tab2 log10 intensity	Average Tab2-Mut log10 intensity	t-test Difference	minus Log t-test p value	Ratio Tab2/Tab2-mut	t-test Significant	PEP	Intensity	Number of proteins	Peptides	Razor + unique peptides	Sequence coverage [%]	Mol. weight [kDa]	Sequence length	Protein IDs	Majority protein IDs	Protein names	Gene names	Fasta headers
7.11667	7.06543	7.11079	4.47226	4.90201	4.22552	7.09763	4.53326	2.56437	3.68544	366.749	+	1.7413e-60	37614000	2	11	11	23.1	57.713	524	Q6P5F7;Q6P5F7-2	Q6P5F7;Q6P5F7-2	Protein tweety homolog 3	Ttyh3	>sp|Q6P5F7|TTYH3_MOUSE Protein tweety homolog 3 OS=Mus musculus GN=Ttyh3 PE=1 SV=1;>sp|Q6P5F7-2|TTYH3_MOUSE Isoform 2 of Protein tweety homolog 3 OS=Mus musculus GN=Ttyh3
6.50779	6.59667	6.51694	4.31555	3.91079	3.90772	6.54047	4.04468	2.49578	4.25569	313.173	+	1.2468e-81	10458000	3	11	11	20.4	71.785	658	P18581-2;P18581;E9QJY0	P18581-2;P18581;E9QJY0	Low affinity cationic amino acid transporter 2	Slc7a2	>sp|P18581-2|CTR2_MOUSE Isoform 2 of Low affinity cationic amino acid transporter 2 OS=Mus musculus GN=Slc7a2;>sp|P18581|CTR2_MOUSE Low affinity cationic amino acid transporter 2 OS=Mus musculus GN=Slc7a2 PE=1 SV=3;>tr|E9QJY0|E9QJY0_MOUSE Low affinity cati
7.04692	6.98436	7.04976	5.01716	4.47685	4.13476	7.02701	4.54292	2.48409	3.18829	304.854	+	3.2538e-70	32106000	3	5	5	26.8	29.109	261	Q8VC04;A2A4M9;A2A4N0	Q8VC04;A2A4M9;A2A4N0	Transmembrane protein 106A	Tmem106a	>sp|Q8VC04|T106A_MOUSE Transmembrane protein 106A OS=Mus musculus GN=Tmem106a PE=2 SV=1;>tr|A2A4M9|A2A4M9_MOUSE Transmembrane protein 106A (Fragment) OS=Mus musculus GN=Tmem106a PE=2 SV=1;>tr|A2A4N0|A2A4N0_MOUSE Transmembrane protein 106A (Fragment) OS=Mus
7.15235	7.04988	6.95025	4.58394	4.56795	4.59669	7.05082	4.58286	2.46796	5.71141	293.74	+	0.0027348	34337000	2	1	1	4.4	33.591	297	D3Z0F5;O88545	D3Z0F5;O88545	COP9 signalosome complex subunit 6	Cops6	>tr|D3Z0F5|D3Z0F5_MOUSE COP9 signalosome complex subunit 6 OS=Mus musculus GN=Cops6 PE=2 SV=1;>sp|O88545|CSN6_MOUSE COP9 signalosome complex subunit 6 OS=Mus musculus GN=Cops6 PE=1 SV=1
6.62385	6.57781	6.62472	3.97593	4.73976	4.21501	6.60879	4.31023	2.29856	3.27789	198.865	+	4.7237e-191	12258000	2	22	22	18.1	203.8	1817	Q2EMV9;Q2EMV9-2	Q2EMV9;Q2EMV9-2	Poly [ADP-ribose] polymerase 14	Parp14	>sp|Q2EMV9|PAR14_MOUSE Poly [ADP-ribose] polymerase 14 OS=Mus musculus GN=Parp14 PE=1 SV=3;>sp|Q2EMV9-2|PAR14_MOUSE Isoform 2 of Poly [ADP-ribose] polymerase 14 OS=Mus musculus GN=Parp14
6.57793	6.53607	6.59025	4.31126	4.26941	4.35515	6.56808	4.31194	2.25614	6.74519	180.36	+	3.1198e-15	11113000	4	3	3	19.2	27.312	245	Q6SJQ5;A2A7W1;L7N207;A2A7W0	Q6SJQ5;A2A7W1;L7N207;A2A7W0	CMRF35-like molecule 3	Cd300lh;Gm11709	>sp|Q6SJQ5|CLM3_MOUSE CMRF35-like molecule 3 OS=Mus musculus GN=Cd300lh PE=1 SV=1;>tr|A2A7W1|A2A7W1_MOUSE Protein Gm11710 OS=Mus musculus GN=Gm11709 PE=4 SV=1;>tr|L7N207|L7N207_MOUSE Protein Gm11709 OS=Mus musculus GN=Gm11709 PE=4 SV=1;>tr|A2A7W0|A2A7W0_MO
6.51721	6.50356	6.56626	3.839	4.46479	4.76577	6.52901	4.35652	2.17249	2.86569	148.762	+	2.249e-86	10249000	3	17	17	13.6	191.97	1704	Q8R420;Q6AXE3;E9PX95	Q8R420;Q6AXE3	ATP-binding cassette sub-family A member 3	Abca3	>sp|Q8R420|ABCA3_MOUSE ATP-binding cassette sub-family A member 3 OS=Mus musculus GN=Abca3 PE=2 SV=3;>tr|Q6AXE3|Q6AXE3_MOUSE ATP-binding cassette sub-family A member 3 OS=Mus musculus GN=Abca3 PE=2 SV=1
6.91049	6.92032	7.09142	5.02243	4.98758	4.52286	6.97408	4.84429	2.12979	3.6176	134.83	+	1.308e-104	29040000	14	21	21	32	112.22	976	E9PXB7;Q8CFI0-3;Q8CFI0;Q8CFI0-2;G3X9H8;E9Q4K9;Q9CUN6;A2A5Z6-2;A2A5Z6;E9PYU8;P46935;Q6I6G8;Q8K4P8-2;Q8K4P8	E9PXB7;Q8CFI0-3;Q8CFI0;Q8CFI0-2;G3X9H8	E3 ubiquitin-protein ligase NEDD4-like;E3 ubiquitin-protein ligase	Nedd4l	>tr|E9PXB7|E9PXB7_MOUSE E3 ubiquitin-protein ligase NEDD4-like OS=Mus musculus GN=Nedd4l PE=2 SV=1;>sp|Q8CFI0-3|NED4L_MOUSE Isoform 3 of E3 ubiquitin-protein ligase NEDD4-like OS=Mus musculus GN=Nedd4l;>sp|Q8CFI0|NED4L_MOUSE E3 ubiquitin-protein ligase NED
7.47769	7.50386	7.62343	4.99405	5.53272	5.73929	7.53499	5.42202	2.11297	3.13281	129.71	+	1.8386e-198	104950000	1	19	19	66.6	37.863	350	P18155	P18155	Bifunctional methylenetetrahydrofolate dehydrogenase/cyclohydrolase, mitochondrial;NAD-dependent methylenetetrahydrofolate dehydrogenase;Methenyltetrahydrofolate cyclohydrolase	Mthfd2	>sp|P18155|MTDC_MOUSE Bifunctional methylenetetrahydrofolate dehydrogenase/cyclohydrolase, mitochondrial OS=Mus musculus GN=Mthfd2 PE=1 SV=1
7.09635	7.07434	7.12795	4.78724	5.20129	4.9773	7.09955	4.98861	2.11094	4.20282	129.104	+	3.1016e-153	38092000	2	9	9	31.1	38.772	354	P30204-2;P30204	P30204-2;P30204	Macrophage scavenger receptor types I and II	Msr1	>sp|P30204-2|MSRE_MOUSE Isoform II of Macrophage scavenger receptor types I and II OS=Mus musculus GN=Msr1;>sp|P30204|MSRE_MOUSE Macrophage scavenger receptor types I and II OS=Mus musculus GN=Msr1 PE=1 SV=3
6.67874	6.57699	6.69181	4.22301	4.66002	4.77428	6.64918	4.55244	2.09674	3.58654	124.95	+	5.822e-85	13571000	2	9	9	23.5	72.752	639	Q9R049-2;Q9R049	Q9R049-2;Q9R049	E3 ubiquitin-protein ligase AMFR	Amfr	>sp|Q9R049-2|AMFR_MOUSE Isoform 2 of E3 ubiquitin-protein ligase AMFR OS=Mus musculus GN=Amfr;>sp|Q9R049|AMFR_MOUSE E3 ubiquitin-protein ligase AMFR OS=Mus musculus GN=Amfr PE=1 SV=2
6.52631	6.6505	6.78657	5.00134	4.56656	4.11612	6.65446	4.56134	2.09312	2.84854	123.914	+	1.7654e-58	14086000	4	13	13	34.6	47.037	428	Q60634;Q60634-3;Q60634-2;Q5SS83	Q60634;Q60634-3;Q60634-2;Q5SS83	Flotillin-2	Flot2	>sp|Q60634|FLOT2_MOUSE Flotillin-2 OS=Mus musculus GN=Flot2 PE=1 SV=2;>sp|Q60634-3|FLOT2_MOUSE Isoform 3 of Flotillin-2 OS=Mus musculus GN=Flot2;>sp|Q60634-2|FLOT2_MOUSE Isoform 2 of Flotillin-2 OS=Mus musculus GN=Flot2;>tr|Q5SS83|Q5SS83_MOUSE Flotillin 2,
6.57415	6.77888	6.81752	4.61838	4.69186	4.5892	6.72352	4.63315	2.09037	4.86345	123.131	+	7.042e-142	16369000	8	21	21	12.9	291.99	2546	E9PUQ9;F7AC58;E2JF22;F6PYU5;F6QY99;E9QMD5;Q8CD54;E9QNW4	E9PUQ9;F7AC58;E2JF22	Piezo-type mechanosensitive ion channel component 1	Piezo1	>tr|E9PUQ9|E9PUQ9_MOUSE Piezo-type mechanosensitive ion channel component 1 OS=Mus musculus GN=Piezo1 PE=2 SV=1;>tr|F7AC58|F7AC58_MOUSE Piezo-type mechanosensitive ion channel component 1 (Fragment) OS=Mus musculus GN=Piezo1 PE=4 SV=1;>sp|E2JF22|PIEZ1_MOUS
6.26361	6.35978	6.3523	4.21579	4.26834	4.29584	6.32523	4.25999	2.06524	6.12757	116.209	+	2.913e-88	6375200	6	12	12	9.8	182.98	1695	Q62230;G3X8X6;Q62230-3;H9KUZ3;Q62230-2;H9KUZ2	Q62230;G3X8X6;Q62230-3;H9KUZ3	Sialoadhesin	Siglec1	>sp|Q62230|SN_MOUSE Sialoadhesin OS=Mus musculus GN=Siglec1 PE=1 SV=2;>tr|G3X8X6|G3X8X6_MOUSE Sialic acid binding Ig-like lectin 1, sialoadhesin, isoform CRA_b OS=Mus musculus GN=Siglec1 PE=4 SV=1;>sp|Q62230-3|SN_MOUSE Isoform 3 of Sialoadhesin OS=Mus musc
7.65827	7.75825	7.80683	5.37793	5.92146	5.95306	7.74112	5.75082	1.9903	3.31323	97.7917	+	0	168910000	3	129	129	35	584.49	5150	E9Q555;F7A6H4;Q3U0U2	E9Q555;F7A6H4	E3 ubiquitin-protein ligase RNF213	Rnf213	>sp|E9Q555|RN213_MOUSE E3 ubiquitin-protein ligase RNF213 OS=Mus musculus GN=Rnf213 PE=2 SV=1;>tr|F7A6H4|F7A6H4_MOUSE E3 ubiquitin-protein ligase RNF213 OS=Mus musculus GN=Rnf213 PE=4 SV=2
6.87897	6.86123	6.91657	4.46928	4.92126	5.30602	6.88559	4.89885	1.98674	2.91851	96.9928	+	2.5259e-52	23371000	2	8	8	26	42.732	381	O54965;O54965-2	O54965;O54965-2	E3 ubiquitin-protein ligase RNF13	Rnf13	>sp|O54965|RNF13_MOUSE E3 ubiquitin-protein ligase RNF13 OS=Mus musculus GN=Rnf13 PE=1 SV=2;>sp|O54965-2|RNF13_MOUSE Isoform 2 of E3 ubiquitin-protein ligase RNF13 OS=Mus musculus GN=Rnf13
6.62716	6.60413	6.65572	4.84586	4.99783	4.10701	6.629	4.65023	1.97877	2.70087	95.2295	+	6.6056e-143	12953000	3	23	17	28.2	120.62	1085	Q9JIS8;F8WIJ0;F6TQE2	Q9JIS8;F8WIJ0	Solute carrier family 12 member 4	Slc12a4	>sp|Q9JIS8|S12A4_MOUSE Solute carrier family 12 member 4 OS=Mus musculus GN=Slc12a4 PE=1 SV=2;>tr|F8WIJ0|F8WIJ0_MOUSE Solute carrier family 12 member 4 OS=Mus musculus GN=Slc12a4 PE=4 SV=2
6.58211	6.49714	6.5131	4.76103	4.71979	4.24826	6.53078	4.57636	1.95442	3.52064	90.0369	+	6.0199e-49	10331000	3	8	8	32.1	54.325	492	O88746;Q3UDC3;O88746-2	O88746;Q3UDC3;O88746-2	Target of Myb protein 1	Tom1	>sp|O88746|TOM1_MOUSE Target of Myb protein 1 OS=Mus musculus GN=Tom1 PE=1 SV=1;>tr|Q3UDC3|Q3UDC3_MOUSE Target of Myb protein 1 OS=Mus musculus GN=Tom1 PE=2 SV=1;>sp|O88746-2|TOM1_MOUSE Isoform 2 of Target of Myb protein 1 OS=Mus musculus GN=Tom1
6.32775	6.14783	6.51028	4.0677	4.44903	4.63635	6.32862	4.38436	1.94426	3.22532	87.9549	+	5.6159e-81	6841900	1	13	13	17.2	115.2	1029	Q8VD75	Q8VD75	Huntingtin-interacting protein 1	Hip1	>sp|Q8VD75|HIP1_MOUSE Huntingtin-interacting protein 1 OS=Mus musculus GN=Hip1 PE=1 SV=2
6.11564	6.17658	6.24102	4.23551	4.2374	4.26476	6.17775	4.24589	1.93186	6.0748	85.4792	+	6.1853e-103	4548600	11	10	10	8.6	220.88	1947	A2ASI5;E9PW82;B1AYL0;F8VPQ7;Q62205;B1AWN6;Q9ER60;G3X8T7;Q9JJV9-2;Q9JJV9;K3W4N7	A2ASI5		Scn3a	>tr|A2ASI5|A2ASI5_MOUSE Protein Scn3a OS=Mus musculus GN=Scn3a PE=3 SV=1
6.37721	6.34875	6.85676	4.77645	4.86639	4.22599	6.52758	4.62294	1.90463	2.73788	80.2848	+	8.5624e-22	11806000	1	5	5	30.2	27.91	245	Q80UI7	Q80UI7		Clec4a1	>tr|Q80UI7|Q80UI7_MOUSE C-type lectin domain family 4, member a1 OS=Mus musculus GN=Clec4a1 PE=2 SV=1
6.32294	6.38686	6.33937	4.5577	4.34243	4.44209	6.34972	4.44741	1.90232	5.0884	79.8579	+	1.2622e-174	6725000	2	10	10	32.2	50.664	444	Q924S8;Q924S8-2	Q924S8;Q924S8-2	Sprouty-related, EVH1 domain-containing protein 1	Spred1	>sp|Q924S8|SPRE1_MOUSE Sprouty-related, EVH1 domain-containing protein 1 OS=Mus musculus GN=Spred1 PE=1 SV=1;>sp|Q924S8-2|SPRE1_MOUSE Isoform 2 of Sprouty-related, EVH1 domain-containing protein 1 OS=Mus musculus GN=Spred1
6.5708	6.4889	6.50989	4.19735	4.76745	4.93657	6.5232	4.63379	1.88941	2.9587	77.5193	+	5.6691e-84	10126000	2	11	11	28.4	54.716	503	Q60738;F6TRQ3	Q60738	Zinc transporter 1	Slc30a1	>sp|Q60738|ZNT1_MOUSE Zinc transporter 1 OS=Mus musculus GN=Slc30a1 PE=2 SV=1
7.16307	7.18991	7.0619	4.9709	5.29826	5.47799	7.1383	5.24905	1.88924	3.6018	77.4896	+	3.2203e-133	42167000	1	8	8	39.1	32.673	297	Q8K1T1	Q8K1T1	Leucine-rich repeat-containing protein 25	Lrrc25	>sp|Q8K1T1|LRC25_MOUSE Leucine-rich repeat-containing protein 25 OS=Mus musculus GN=Lrrc25 PE=1 SV=1
6.24428	6.45465	6.61015	4.69025	4.49945	4.49559	6.43636	4.56176	1.8746	3.95285	74.92	+	1.1441e-92	8679000	2	12	12	24.7	83.043	748	Q3UIR3;Q3UIR3-2	Q3UIR3;Q3UIR3-2	E3 ubiquitin-protein ligase DTX3L	Dtx3l	>sp|Q3UIR3|DTX3L_MOUSE E3 ubiquitin-protein ligase DTX3L OS=Mus musculus GN=Dtx3l PE=2 SV=1;>sp|Q3UIR3-2|DTX3L_MOUSE Isoform 2 of E3 ubiquitin-protein ligase DTX3L OS=Mus musculus GN=Dtx3l
6.37912	6.2982	6.31998	4.66458	4.3248	4.41449	6.33243	4.46796	1.86448	4.23663	73.1943	+	3.7002e-19	6470200	13	8	8	9.6	136.81	1237	P13808;P13808-2;P13808-3;P13808-4;P13808-5;D3YUF1;D3Z5G3;F6Q7T0;D3Z5A2;P16283-2;P16283-3;F8WHM3;P16283	P13808;P13808-2;P13808-3;P13808-4;P13808-5	Anion exchange protein 2	Slc4a2	>sp|P13808|B3A2_MOUSE Anion exchange protein 2 OS=Mus musculus GN=Slc4a2 PE=2 SV=1;>sp|P13808-2|B3A2_MOUSE Isoform B1 of Anion exchange protein 2 OS=Mus musculus GN=Slc4a2;>sp|P13808-3|B3A2_MOUSE Isoform B2 of Anion exchange protein 2 OS=Mus musculus GN=Sl
6.25237	6.2189	6.23088	4.12955	4.61566	4.39461	6.23405	4.37994	1.85411	3.71577	71.4677	+	1.4615e-38	5169900	3	9	9	14	113.32	1003	Q6PCN7;G3UVU1;E9PVX5	Q6PCN7;G3UVU1;E9PVX5	Helicase-like transcription factor	Hltf	>sp|Q6PCN7|HLTF_MOUSE Helicase-like transcription factor OS=Mus musculus GN=Hltf PE=1 SV=1;>tr|G3UVU1|G3UVU1_MOUSE Helicase-like transcription factor OS=Mus musculus GN=Hltf PE=4 SV=1;>tr|E9PVX5|E9PVX5_MOUSE Helicase-like transcription factor OS=Mus muscul
6.16885	6.11827	6.24736	4.16384	4.36399	4.4681	6.17816	4.33197	1.84618	4.35038	70.1751	+	7.3872e-92	4578900	3	12	12	24.3	85.05	742	E9Q9A9;E9Q9A9-2;F7CFL3	E9Q9A9;E9Q9A9-2	2-5-oligoadenylate synthase 2	Oas2	>sp|E9Q9A9|OAS2_MOUSE 2-5-oligoadenylate synthase 2 OS=Mus musculus GN=Oas2 PE=2 SV=1;>sp|E9Q9A9-2|OAS2_MOUSE Isoform 2 of 2-5-oligoadenylate synthase 2 OS=Mus musculus GN=Oas2
6.57188	6.47564	6.4498	4.48912	4.89823	4.71562	6.49911	4.70099	1.79812	3.88083	62.8231	+	5.7751e-59	9617600	3	7	7	14.2	70.048	648	Q9EPR4;A2ANL1;Q9EPR4-2	Q9EPR4	Solute carrier family 23 member 2	Slc23a2	>sp|Q9EPR4|S23A2_MOUSE Solute carrier family 23 member 2 OS=Mus musculus GN=Slc23a2 PE=1 SV=2
6.82914	6.73555	6.72504	4.75025	5.10202	5.10185	6.76324	4.98471	1.77853	3.89286	60.0527	+	3.0337e-124	17805000	6	29	29	10.4	480.89	4362	Q7TMY8-3;Q7TMY8;A2AFQ0;Q7TMY8-4;Q7TMY8-2;F6XP90	Q7TMY8-3;Q7TMY8;A2AFQ0;Q7TMY8-4;Q7TMY8-2	E3 ubiquitin-protein ligase HUWE1	Huwe1	>sp|Q7TMY8-3|HUWE1_MOUSE Isoform 3 of E3 ubiquitin-protein ligase HUWE1 OS=Mus musculus GN=Huwe1;>sp|Q7TMY8|HUWE1_MOUSE E3 ubiquitin-protein ligase HUWE1 OS=Mus musculus GN=Huwe1 PE=1 SV=5;>tr|A2AFQ0|A2AFQ0_MOUSE E3 ubiquitin-protein ligase HUWE1 OS=Mus mu
6.18526	6.29879	6.04391	4.5832	4.3121	4.33977	6.17599	4.41169	1.7643	4.00199	58.1161	+	1.9058e-100	4628100	5	4	4	30.8	21.349	182	D3Z090;P07141-2;P07141;D3YTW1;F6RNW8	D3Z090;P07141-2;P07141	Macrophage colony-stimulating factor 1;Processed macrophage colony-stimulating factor 1	Csf1	>tr|D3Z090|D3Z090_MOUSE Macrophage colony-stimulating factor 1 (Fragment) OS=Mus musculus GN=Csf1 PE=2 SV=1;>sp|P07141-2|CSF1_MOUSE Isoform 2 of Macrophage colony-stimulating factor 1 OS=Mus musculus GN=Csf1;>sp|P07141|CSF1_MOUSE Macrophage colony-stimulat
6.37617	6.48297	6.46208	4.40622	4.86787	4.7561	6.44041	4.67673	1.76368	3.6069	58.0342	+	8.4453e-17	8447200	4	5	5	22.6	31.881	283	P08101-2;P08101-3;E9Q415;P08101	P08101-2;P08101-3;E9Q415;P08101	Low affinity immunoglobulin gamma Fc region receptor II	Fcgr2b;Fcgr2	>sp|P08101-2|FCGR2_MOUSE Isoform IIB2 of Low affinity immunoglobulin gamma Fc region receptor II OS=Mus musculus GN=Fcgr2;>sp|P08101-3|FCGR2_MOUSE Isoform IIB1 of Low affinity immunoglobulin gamma Fc region receptor II OS=Mus musculus GN=Fcgr2;>tr|E9Q415|
6.53651	6.5011	6.71917	4.78751	4.71429	4.99163	6.58559	4.83114	1.75445	4.09141	56.8136	+	2.0079e-33	12059000	2	4	4	48.2	14.954	137	Q9CQW9;E9Q0C7	Q9CQW9	Interferon-induced transmembrane protein 3	Ifitm3	>sp|Q9CQW9|IFM3_MOUSE Interferon-induced transmembrane protein 3 OS=Mus musculus GN=Ifitm3 PE=1 SV=1
6.41747	6.28832	6.45926	4.42408	5.01364	4.48569	6.38835	4.64114	1.74721	3.07453	55.8742	+	2.8732e-63	7566200	3	9	8	20.1	65.636	601	Q6PDI6;Q6PDI6-3;Q6PDI6-2	Q6PDI6;Q6PDI6-3	Protein FAM63B	Fam63b	>sp|Q6PDI6|FA63B_MOUSE Protein FAM63B OS=Mus musculus GN=Fam63b PE=1 SV=1;>sp|Q6PDI6-3|FA63B_MOUSE Isoform 3 of Protein FAM63B OS=Mus musculus GN=Fam63b
6.14746	6.09339	6.19562	4.45304	4.46143	4.31507	6.14549	4.40984	1.73565	5.19341	54.4061	+	1.1844e-22	4213300	2	11	11	16	112.03	975	Q4FZC9;Q4FZC9-2	Q4FZC9;Q4FZC9-2	Nesprin-3	Syne3	>sp|Q4FZC9|SYNE3_MOUSE Nesprin-3 OS=Mus musculus GN=Syne3 PE=1 SV=1;>sp|Q4FZC9-2|SYNE3_MOUSE Isoform 2 of Nesprin-3 OS=Mus musculus GN=Syne3
6.13367	5.85058	5.90066	3.92804	4.25326	4.54932	5.96164	4.24354	1.7181	3.0004	52.2513	+	2.6665e-105	2864800	6	7	7	16.4	98.47	897	P42567;H3BK65;P42567-2;F6W2Q5;Q5JC28;H3BLE4	P42567;H3BK65;P42567-2;F6W2Q5;Q5JC28	Epidermal growth factor receptor substrate 15	Eps15	>sp|P42567|EPS15_MOUSE Epidermal growth factor receptor substrate 15 OS=Mus musculus GN=Eps15 PE=1 SV=1;>tr|H3BK65|H3BK65_MOUSE Epidermal growth factor receptor substrate 15 OS=Mus musculus GN=Eps15 PE=2 SV=1;>sp|P42567-2|EPS15_MOUSE Isoform 2 of Epidermal
6.11083	6.02498	6.13252	4.08497	4.57392	4.50219	6.08944	4.38703	1.70241	3.39822	50.3978	+	6.339e-23	3706600	1	7	7	10.2	88.231	798	P09055	P09055	Integrin beta-1	Itgb1	>sp|P09055|ITB1_MOUSE Integrin beta-1 OS=Mus musculus GN=Itgb1 PE=1 SV=1
6.2785	6.25353	6.22611	4.73129	4.80041	4.15714	6.25271	4.56295	1.68977	2.93211	48.9519	+	1.436e-16	5491800	3	7	7	17.1	60.575	555	Q8C0Z1;D3Z6P3;F6SQM4	Q8C0Z1	Protein ITFG3	Itfg3	>sp|Q8C0Z1|ITFG3_MOUSE Protein ITFG3 OS=Mus musculus GN=Itfg3 PE=1 SV=1
6.11052	6.12545	6.22986	4.54336	4.43989	4.43814	6.15528	4.47379	1.68148	5.29096	48.0269	+	3.0622e-58	4322300	1	14	14	11.8	199.18	1793	E9Q9B7	E9Q9B7		Kidins220	>tr|E9Q9B7|E9Q9B7_MOUSE Protein Kidins220 OS=Mus musculus GN=Kidins220 PE=2 SV=1
5.86336	5.87258	5.93927	4.37053	4.10894	4.1538	5.89174	4.21109	1.68065	4.42907	47.9344	+	2.8296e-71	2358100	1	6	1	35.2	14.072	122	D3YYZ2	D3YYZ2		Gm5239	>tr|D3YYZ2|D3YYZ2_MOUSE MCG1031578 OS=Mus musculus GN=Gm5239 PE=4 SV=1
7.43326	7.4577	7.59998	5.67466	6.07817	5.73231	7.49698	5.82838	1.6686	3.59236	46.623	+	1.4253e-49	97825000	1	10	10	15.5	69.855	621	O35316	O35316	Sodium- and chloride-dependent taurine transporter	Slc6a6	>sp|O35316|SC6A6_MOUSE Sodium- and chloride-dependent taurine transporter OS=Mus musculus GN=Slc6a6 PE=1 SV=2
6.00091	6.09958	5.69016	4.2688	4.4098	4.16289	5.93022	4.28049	1.64972	3.49643	44.6398	+	1.835e-14	2775400	2	4	4	15.7	47.666	452	Q5SSP3;O35874	Q5SSP3;O35874	Neutral amino acid transporter A	Slc1a4	>tr|Q5SSP3|Q5SSP3_MOUSE Neutral amino acid transporter A OS=Mus musculus GN=Slc1a4 PE=2 SV=1;>sp|O35874|SATT_MOUSE Neutral amino acid transporter A OS=Mus musculus GN=Slc1a4 PE=1 SV=1
6.35656	5.98956	6.14067	4.28636	4.89564	4.35677	6.16226	4.51292	1.64934	2.77172	44.6005	+	6.6275e-38	4710200	1	3	3	8.4	55.872	512	Q9Z127	Q9Z127	Large neutral amino acids transporter small subunit 1	Slc7a5	>sp|Q9Z127|LAT1_MOUSE Large neutral amino acids transporter small subunit 1 OS=Mus musculus GN=Slc7a5 PE=1 SV=2
7.3553	7.26825	7.35095	5.58593	5.6776	5.76596	7.32483	5.6765	1.64833	5.00488	44.4973	+	0	65089000	2	24	24	50.7	67.177	588	Q80UP5;F7B209	Q80UP5;F7B209	Ankyrin repeat domain-containing protein 13A	Ankrd13a	>sp|Q80UP5|AN13A_MOUSE Ankyrin repeat domain-containing protein 13A OS=Mus musculus GN=Ankrd13a PE=1 SV=2;>tr|F7B209|F7B209_MOUSE Ankyrin repeat domain-containing protein 13A (Fragment) OS=Mus musculus GN=Ankrd13a PE=4 SV=1
6.15691	6.24227	6.58892	4.27953	5.27131	4.49584	6.32937	4.68222	1.64714	2.12847	44.3754	+	6.1594e-09	7300000	9	3	3	8.4	52.062	464	G3UZ48;G3UZI2;Q7TMK9-2;G3V018;Q7TMK9;G3UWM1;G3UXJ6;A2AW41;Q8VHM5	G3UZ48;G3UZI2;Q7TMK9-2;G3V018;Q7TMK9;G3UWM1;G3UXJ6	Heterogeneous nuclear ribonucleoprotein Q	Syncrip	>tr|G3UZ48|G3UZ48_MOUSE Heterogeneous nuclear ribonucleoprotein Q OS=Mus musculus GN=Syncrip PE=2 SV=1;>tr|G3UZI2|G3UZI2_MOUSE Heterogeneous nuclear ribonucleoprotein Q OS=Mus musculus GN=Syncrip PE=2 SV=1;>sp|Q7TMK9-2|HNRPQ_MOUSE Isoform 2 of Heterogeneou
6.74543	6.76662	6.73619	4.66487	5.41586	5.24623	6.74941	5.10898	1.64043	2.70697	43.6949	+	5.3582e-183	17338000	4	10	10	46.3	44.192	404	Q64337-2;Q64337;D3YZJ1;F6VD69	Q64337-2;Q64337;D3YZJ1	Sequestosome-1	Sqstm1	>sp|Q64337-2|SQSTM_MOUSE Isoform 2 of Sequestosome-1 OS=Mus musculus GN=Sqstm1;>sp|Q64337|SQSTM_MOUSE Sequestosome-1 OS=Mus musculus GN=Sqstm1 PE=1 SV=1;>tr|D3YZJ1|D3YZJ1_MOUSE Sequestosome-1 OS=Mus musculus GN=Sqstm1 PE=2 SV=1
6.85293	6.92298	6.95134	5.30179	5.26677	5.27121	6.90908	5.27992	1.62916	6.09149	42.5753	+	5.3382e-255	25014000	2	19	17	28.6	98.992	864	Q8C863;Q8C863-2	Q8C863;Q8C863-2	E3 ubiquitin-protein ligase Itchy	Itch	>sp|Q8C863|ITCH_MOUSE E3 ubiquitin-protein ligase Itchy OS=Mus musculus GN=Itch PE=1 SV=2;>sp|Q8C863-2|ITCH_MOUSE Isoform 2 of E3 ubiquitin-protein ligase Itchy OS=Mus musculus GN=Itch
5.95031	5.97766	6.18769	4.5039	4.26992	4.46484	6.03855	4.41289	1.62566	4.00614	42.2341	+	7.5089e-59	3382400	2	10	10	11.9	158.23	1402	Q9Z0W3;Q9Z0W3-2	Q9Z0W3;Q9Z0W3-2	Nuclear pore complex protein Nup160	Nup160	>sp|Q9Z0W3|NU160_MOUSE Nuclear pore complex protein Nup160 OS=Mus musculus GN=Nup160 PE=1 SV=2;>sp|Q9Z0W3-2|NU160_MOUSE Isoform 2 of Nuclear pore complex protein Nup160 OS=Mus musculus GN=Nup160
6.83535	6.80643	6.70344	5.42857	5.13609	4.91281	6.78174	5.15916	1.62258	3.33161	41.9357	+	1.3683e-116	18787000	3	10	10	24.5	58.422	555	Q9ESU7;P51912;F7CEQ5	Q9ESU7;P51912	Neutral amino acid transporter B(0)	Slc1a5	>tr|Q9ESU7|Q9ESU7_MOUSE Neutral amino acid transporter ASCT2 OS=Mus musculus GN=Slc1a5 PE=2 SV=1;>sp|P51912|AAAT_MOUSE Neutral amino acid transporter B(0) OS=Mus musculus GN=Slc1a5 PE=2 SV=2
6.6213	6.59742	6.53064	4.92298	4.99808	5.02739	6.58312	4.98282	1.6003	5.57825	39.8381	+	2.9299e-26	11822000	4	8	8	41.7	23.477	206	Q8R035;A2A6T4;Q8R035-2;D6RHR8	Q8R035;A2A6T4;Q8R035-2	Peptidyl-tRNA hydrolase ICT1, mitochondrial	Ict1	>sp|Q8R035|ICT1_MOUSE Peptidyl-tRNA hydrolase ICT1, mitochondrial OS=Mus musculus GN=Ict1 PE=1 SV=1;>tr|A2A6T4|A2A6T4_MOUSE Immature colon carcinoma transcript 1, isoform CRA_c OS=Mus musculus GN=Ict1 PE=4 SV=1;>sp|Q8R035-2|ICT1_MOUSE Isoform 2 of Peptidyl
6.0479	5.90587	6.04801	4.02867	4.56739	4.61185	6.00059	4.40264	1.59796	2.93228	39.6239	+	2.276e-68	3075600	3	10	10	15.1	110.09	1006	Q80SY4;F6ZBL2;F6YFW9	Q80SY4;F6ZBL2	E3 ubiquitin-protein ligase MIB1	Mib1	>sp|Q80SY4|MIB1_MOUSE E3 ubiquitin-protein ligase MIB1 OS=Mus musculus GN=Mib1 PE=1 SV=1;>tr|F6ZBL2|F6ZBL2_MOUSE E3 ubiquitin-protein ligase MIB1 (Fragment) OS=Mus musculus GN=Mib1 PE=4 SV=1
5.99068	6.11143	5.94893	4.11532	4.72621	4.47605	6.01701	4.4392	1.57782	2.99425	37.8282	+	1.2037e-19	3160300	2	6	6	39.4	22.876	203	Q9JHL0;Q9JHL0-2	Q9JHL0;Q9JHL0-2	Linker for activation of T-cells family member 2	Lat2	>sp|Q9JHL0|NTAL_MOUSE Linker for activation of T-cells family member 2 OS=Mus musculus GN=Lat2 PE=1 SV=1;>sp|Q9JHL0-2|NTAL_MOUSE Isoform 2 of Linker for activation of T-cells family member 2 OS=Mus musculus GN=Lat2
6.86654	6.85172	6.69277	4.98079	5.35044	5.35606	6.80368	5.2291	1.57458	3.49698	37.5472	+	9.1249e-47	19938000	6	3	1	37.3	8.6017	75	G3UZ60;G3UWI9;G3UWX9;Q9Z172-2;Q9Z172;G3UZA7	G3UZ60;G3UWI9;G3UWX9;Q9Z172-2;Q9Z172;G3UZA7	Small ubiquitin-related modifier 3	Sumo3	>tr|G3UZ60|G3UZ60_MOUSE Small ubiquitin-related modifier 3 OS=Mus musculus GN=Sumo3 PE=2 SV=1;>tr|G3UWI9|G3UWI9_MOUSE SMT3 suppressor of mif two 3 homolog 3 (Yeast), isoform CRA_c OS=Mus musculus GN=Sumo3 PE=4 SV=1;>tr|G3UWX9|G3UWX9_MOUSE SMT3 suppressor o
6.05158	6.06311	6.04945	4.70127	4.44193	4.31454	6.05471	4.48592	1.56879	3.79367	37.0505	+	2.3161e-28	3403100	1	3	3	13.9	24.087	223	P20934	P20934	Protein EVI2A	Evi2a	>sp|P20934|EVI2A_MOUSE Protein EVI2A OS=Mus musculus GN=Evi2a PE=1 SV=2
5.70073	5.88009	6.12668	4.0448	4.63513	4.32421	5.9025	4.33471	1.56779	2.7604	36.9651	+	1.128e-28	2599400	5	5	5	8.1	135.14	1194	A2ANX3;A2ANX2;F2Z411;Q148W0;Q6UQ17	A2ANX3;A2ANX2;F2Z411		Atp8b4	>tr|A2ANX3|A2ANX3_MOUSE Protein Atp8b4 OS=Mus musculus GN=Atp8b4 PE=4 SV=1;>tr|A2ANX2|A2ANX2_MOUSE Protein Atp8b4 (Fragment) OS=Mus musculus GN=Atp8b4 PE=2 SV=1;>tr|F2Z411|F2Z411_MOUSE Protein Atp8b4 OS=Mus musculus GN=Atp8b4 PE=2 SV=1
5.93248	5.80214	5.73492	4.19688	4.26099	4.32505	5.82318	4.26098	1.56221	4.65223	36.4928	+	4.8384e-32	2033300	4	8	8	14.9	93.629	814	Q3UKC1;D3Z152;D3Z715;D3Z213	Q3UKC1	Tax1-binding protein 1 homolog	Tax1bp1	>sp|Q3UKC1|TAXB1_MOUSE Tax1-binding protein 1 homolog OS=Mus musculus GN=Tax1bp1 PE=1 SV=2
6.13776	5.9404	5.85841	4.29811	4.45655	4.54454	5.97886	4.43307	1.54579	3.82941	35.1389	+	4.9505e-24	2966900	2	9	9	4.6	280.81	2427	Q80SU7;L7N451	Q80SU7;L7N451	Interferon-induced very large GTPase 1	Gvin1	>sp|Q80SU7|GVIN1_MOUSE Interferon-induced very large GTPase 1 OS=Mus musculus GN=Gvin1 PE=1 SV=1;>tr|L7N451|L7N451_MOUSE Interferon-induced very large GTPase 1 OS=Mus musculus GN=Gvin1 PE=4 SV=1
7.06528	7.0864	7.15201	5.51287	5.50454	5.67937	7.10123	5.56559	1.53564	4.78433	34.327	+	0	39137000	3	24	24	29.6	127.53	1150	Q924N4;Q3V0N8;Q924N4-2	Q924N4;Q3V0N8;Q924N4-2	Solute carrier family 12 member 6	Slc12a6	>sp|Q924N4|S12A6_MOUSE Solute carrier family 12 member 6 OS=Mus musculus GN=Slc12a6 PE=1 SV=2;>tr|Q3V0N8|Q3V0N8_MOUSE Solute carrier family 12 member 6 OS=Mus musculus GN=Slc12a6 PE=2 SV=1;>sp|Q924N4-2|S12A6_MOUSE Isoform 2 of Solute carrier family 12 memb
8.59764	8.89276	8.93728	7.32552	7.16158	7.36093	8.80922	7.28268	1.52655	3.6157	33.6162	+	0	2101300000	1	20	20	70.4	31.375	284	P54116	P54116	Erythrocyte band 7 integral membrane protein	Stom	>sp|P54116|STOM_MOUSE Erythrocyte band 7 integral membrane protein OS=Mus musculus GN=Stom PE=1 SV=3
5.93458	5.85288	5.96769	4.80654	4.02141	4.35842	5.91839	4.39546	1.52293	2.56934	33.3371	+	1.9723e-39	2501100	3	5	5	32.1	33.048	296	Q64281-2;Q64281;Q61450	Q64281-2;Q64281	Leukocyte immunoglobulin-like receptor subfamily B member 4	Lilrb4	>sp|Q64281-2|LIRB4_MOUSE Isoform 2 of Leukocyte immunoglobulin-like receptor subfamily B member 4 OS=Mus musculus GN=Lilrb4;>sp|Q64281|LIRB4_MOUSE Leukocyte immunoglobulin-like receptor subfamily B member 4 OS=Mus musculus GN=Lilrb4 PE=2 SV=1
6.25295	6.22608	6.33145	4.66786	5.15305	4.42956	6.27016	4.75016	1.52	2.67375	33.1133	+	9.8648e-67	5834200	3	13	13	21.9	89.841	793	Q91V35;P18052-2;P18052	Q91V35;P18052-2;P18052	Receptor-type tyrosine-protein phosphatase alpha	Ptpra	>tr|Q91V35|Q91V35_MOUSE Protein tyrosin phosphatase receptor type alpha OS=Mus musculus GN=Ptpra PE=2 SV=1;>sp|P18052-2|PTPRA_MOUSE Isoform 2 of Receptor-type tyrosine-protein phosphatase alpha OS=Mus musculus GN=Ptpra;>sp|P18052|PTPRA_MOUSE Receptor-type
5.88934	5.65838	5.73145	4.36782	4.14423	4.26783	5.75973	4.25996	1.49976	4.04564	31.6057	+	3.0577e-27	1811100	1	8	8	5.1	244.54	2136	Q6P4T2	Q6P4T2	U5 small nuclear ribonucleoprotein 200 kDa helicase	Snrnp200	>sp|Q6P4T2|U520_MOUSE U5 small nuclear ribonucleoprotein 200 kDa helicase OS=Mus musculus GN=Snrnp200 PE=2 SV=1
6.82208	6.858	6.81268	5.11404	5.51982	5.36165	6.83092	5.33184	1.49908	3.64263	31.5559	+	2.1271e-92	21037000	9	13	10	46.1	41.301	369	P01901;Q3TH01;G3UXW2;P14428;P03991;P04223;P04223-2;P14426;G3XA74	P01901;Q3TH01;G3UXW2;P14428;P03991	H-2 class I histocompatibility antigen, K-B alpha chain;H-2 class I histocompatibility antigen, K-Q alpha chain;H-2 class I histocompatibility antigen, K-W28 alpha chain	H2-K1	>sp|P01901|HA1B_MOUSE H-2 class I histocompatibility antigen, K-B alpha chain OS=Mus musculus GN=H2-K1 PE=1 SV=1;>tr|Q3TH01|Q3TH01_MOUSE H-2 class I histocompatibility antigen, K-K alpha chain OS=Mus musculus GN=H2-K1 PE=2 SV=1;>tr|G3UXW2|G3UXW2_MOUSE H-2
6.03985	6.0758	6.10133	4.72004	4.49922	4.52768	6.07233	4.58231	1.49002	4.50139	30.904	+	6.291e-14	3602000	21	5	5	18.7	39.998	363	P15379-2;Q3U8S1;A2APM5;P15379-3;A2APM3;P15379-6;A2APM4;P15379-11;P15379-5;E9QKM8;Q80X37;P15379-10;P15379-9;P15379-4;A2APM1;P15379-8;P15379-7;P15379;A2APM2;P15379-12;P15379-13	P15379-2;Q3U8S1;A2APM5;P15379-3;A2APM3;P15379-6;A2APM4;P15379-11;P15379-5;E9QKM8;Q80X37;P15379-10;P15379-9;P15379-4;A2APM1;P15379-8;P15379-7;P15379;A2APM2	CD44 antigen	Cd44	>sp|P15379-2|CD44_MOUSE Isoform 13 of CD44 antigen OS=Mus musculus GN=Cd44;>tr|Q3U8S1|Q3U8S1_MOUSE CD44 antigen OS=Mus musculus GN=Cd44 PE=2 SV=1;>tr|A2APM5|A2APM5_MOUSE CD44 antigen OS=Mus musculus GN=Cd44 PE=2 SV=1;>sp|P15379-3|CD44_MOUSE Isoform 12 of C
6.04044	6.01187	6.13462	4.48373	4.68871	4.55246	6.06231	4.57497	1.48734	4.51947	30.7145	+	2.0509e-28	3603600	13	10	10	17.1	97.922	876	Q9D666-3;Q9D666;D3Z0V9;Q9D666-2;Q9D666-4;Q3TSM1;D3Z5Q2;D3Z3N5;D3YUW9;F6RMJ1;D3Z1X3;F7BX07;F6XYA0	Q9D666-3;Q9D666;D3Z0V9;Q9D666-2;Q9D666-4	SUN domain-containing protein 1	Sun1	>sp|Q9D666-3|SUN1_MOUSE Isoform 3 of SUN domain-containing protein 1 OS=Mus musculus GN=Sun1;>sp|Q9D666|SUN1_MOUSE SUN domain-containing protein 1 OS=Mus musculus GN=Sun1 PE=1 SV=2;>tr|D3Z0V9|D3Z0V9_MOUSE SUN domain-containing protein 1 OS=Mus musculus GN=
6.69012	6.61601	6.63015	5.2694	5.06198	5.14367	6.64543	5.15835	1.48708	4.67948	30.6958	+	7.1039e-149	13737000	1	24	24	30.3	128.62	1155	Q8R0G9	Q8R0G9	Nuclear pore complex protein Nup133	Nup133	>sp|Q8R0G9|NU133_MOUSE Nuclear pore complex protein Nup133 OS=Mus musculus GN=Nup133 PE=1 SV=2
7.439	7.39836	7.36513	5.9767	5.86393	5.91237	7.40083	5.91767	1.48316	5.54321	30.4202	+	0	78180000	2	26	26	27.6	119.48	1083	Q9WVL3;Q9WVL3-2	Q9WVL3;Q9WVL3-2	Solute carrier family 12 member 7	Slc12a7	>sp|Q9WVL3|S12A7_MOUSE Solute carrier family 12 member 7 OS=Mus musculus GN=Slc12a7 PE=1 SV=1;>sp|Q9WVL3-2|S12A7_MOUSE Isoform 2 of Solute carrier family 12 member 7 OS=Mus musculus GN=Slc12a7
6.78753	6.78291	6.87067	5.30027	5.44514	5.25101	6.8137	5.33214	1.48157	4.66221	30.3086	+	1.5306e-104	20278000	1	10	10	34.7	37.378	329	Q18PI6	Q18PI6	SLAM family member 5	Cd84	>sp|Q18PI6|SLAF5_MOUSE SLAM family member 5 OS=Mus musculus GN=Cd84 PE=1 SV=1
5.91205	5.69829	5.91831	4.43774	4.21745	4.46482	5.84288	4.37334	1.46955	3.79442	29.4814	+	7.0358e-11	2144400	1	2	2	14.6	21.482	198	O35988	O35988	Syndecan-4	Sdc4	>sp|O35988|SDC4_MOUSE Syndecan-4 OS=Mus musculus GN=Sdc4 PE=1 SV=1
5.8781	5.89868	6.2754	4.03699	4.87134	4.74311	6.0174	4.55048	1.46692	2.14458	29.3032	+	7.7934e-33	3432600	2	10	10	7.3	228.84	2025	Q9R0L6;Q9R0L6-2	Q9R0L6;Q9R0L6-2	Pericentriolar material 1 protein	Pcm1	>sp|Q9R0L6|PCM1_MOUSE Pericentriolar material 1 protein OS=Mus musculus GN=Pcm1 PE=1 SV=2;>sp|Q9R0L6-2|PCM1_MOUSE Isoform 2 of Pericentriolar material 1 protein OS=Mus musculus GN=Pcm1
5.97234	5.86109	5.77319	4.23255	4.52942	4.45429	5.86887	4.40542	1.46345	3.7952	29.0706	+	2.6179e-29	2257700	1	6	6	9.1	117.08	1033	Q80Z37	Q80Z37	E3 ubiquitin-protein ligase Topors	Topors	>sp|Q80Z37|TOPRS_MOUSE E3 ubiquitin-protein ligase Topors OS=Mus musculus GN=Topors PE=1 SV=1
6.27242	6.22632	6.17981	4.43074	4.52834	5.32978	6.22618	4.76295	1.46323	2.16052	29.0556	+	8.5796e-16	5343600	1	5	5	12	54.297	492	Q9JHZ2	Q9JHZ2	Progressive ankylosis protein	Ankh	>sp|Q9JHZ2|ANKH_MOUSE Progressive ankylosis protein OS=Mus musculus GN=Ankh PE=2 SV=1
5.97777	6.1951	6.15588	4.66908	4.66532	4.62145	6.10958	4.65195	1.45764	4.53764	28.6839	+	1.0786e-21	4083800	9	4	4	13.1	47.112	419	Q3U5P2;O35892-2;O35892;E9QA05;Q8C405;D6RIJ4;E9Q4Y0;Q99388;F6WL90	Q3U5P2;O35892-2;O35892;E9QA05;Q8C405;D6RIJ4;E9Q4Y0	Nuclear autoantigen Sp-100	Sp100	>tr|Q3U5P2|Q3U5P2_MOUSE Nuclear autoantigen Sp-100 (Fragment) OS=Mus musculus GN=Sp100 PE=2 SV=1;>sp|O35892-2|SP100_MOUSE Isoform 2 of Nuclear autoantigen Sp-100 OS=Mus musculus GN=Sp100;>sp|O35892|SP100_MOUSE Nuclear autoantigen Sp-100 OS=Mus musculus GN=
5.94537	5.97886	6.00518	4.42585	4.42991	4.70508	5.97647	4.52028	1.45619	3.9939	28.5884	+	1.0359e-34	2846300	2	6	6	3.8	227.46	2008	B9EJ54;E9Q880	B9EJ54		Nup205	>tr|B9EJ54|B9EJ54_MOUSE MCG21756, isoform CRA_b OS=Mus musculus GN=Nup205 PE=2 SV=1
7.62141	7.58796	7.53296	6.054	6.17854	6.15818	7.58078	6.13024	1.45053	5.20494	28.2185	+	8.3739e-72	118740000	4	4	4	62.3	6.0139	53	H7BWX9;D3Z794;P61957;G3UZX6	H7BWX9;D3Z794;P61957;G3UZX6	Small ubiquitin-related modifier 2	Sumo2;Sumo3	>tr|H7BWX9|H7BWX9_MOUSE Small ubiquitin-related modifier 2 OS=Mus musculus GN=Sumo2 PE=2 SV=1;>tr|D3Z794|D3Z794_MOUSE Small ubiquitin-related modifier 2 OS=Mus musculus GN=Sumo2 PE=2 SV=1;>sp|P61957|SUMO2_MOUSE Small ubiquitin-related modifier 2 OS=Mus mus
6.34223	6.25295	6.43433	5.14448	4.37396	5.18483	6.34317	4.90109	1.44208	2.23356	27.6743	+	2.1018e-42	7000500	4	5	5	37.1	20.839	186	D3Z191;Q80X71;D3Z0M2;D3Z6E0	D3Z191;Q80X71;D3Z0M2;D3Z6E0	Transmembrane protein 106B	Tmem106b	>tr|D3Z191|D3Z191_MOUSE Transmembrane protein 106B (Fragment) OS=Mus musculus GN=Tmem106b PE=2 SV=1;>sp|Q80X71|T106B_MOUSE Transmembrane protein 106B OS=Mus musculus GN=Tmem106b PE=2 SV=1;>tr|D3Z0M2|D3Z0M2_MOUSE Transmembrane protein 106B (Fragment) OS=Mus
5.93029	6.03387	5.88392	4.42212	4.20715	4.89637	5.94936	4.50855	1.44081	2.6392	27.5939	+	1.4663e-16	2698300	4	4	4	14	39.773	349	Q61190;Q8VHM7;F6XX07;E9Q083	Q61190;Q8VHM7;F6XX07	Interleukin-10 receptor subunit beta	Il10rb;Gm21970	>sp|Q61190|I10R2_MOUSE Interleukin-10 receptor subunit beta OS=Mus musculus GN=Il10rb PE=1 SV=1;>tr|Q8VHM7|Q8VHM7_MOUSE Interleukin 10 receptor 2 (Precursor) OS=Mus musculus GN=Il10rb PE=2 SV=1;>tr|F6XX07|F6XX07_MOUSE Uncharacterized protein (Fragment) OS=
6.55338	6.53856	6.5395	4.746	5.45876	5.11571	6.54382	5.10682	1.43699	2.65459	27.3522	+	6.3346e-79	10969000	3	15	15	17.4	171.18	1528	O35379;E9Q1I5;D3YZY1	O35379	Multidrug resistance-associated protein 1	Abcc1	>sp|O35379|MRP1_MOUSE Multidrug resistance-associated protein 1 OS=Mus musculus GN=Abcc1 PE=1 SV=1
6.64583	6.64003	6.72668	5.16429	5.14529	5.41241	6.67085	5.24066	1.43018	4.02873	26.9266	+	2.4583e-44	14663000	4	11	11	24.7	67.73	623	Q5SUH7;Q5SUH6;Q99KN9-2;Q99KN9	Q5SUH7;Q5SUH6;Q99KN9-2;Q99KN9	Clathrin interactor 1	Clint1	>tr|Q5SUH7|Q5SUH7_MOUSE Clathrin interactor 1 OS=Mus musculus GN=Clint1 PE=2 SV=1;>tr|Q5SUH6|Q5SUH6_MOUSE Clathrin interactor 1 OS=Mus musculus GN=Clint1 PE=4 SV=1;>sp|Q99KN9-2|EPN4_MOUSE Isoform 2 of Clathrin interactor 1 OS=Mus musculus GN=Clint1;>sp|Q99
5.7539	5.78153	5.87929	4.09606	4.33266	4.70985	5.80491	4.37952	1.42538	2.83648	26.6307	+	1.6647e-16	2002200	4	7	7	18.6	49.548	442	O88685;B7ZCF1;A2AGN7;F6Q2E3	O88685;B7ZCF1;A2AGN7	26S protease regulatory subunit 6A	Psmc3	>sp|O88685|PRS6A_MOUSE 26S protease regulatory subunit 6A OS=Mus musculus GN=Psmc3 PE=1 SV=2;>tr|B7ZCF1|B7ZCF1_MOUSE 26S protease regulatory subunit 6A OS=Mus musculus GN=Psmc3 PE=2 SV=1;>tr|A2AGN7|A2AGN7_MOUSE 26S protease regulatory subunit 6A OS=Mus mus
6.44744	6.40305	6.45871	5.11833	4.88767	5.03254	6.4364	5.01285	1.42356	4.47622	26.5189	+	1.9071e-13	8523200	1	4	4	40.6	11.451	101	O70404	O70404	Vesicle-associated membrane protein 8	Vamp8	>sp|O70404|VAMP8_MOUSE Vesicle-associated membrane protein 8 OS=Mus musculus GN=Vamp8 PE=1 SV=1
5.75749	5.67046	5.83586	4.33249	4.33137	4.32992	5.7546	4.33126	1.42334	5.12153	26.5059	+	1.5739e-32	1725600	5	4	4	6.8	97.967	847	Q9R0C8;Q9R0C8-3;B1AUU9;Q9R0C8-4;A2CFF5	Q9R0C8;Q9R0C8-3;B1AUU9;Q9R0C8-4	Guanine nucleotide exchange factor VAV3	Vav3	>sp|Q9R0C8|VAV3_MOUSE Guanine nucleotide exchange factor VAV3 OS=Mus musculus GN=Vav3 PE=1 SV=2;>sp|Q9R0C8-3|VAV3_MOUSE Isoform 3 of Guanine nucleotide exchange factor VAV3 OS=Mus musculus GN=Vav3;>tr|B1AUU9|B1AUU9_MOUSE Guanine nucleotide exchange factor
6.22412	6.18067	6.01423	4.4872	5.17519	4.48972	6.13967	4.71737	1.4223	2.40666	26.4424	+	1.013e-43	4374300	1	10	10	17.8	103	923	P97333	P97333	Neuropilin-1	Nrp1	>sp|P97333|NRP1_MOUSE Neuropilin-1 OS=Mus musculus GN=Nrp1 PE=1 SV=2
6.16483	6.2819	6.32818	4.43559	5.0825	5.00078	6.2583	4.83962	1.41868	2.60825	26.2227	+	2.7094e-46	5752800	4	14	14	23.3	83.725	741	Q811U4;F6XRI9;D3Z5P8;D3Z4L5	Q811U4	Mitofusin-1	Mfn1	>sp|Q811U4|MFN1_MOUSE Mitofusin-1 OS=Mus musculus GN=Mfn1 PE=1 SV=3
5.79145	5.86637	5.90155	3.9126	4.32123	5.09778	5.85312	4.44387	1.40925	1.80564	25.6597	+	9.1635e-05	2297100	1	2	2	9.1	28.246	253	O35566	O35566	CD151 antigen	Cd151	>sp|O35566|CD151_MOUSE CD151 antigen OS=Mus musculus GN=Cd151 PE=2 SV=2
5.71574	5.77401	5.64175	4.50032	3.9219	4.48873	5.7105	4.30365	1.40685	2.71088	25.5183	+	4.2049e-09	1552300	1	3	3	10.6	37.064	330	P21995	P21995	Embigin	Emb	>sp|P21995|EMB_MOUSE Embigin OS=Mus musculus GN=Emb PE=1 SV=2
7.58607	7.53571	7.51541	6.04372	6.14073	6.23707	7.54573	6.1405	1.40523	4.71598	25.423	+	1.0694e-295	109870000	1	26	26	49.1	60.526	538	D0QMC3	D0QMC3	Myeloid cell nuclear differentiation antigen-like protein	Mndal	>sp|D0QMC3|MNDAL_MOUSE Myeloid cell nuclear differentiation antigen-like protein OS=Mus musculus GN=Mndal PE=2 SV=1
6.55478	6.47131	6.65372	5.15561	5.06625	5.29473	6.55994	5.1722	1.38774	4.08732	24.4197	+	3.8281e-187	11509000	6	19	19	37.4	83.976	727	Q80ZI6;A2AHX4;A2AHX5;A2AHX6;A2AHX2;A2AHX3	Q80ZI6	E3 ubiquitin-protein ligase LRSAM1	Lrsam1	>sp|Q80ZI6|LRSM1_MOUSE E3 ubiquitin-protein ligase LRSAM1 OS=Mus musculus GN=Lrsam1 PE=2 SV=1
6.59544	6.34838	6.57672	5.32531	4.73314	5.31616	6.50685	5.12487	1.38198	2.54855	24.0979	+	7.4718e-144	10416000	9	11	11	20.2	93.053	841	P97484;E9Q6M9;D3YYZ3;D3Z674;D3Z678;D3Z3W9;E9Q1Z6;F8VQ94;F6PZL4	P97484	Leukocyte immunoglobulin-like receptor subfamily B member 3	Lilrb3	>sp|P97484|LIRB3_MOUSE Leukocyte immunoglobulin-like receptor subfamily B member 3 OS=Mus musculus GN=Lilrb3 PE=1 SV=1
7.91652	7.95708	7.83643	6.52738	6.61674	6.42104	7.90334	6.52172	1.38162	4.49229	24.078	+	0	251860000	7	34	34	40.1	109.18	977	P09581;H3BKY7;P05532-2;P05532;F7DD14;Q00342;Q3UEW6	P09581	Macrophage colony-stimulating factor 1 receptor	Csf1r	>sp|P09581|CSF1R_MOUSE Macrophage colony-stimulating factor 1 receptor OS=Mus musculus GN=Csf1r PE=1 SV=3
5.79709	6.02152	5.96119	4.29404	4.63223	4.7165	5.9266	4.54759	1.37901	3.16062	23.9335	+	3.7924e-38	2687000	5	5	5	22.2	39.53	347	A2AIN5;P21855;Q3UB58;Q3UZ35;Q3UNJ0	A2AIN5;P21855;Q3UB58;Q3UZ35;Q3UNJ0	B-cell differentiation antigen CD72	Cd72	>tr|A2AIN5|A2AIN5_MOUSE B-cell differentiation antigen CD72 OS=Mus musculus GN=Cd72 PE=2 SV=1;>sp|P21855|CD72_MOUSE B-cell differentiation antigen CD72 OS=Mus musculus GN=Cd72 PE=1 SV=2;>tr|Q3UB58|Q3UB58_MOUSE B-cell differentiation antigen CD72 OS=Mus mus
5.80031	5.91371	5.62918	4.32842	4.58304	4.30955	5.78107	4.40701	1.37406	3.46631	23.6627	+	1.951e-11	1877000	2	4	4	5.9	86.379	765	Q8C145;D3Z7N4	Q8C145	Zinc transporter ZIP6	Slc39a6	>sp|Q8C145|S39A6_MOUSE Zinc transporter ZIP6 OS=Mus musculus GN=Slc39a6 PE=1 SV=1
6.04778	5.81073	5.94692	4.59386	4.2824	4.82181	5.93514	4.56602	1.36912	2.88184	23.395	+	3.3158e-39	2648000	1	3	3	28.2	11.993	110	Q9CQX4	Q9CQX4	PCNA-associated factor	Paf	>sp|Q9CQX4|PAF15_MOUSE PCNA-associated factor OS=Mus musculus GN=Paf PE=2 SV=1
5.99874	5.95587	5.44042	4.51551	4.07952	4.69481	5.79834	4.42995	1.36839	2.22856	23.3557	+	1.1699e-09	2176200	1	4	4	15.4	48.389	428	P35561	P35561	Inward rectifier potassium channel 2	Kcnj2	>sp|P35561|IRK2_MOUSE Inward rectifier potassium channel 2 OS=Mus musculus GN=Kcnj2 PE=1 SV=1
6.21948	6.09719	6.15027	4.75917	4.76705	4.87894	6.15564	4.80172	1.35392	4.87402	22.5904	+	1.6514e-55	4321800	4	7	7	9.1	166.46	1498	B2RX12-3;B2RX12-2;J3QML2;B2RX12	B2RX12-3;B2RX12-2;J3QML2;B2RX12	Canalicular multispecific organic anion transporter 2	Abcc3	>sp|B2RX12-3|MRP3_MOUSE Isoform 3 of Canalicular multispecific organic anion transporter 2 OS=Mus musculus GN=Abcc3;>sp|B2RX12-2|MRP3_MOUSE Isoform 2 of Canalicular multispecific organic anion transporter 2 OS=Mus musculus GN=Abcc3;>tr|J3QML2|J3QML2_MOUSE
5.5828	5.96795	6.01039	4.53143	4.53538	4.45443	5.85371	4.50708	1.34663	3.20263	22.2141	+	4.6239e-27	2432500	1	5	5	18.6	49.184	440	P62192	P62192	26S protease regulatory subunit 4	Psmc1	>sp|P62192|PRS4_MOUSE 26S protease regulatory subunit 4 OS=Mus musculus GN=Psmc1 PE=1 SV=1
5.75521	5.66794	5.62347	4.37611	4.05008	4.60087	5.6822	4.34235	1.33985	2.90776	21.8702	+	2.5043e-19	1454900	1	5	5	3.1	253.91	2261	P41233	P41233	ATP-binding cassette sub-family A member 1	Abca1	>sp|P41233|ABCA1_MOUSE ATP-binding cassette sub-family A member 1 OS=Mus musculus GN=Abca1 PE=1 SV=4
5.47917	5.65785	5.49733	4.21927	4.44644	3.95247	5.54478	4.20606	1.33872	3.01993	21.8134	+	6.5863e-11	1098500	6	4	4	7	101.42	901	O35375-5;O35375-6;O35375-2;O35375-3;O35375-4;O35375	O35375-5;O35375-6;O35375-2;O35375-3;O35375-4;O35375	Neuropilin-2	Nrp2	>sp|O35375-5|NRP2_MOUSE Isoform B0 of Neuropilin-2 OS=Mus musculus GN=Nrp2;>sp|O35375-6|NRP2_MOUSE Isoform B5 of Neuropilin-2 OS=Mus musculus GN=Nrp2;>sp|O35375-2|NRP2_MOUSE Isoform A0 of Neuropilin-2 OS=Mus musculus GN=Nrp2;>sp|O35375-3|NRP2_MOUSE Isoform
5.75247	5.65637	5.77697	4.35743	4.34595	4.50263	5.7286	4.402	1.3266	4.5378	21.2128	+	3.3851e-08	1617200	4	1	1	30.7	12.072	114	E0CY99;D3YUW5;Q3USV8;G3UVW3	E0CY99;D3YUW5;Q3USV8;G3UVW3		Slc38a6	>tr|E0CY99|E0CY99_MOUSE Protein Slc38a6 (Fragment) OS=Mus musculus GN=Slc38a6 PE=2 SV=1;>tr|D3YUW5|D3YUW5_MOUSE Protein Slc38a6 OS=Mus musculus GN=Slc38a6 PE=2 SV=1;>tr|Q3USV8|Q3USV8_MOUSE Protein Slc38a6 OS=Mus musculus GN=Slc38a6 PE=2 SV=1;>tr|G3UVW3|G3U
6.03515	6.01034	6.0329	4.49214	4.80745	4.83719	6.02613	4.71226	1.31387	3.54007	20.6003	+	7.7822e-13	3187200	2	6	6	6.9	130.67	1206	E9QM38;P55012	E9QM38;P55012	Solute carrier family 12 member 2	Slc12a2	>tr|E9QM38|E9QM38_MOUSE Solute carrier family 12 member 2 OS=Mus musculus GN=Slc12a2 PE=4 SV=1;>sp|P55012|S12A2_MOUSE Solute carrier family 12 member 2 OS=Mus musculus GN=Slc12a2 PE=1 SV=2
5.87701	5.87202	5.86003	4.78153	4.34631	4.54597	5.86969	4.55794	1.31175	3.31963	20.4998	+	1.8735e-45	2244800	7	4	4	8.8	95.45	844	Q5SVP2;Q5SVP0;Q5NCB3;Q8CB10;A6PWD6;Q5NCB2;Q5SVN9	Q5SVP2;Q5SVP0;Q5NCB3;Q8CB10;A6PWD6;Q5NCB2		9930111J21Rik2;9930111J21Rik1;Gm5431;9930111J21Rik;Gm12185	>tr|Q5SVP2|Q5SVP2_MOUSE Protein 9930111J21Rik2 OS=Mus musculus GN=9930111J21Rik2 PE=2 SV=1;>tr|Q5SVP0|Q5SVP0_MOUSE Protein 9930111J21Rik1 OS=Mus musculus GN=9930111J21Rik1 PE=2 SV=1;>tr|Q5NCB3|Q5NCB3_MOUSE Protein Gm5431 OS=Mus musculus GN=Gm5431 PE=2 SV=1
5.75858	5.64323	5.64087	4.08495	4.58245	4.45808	5.68089	4.37516	1.30573	2.96961	20.2177	+	6.6012e-28	1450700	2	2	2	14.5	28.592	256	D3YVM2;Q9QY73	D3YVM2;Q9QY73	Transmembrane protein 59	Tmem59	>tr|D3YVM2|D3YVM2_MOUSE Transmembrane protein 59 OS=Mus musculus GN=Tmem59 PE=2 SV=1;>sp|Q9QY73|TMM59_MOUSE Transmembrane protein 59 OS=Mus musculus GN=Tmem59 PE=1 SV=2
5.92194	5.67801	5.98001	4.88802	4.54558	4.23439	5.85999	4.556	1.30399	2.46403	20.1367	+	3.9808e-11	2302100	3	3	3	8.7	32.338	286	Q3TSA8;Q8K021;D3YTP4	Q3TSA8;Q8K021;D3YTP4	Secretory carrier-associated membrane protein 1	Scamp1	>tr|Q3TSA8|Q3TSA8_MOUSE Secretory carrier-associated membrane protein 1 OS=Mus musculus GN=Scamp1 PE=2 SV=1;>sp|Q8K021|SCAM1_MOUSE Secretory carrier-associated membrane protein 1 OS=Mus musculus GN=Scamp1 PE=1 SV=1;>tr|D3YTP4|D3YTP4_MOUSE Secretory carrier
5.35919	5.50761	5.77285	4.25884	4.09634	4.39495	5.54655	4.25005	1.2965	3.02174	19.7927	+	2.5928e-14	1143200	3	5	5	5.9	149.87	1333	P35969;Q9DAV2;O55095	P35969	Vascular endothelial growth factor receptor 1	Flt1	>sp|P35969|VGFR1_MOUSE Vascular endothelial growth factor receptor 1 OS=Mus musculus GN=Flt1 PE=1 SV=1
6.92617	6.94435	7.02185	5.66326	5.63086	5.7153	6.96412	5.6698	1.29432	5.3405	19.6934	+	4.1385e-297	29158000	1	21	21	32.1	98.76	870	Q9DBH0	Q9DBH0	NEDD4-like E3 ubiquitin-protein ligase WWP2	Wwp2	>sp|Q9DBH0|WWP2_MOUSE NEDD4-like E3 ubiquitin-protein ligase WWP2 OS=Mus musculus GN=Wwp2 PE=1 SV=1
5.80763	5.79281	5.75803	4.25927	4.35904	4.87221	5.78616	4.49684	1.28932	2.60484	19.4678	+	7.4457e-05	1835600	1	2	2	5.6	80.098	735	E9Q4D3	E9Q4D3		Slc26a6	>tr|E9Q4D3|E9Q4D3_MOUSE Protein Slc26a6 OS=Mus musculus GN=Slc26a6 PE=4 SV=2
5.49892	5.79583	6.06974	4.59526	4.41231	4.53371	5.78816	4.51376	1.2744	2.73895	18.8106	+	1.2293e-27	2140500	2	6	6	17.2	56.026	501	P39429;P39429-2	P39429;P39429-2	TNF receptor-associated factor 2	Traf2	>sp|P39429|TRAF2_MOUSE TNF receptor-associated factor 2 OS=Mus musculus GN=Traf2 PE=1 SV=1;>sp|P39429-2|TRAF2_MOUSE Isoform 2 of TNF receptor-associated factor 2 OS=Mus musculus GN=Traf2
6.42216	6.41377	6.57611	5.27485	5.28049	5.04364	6.47068	5.19966	1.27102	3.75806	18.6648	+	1.988e-114	9493800	4	11	11	33.1	52.292	468	Q80VQ0;J3QMK6;E9Q3E1;Q9D9K6	Q80VQ0	Aldehyde dehydrogenase family 3 member B1	Aldh3b1	>sp|Q80VQ0|AL3B1_MOUSE Aldehyde dehydrogenase family 3 member B1 OS=Mus musculus GN=Aldh3b1 PE=2 SV=1
5.6918	5.60599	5.54386	4.44405	4.47384	4.11186	5.61388	4.34325	1.27063	3.29557	18.6481	+	3.3014e-10	1245300	1	4	4	12.5	55.814	514	P24547	P24547	Inosine-5-monophosphate dehydrogenase 2	Impdh2	>sp|P24547|IMDH2_MOUSE Inosine-5-monophosphate dehydrogenase 2 OS=Mus musculus GN=Impdh2 PE=1 SV=2
6.02461	6.17964	5.96507	4.74788	4.43976	5.18452	6.05644	4.79072	1.26572	2.30656	18.4381	+	1.6199e-50	3673800	6	10	10	7.5	212.33	1828	D3YZ62;Q99104;D3Z4J3;B8JK05;F6TDE5;E9Q1F5	D3YZ62;Q99104;D3Z4J3	Unconventional myosin-Va	Myo5a	>tr|D3YZ62|D3YZ62_MOUSE Unconventional myosin-Va OS=Mus musculus GN=Myo5a PE=2 SV=1;>sp|Q99104|MYO5A_MOUSE Unconventional myosin-Va OS=Mus musculus GN=Myo5a PE=1 SV=2;>tr|D3Z4J3|D3Z4J3_MOUSE Unconventional myosin-Va OS=Mus musculus GN=Myo5a PE=2 SV=1
5.54664	5.41852	5.61747	4.11104	4.4434	4.2523	5.52754	4.26891	1.25863	3.43906	18.1398	+	2.1855e-58	1056400	2	3	3	18.1	23.705	238	Q71FD5;F6X469	Q71FD5;F6X469	E3 ubiquitin-protein ligase ZNRF2	Znrf2	>sp|Q71FD5|ZNRF2_MOUSE E3 ubiquitin-protein ligase ZNRF2 OS=Mus musculus GN=Znrf2 PE=1 SV=1;>tr|F6X469|F6X469_MOUSE E3 ubiquitin-protein ligase ZNRF2 (Fragment) OS=Mus musculus GN=Znrf2 PE=2 SV=1
5.79979	5.65357	5.81055	4.84666	4.30718	4.33484	5.75464	4.49623	1.25841	2.63413	18.1306	+	1.5071e-23	1727500	3	7	7	6.3	188.78	1658	E9QNG1;Q9Z0R6;Q9Z0R6-2	E9QNG1;Q9Z0R6;Q9Z0R6-2	Intersectin-2	Itsn2	>tr|E9QNG1|E9QNG1_MOUSE Intersectin-2 OS=Mus musculus GN=Itsn2 PE=2 SV=1;>sp|Q9Z0R6|ITSN2_MOUSE Intersectin-2 OS=Mus musculus GN=Itsn2 PE=1 SV=2;>sp|Q9Z0R6-2|ITSN2_MOUSE Isoform 2 of Intersectin-2 OS=Mus musculus GN=Itsn2
7.00004	6.97636	6.92319	5.60454	5.79982	5.72955	6.96653	5.7113	1.25523	4.46926	17.9981	+	2.0486e-100	29420000	3	9	9	29.6	50.208	459	Q76LS9-2;Q76LS9;Q76LS9-3	Q76LS9-2;Q76LS9	Protein FAM63A	Fam63a	>sp|Q76LS9-2|FA63A_MOUSE Isoform 2 of Protein FAM63A OS=Mus musculus GN=Fam63a;>sp|Q76LS9|FA63A_MOUSE Protein FAM63A OS=Mus musculus GN=Fam63a PE=1 SV=1
5.91713	5.81611	5.83464	4.32101	4.53423	4.9565	5.85596	4.60391	1.25205	2.56725	17.867	+	2.3721e-07	2254900	1	2	2	11.6	19.152	172	Q8R2Q8	Q8R2Q8	Bone marrow stromal antigen 2	Bst2	>sp|Q8R2Q8|BST2_MOUSE Bone marrow stromal antigen 2 OS=Mus musculus GN=Bst2 PE=1 SV=1
5.92901	6.03941	5.90313	4.81907	4.42618	4.87289	5.95719	4.70605	1.25114	2.98229	17.8295	+	1.5713e-23	2744300	3	4	4	25.8	23.086	217	Q8CII9-2;Q8CII9;Q8CII9-3	Q8CII9-2;Q8CII9;Q8CII9-3	Cytokine receptor-like factor 2	Crlf2	>sp|Q8CII9-2|CRLF2_MOUSE Isoform 2 of Cytokine receptor-like factor 2 OS=Mus musculus GN=Crlf2;>sp|Q8CII9|CRLF2_MOUSE Cytokine receptor-like factor 2 OS=Mus musculus GN=Crlf2 PE=1 SV=2;>sp|Q8CII9-3|CRLF2_MOUSE Isoform 3 of Cytokine receptor-like factor 2 O
5.86579	5.79513	5.72472	4.59391	4.42382	4.6165	5.79521	4.54474	1.25047	4.1622	17.8021	+	2.8418e-91	1930000	3	11	5	26.7	46.299	408	O35368;O35368-3;O35368-2	O35368;O35368-3;O35368-2	Interferon-activable protein 203	Ifi203	>sp|O35368|IFI3_MOUSE Interferon-activable protein 203 OS=Mus musculus GN=Ifi203 PE=1 SV=1;>sp|O35368-3|IFI3_MOUSE Isoform 3 of Interferon-activable protein 203 OS=Mus musculus GN=Ifi203;>sp|O35368-2|IFI3_MOUSE Isoform 2 of Interferon-activable protein 203
5.83008	5.74561	5.59476	4.43111	4.63572	4.36974	5.72348	4.47885	1.24463	3.52403	17.5643	+	6.5026e-21	1719900	1	2	2	9.3	35.856	334	Q8R3Q0	Q8R3Q0	Store-operated calcium entry-associated regulatory factor	Tmem66	>sp|Q8R3Q0|SARAF_MOUSE Store-operated calcium entry-associated regulatory factor OS=Mus musculus GN=Tmem66 PE=2 SV=2
5.90026	5.81163	5.81684	4.61353	4.51744	4.68932	5.84291	4.60677	1.23614	4.55983	17.2244	+	4.031e-25	2098800	8	3	3	11.2	55.986	509	Q6P6I8;E0CX65;E9QPT7;P97797-2;E0CYM8;A2ANC1;P97797-3;P97797	Q6P6I8;E0CX65;E9QPT7;P97797-2;E0CYM8		Sirpa	>tr|Q6P6I8|Q6P6I8_MOUSE Signal-regulatory protein alpha OS=Mus musculus GN=Sirpa PE=2 SV=1;>tr|E0CX65|E0CX65_MOUSE Tyrosine-protein phosphatase non-receptor type substrate 1 OS=Mus musculus GN=Sirpa PE=2 SV=1;>tr|E9QPT7|E9QPT7_MOUSE Tyrosine-protein phosph
7.23639	7.10271	7.11374	5.88828	5.96274	5.92581	7.15095	5.92561	1.22534	4.85687	16.801	+	2.5807e-266	45430000	7	15	8	59.8	24.516	214	A2CF65;P49300;F8WHB7;J3QPR7;B1AU03;B1AU01;A2CF63	A2CF65;P49300;F8WHB7;J3QPR7	C-type lectin domain family 10 member A	Clec10a	>tr|A2CF65|A2CF65_MOUSE C-type lectin domain family 10 member A (Fragment) OS=Mus musculus GN=Clec10a PE=2 SV=1;>sp|P49300|CLC10_MOUSE C-type lectin domain family 10 member A OS=Mus musculus GN=Clec10a PE=1 SV=1;>tr|F8WHB7|F8WHB7_MOUSE C-type lectin domain
5.52583	5.42724	5.40855	4.07481	4.31401	4.29691	5.45387	4.22857	1.2253	3.86692	16.7996	+	0.00015166	859230	2	2	2	11.1	23.308	216	A2A860;P97765	A2A860;P97765	WW domain-binding protein 2	Wbp2	>tr|A2A860|A2A860_MOUSE WW domain binding protein 2, isoform CRA_a OS=Mus musculus GN=Wbp2 PE=4 SV=1;>sp|P97765|WBP2_MOUSE WW domain-binding protein 2 OS=Mus musculus GN=Wbp2 PE=1 SV=1
5.85356	5.8655	5.77719	4.45603	4.66578	4.70292	5.83208	4.60824	1.22384	3.93695	16.7433	+	2.0463e-23	2142900	1	8	8	7.1	217.17	1970	P08775	P08775	DNA-directed RNA polymerase II subunit RPB1	Polr2a	>sp|P08775|RPB1_MOUSE DNA-directed RNA polymerase II subunit RPB1 OS=Mus musculus GN=Polr2a PE=1 SV=3
5.65696	5.6817	5.56105	4.26717	4.81561	4.17774	5.63324	4.42017	1.21307	2.40628	16.333	+	7.3493e-09	1378800	6	4	4	7.8	78.055	731	E9Q2L7;A2A7Q9;B2KG08;F6TQN1;A2A7Q8;P50636	E9Q2L7;A2A7Q9;B2KG08	E3 ubiquitin-protein ligase RNF19B	Rnf19b	>tr|E9Q2L7|E9Q2L7_MOUSE E3 ubiquitin-protein ligase RNF19B OS=Mus musculus GN=Rnf19b PE=2 SV=1;>sp|A2A7Q9|RN19B_MOUSE E3 ubiquitin-protein ligase RNF19B OS=Mus musculus GN=Rnf19b PE=1 SV=2;>tr|B2KG08|B2KG08_MOUSE E3 ubiquitin-protein ligase RNF19B OS=Mus m
5.62481	5.41883	5.43191	4.15521	4.47326	4.21004	5.49185	4.2795	1.21235	3.28699	16.306	+	1.2073e-12	954170	2	4	4	3.4	236.88	2159	Q91V24;E9Q6G4	Q91V24;E9Q6G4	ATP-binding cassette sub-family A member 7	Abca7	>sp|Q91V24|ABCA7_MOUSE ATP-binding cassette sub-family A member 7 OS=Mus musculus GN=Abca7 PE=1 SV=1;>tr|E9Q6G4|E9Q6G4_MOUSE ATP-binding cassette sub-family A member 7 OS=Mus musculus GN=Abca7 PE=2 SV=1
5.49963	5.57975	5.5805	4.10752	4.53311	4.38351	5.55329	4.34138	1.21192	3.16499	16.2898	+	7.5144e-17	1134900	2	4	4	7.2	71.443	638	Q8BGG7;Q8BGG7-2	Q8BGG7;Q8BGG7-2	Ubiquitin-associated and SH3 domain-containing protein B	Ubash3b	>sp|Q8BGG7|UBS3B_MOUSE Ubiquitin-associated and SH3 domain-containing protein B OS=Mus musculus GN=Ubash3b PE=1 SV=1;>sp|Q8BGG7-2|UBS3B_MOUSE Isoform 2 of Ubiquitin-associated and SH3 domain-containing protein B OS=Mus musculus GN=Ubash3b
5.53064	5.57039	5.82899	4.4948	4.3865	4.41875	5.64334	4.43335	1.20999	3.59149	16.2176	+	1.356e-16	1385700	2	3	3	3.6	97.194	878	P26954;P26955	P26954;P26955	Interleukin-3 receptor class 2 subunit beta;Cytokine receptor common subunit beta	Csf2rb2;Csf2rb	>sp|P26954|IL3B2_MOUSE Interleukin-3 receptor class 2 subunit beta OS=Mus musculus GN=Csf2rb2 PE=2 SV=1;>sp|P26955|IL3RB_MOUSE Cytokine receptor common subunit beta OS=Mus musculus GN=Csf2rb PE=1 SV=2
7.16203	7.17234	7.31576	6.08451	5.88431	6.08962	7.21671	6.01948	1.19723	3.85452	15.7482	+	9.9734e-93	53293000	20	16	16	37.8	40.836	362	P01899;P01897;Q8HWB2;P01900;P01896;P01898;P01895-2;P01895;E9PX63;Q4KN81;O19441;A7VMS6;P14427;E9Q0G4;G3UXE9;G3UX20;G3UZP7;K7N5P0;G3UZL7;G3UY84	P01899;P01897	H-2 class I histocompatibility antigen, D-B alpha chain;H-2 class I histocompatibility antigen, L-D alpha chain	H2-D1;H2-L	>sp|P01899|HA11_MOUSE H-2 class I histocompatibility antigen, D-B alpha chain OS=Mus musculus GN=H2-D1 PE=1 SV=2;>sp|P01897|HA1L_MOUSE H-2 class I histocompatibility antigen, L-D alpha chain OS=Mus musculus GN=H2-L PE=1 SV=2
5.59957	5.6517	5.38714	4.35041	4.35361	4.38146	5.54613	4.36183	1.1843	3.88452	15.2864	+	2.0431e-14	1090000	7	4	4	7.7	98.815	888	Q05BC8;A2A4N5;A2A4N8;A2A4N7;P97432;K3W4P1;F6S397	Q05BC8;A2A4N5;A2A4N8;A2A4N7;P97432;K3W4P1;F6S397	Next to BRCA1 gene 1 protein	Nbr1	>tr|Q05BC8|Q05BC8_MOUSE Nbr1 protein OS=Mus musculus GN=Nbr1 PE=2 SV=1;>tr|A2A4N5|A2A4N5_MOUSE Next to BRCA1 gene 1 protein OS=Mus musculus GN=Nbr1 PE=2 SV=1;>tr|A2A4N8|A2A4N8_MOUSE Next to BRCA1 gene 1 protein OS=Mus musculus GN=Nbr1 PE=2 SV=1;>tr|A2A4N7|
5.65272	5.66615	5.60628	4.60527	4.37443	4.40237	5.64172	4.46069	1.18103	4.02304	15.1716	+	3.636e-14	1317000	3	5	5	5.4	127.22	1131	F8VQC9;Q8BTY2-2;Q8BTY2	F8VQC9;Q8BTY2-2;Q8BTY2	Sodium bicarbonate cotransporter 3	Slc4a7	>tr|F8VQC9|F8VQC9_MOUSE NBCn1-G OS=Mus musculus GN=Slc4a7 PE=2 SV=1;>sp|Q8BTY2-2|S4A7_MOUSE Isoform 2 of Sodium bicarbonate cotransporter 3 OS=Mus musculus GN=Slc4a7;>sp|Q8BTY2|S4A7_MOUSE Sodium bicarbonate cotransporter 3 OS=Mus musculus GN=Slc4a7 PE=1 SV
6.79648	6.77558	6.80723	5.37638	5.58992	5.87728	6.7931	5.61453	1.17857	2.89962	15.086	+	7.0562e-96	20019000	1	28	28	22.4	604.25	5656	E9Q616	E9Q616		Ahnak	>tr|E9Q616|E9Q616_MOUSE Protein Ahnak OS=Mus musculus GN=Ahnak PE=2 SV=1
5.53357	5.35126	5.17205	4.32365	4.08771	4.11445	5.35229	4.17527	1.17702	3.10598	15.0321	+	5.0203e-09	714760	2	2	2	14.7	23.698	218	E0CY18;Q91X58	E0CY18;Q91X58	AN1-type zinc finger protein 2B	Zfand2b	>tr|E0CY18|E0CY18_MOUSE AN1-type zinc finger protein 2B (Fragment) OS=Mus musculus GN=Zfand2b PE=2 SV=1;>sp|Q91X58|ZFN2B_MOUSE AN1-type zinc finger protein 2B OS=Mus musculus GN=Zfand2b PE=1 SV=1
6.9387	6.85672	6.97348	5.64168	5.85093	5.75069	6.92297	5.74777	1.1752	4.14107	14.9693	+	9.2942e-123	26992000	1	20	17	33.6	104.69	918	Q8BZZ3	Q8BZZ3	NEDD4-like E3 ubiquitin-protein ligase WWP1	Wwp1	>sp|Q8BZZ3|WWP1_MOUSE NEDD4-like E3 ubiquitin-protein ligase WWP1 OS=Mus musculus GN=Wwp1 PE=1 SV=2
5.51541	5.81603	5.73689	4.52899	4.28749	4.72662	5.68944	4.51437	1.17508	2.78304	14.965	+	3.2712e-06	1527900	2	3	3	4.2	94.393	833	Q6P5F6;F6YTC4	Q6P5F6	Zinc transporter ZIP10	Slc39a10	>sp|Q6P5F6|S39AA_MOUSE Zinc transporter ZIP10 OS=Mus musculus GN=Slc39a10 PE=1 SV=1
6.4667	6.47347	6.67223	5.42579	5.30345	5.37765	6.53747	5.36897	1.1685	3.97624	14.7401	+	7.5464e-16	11311000	1	6	6	58.4	11.557	101	P63166	P63166	Small ubiquitin-related modifier 1	Sumo1	>sp|P63166|SUMO1_MOUSE Small ubiquitin-related modifier 1 OS=Mus musculus GN=Sumo1 PE=1 SV=1
5.93217	5.94609	6.15293	4.81144	4.78292	4.94514	6.0104	4.8465	1.1639	3.74051	14.5847	+	5.2084e-10	3374400	1	4	4	39.3	13.18	117	Q9Z2M6	Q9Z2M6	Ubiquitin-like protein 3	Ubl3	>sp|Q9Z2M6|UBL3_MOUSE Ubiquitin-like protein 3 OS=Mus musculus GN=Ubl3 PE=1 SV=1
6.73096	6.75976	6.59555	5.51484	5.59231	5.5255	6.69542	5.54422	1.15121	4.47657	14.1647	+	4.7485e-41	16128000	1	6	6	15.1	55.503	504	Q8CFE6	Q8CFE6	Sodium-coupled neutral amino acid transporter 2	Slc38a2	>sp|Q8CFE6|S38A2_MOUSE Sodium-coupled neutral amino acid transporter 2 OS=Mus musculus GN=Slc38a2 PE=1 SV=1
5.88031	5.78593	5.9497	5.07657	4.14851	4.94016	5.87198	4.72175	1.15023	1.76448	14.133	+	3.8579e-19	2467000	2	5	5	5.6	161.96	1491	Q64430;A2AG68	Q64430;A2AG68	Copper-transporting ATPase 1	Atp7a	>sp|Q64430|ATP7A_MOUSE Copper-transporting ATPase 1 OS=Mus musculus GN=Atp7a PE=1 SV=3;>tr|A2AG68|A2AG68_MOUSE Copper-transporting ATPase 1 OS=Mus musculus GN=Atp7a PE=2 SV=1
5.95188	6.2251	5.82134	4.86228	4.90573	4.78959	5.99944	4.85253	1.14691	3.12358	14.0251	+	2.2148e-06	3379200	2	2	2	10.3	43.778	390	Q8C4N0;Q9JJK5	Q8C4N0;Q9JJK5	Homocysteine-responsive endoplasmic reticulum-resident ubiquitin-like domain member 1 protein	Herpud1	>tr|Q8C4N0|Q8C4N0_MOUSE Homocysteine-responsive endoplasmic reticulum-resident ubiquitin-like domain member 1 protein OS=Mus musculus GN=Herpud1 PE=2 SV=1;>sp|Q9JJK5|HERP1_MOUSE Homocysteine-responsive endoplasmic reticulum-resident ubiquitin-like domain m
5.82026	5.83913	5.8998	4.63689	4.82899	4.65363	5.85307	4.7065	1.14656	4.19199	14.014	+	5.3954e-13	2145500	4	3	3	17.1	38.333	345	F6QH25;E9Q4G8;E9Q3Q6;Q61490	F6QH25;E9Q4G8;E9Q3Q6;Q61490	CD166 antigen	Alcam	>tr|F6QH25|F6QH25_MOUSE CD166 antigen (Fragment) OS=Mus musculus GN=Alcam PE=4 SV=1;>tr|E9Q4G8|E9Q4G8_MOUSE CD166 antigen OS=Mus musculus GN=Alcam PE=2 SV=1;>tr|E9Q3Q6|E9Q3Q6_MOUSE CD166 antigen OS=Mus musculus GN=Alcam PE=2 SV=1;>sp|Q61490|CD166_MOUSE CD1
5.75407	5.58662	5.43529	4.51114	4.43889	4.38691	5.59199	4.44565	1.14635	3.50029	14.007	+	0	1253600	7	15	2	96.5	22.592	201	E9Q5F6;Q5SX22;P0CG49;P0CG50;E9Q9J0;E9Q4P0;F6X7C4	E9Q5F6;Q5SX22;P0CG49;P0CG50;E9Q9J0;E9Q4P0	Polyubiquitin-B;Ubiquitin;Polyubiquitin-C;Ubiquitin;Ubiquitin-related 1;Ubiquitin-related 2	Ubc;Ubb;Uba52;Kxd1	>tr|E9Q5F6|E9Q5F6_MOUSE Polyubiquitin-C (Fragment) OS=Mus musculus GN=Ubc PE=2 SV=1;>tr|Q5SX22|Q5SX22_MOUSE Polyubiquitin-B (Fragment) OS=Mus musculus GN=Ubb PE=2 SV=2;>sp|P0CG49|UBB_MOUSE Polyubiquitin-B OS=Mus musculus GN=Ubb PE=1 SV=1;>sp|P0CG50|UBC_MOU
6.17196	6.19684	6.11234	4.85738	4.91534	5.27887	6.16038	5.0172	1.14318	2.9814	13.9054	+	6.6334e-61	4626700	1	9	9	14.2	109.65	966	P97449	P97449	Aminopeptidase N	Anpep	>sp|P97449|AMPN_MOUSE Aminopeptidase N OS=Mus musculus GN=Anpep PE=1 SV=4
5.60781	5.51822	5.49346	4.67942	4.37695	4.13833	5.53983	4.39823	1.1416	2.68651	13.8547	+	0.00021063	1046600	2	1	1	6.3	18.582	159	Q8CIA5-2;Q8CIA5	Q8CIA5-2;Q8CIA5	UDP-xylose and UDP-N-acetylglucosamine transporter	Slc35b4	>sp|Q8CIA5-2|S35B4_MOUSE Isoform 2 of UDP-xylose and UDP-N-acetylglucosamine transporter OS=Mus musculus GN=Slc35b4;>sp|Q8CIA5|S35B4_MOUSE UDP-xylose and UDP-N-acetylglucosamine transporter OS=Mus musculus GN=Slc35b4 PE=2 SV=2
6.14727	5.77947	5.96408	4.1308	5.43377	4.90474	5.96361	4.82311	1.1405	1.35641	13.8199	+	5.2428e-54	3278000	2	5	5	24.9	39.289	369	Q9QZQ8-2;Q9QZQ8	Q9QZQ8-2;Q9QZQ8	Core histone macro-H2A.1	H2afy	>sp|Q9QZQ8-2|H2AY_MOUSE Isoform 1 of Core histone macro-H2A.1 OS=Mus musculus GN=H2afy;>sp|Q9QZQ8|H2AY_MOUSE Core histone macro-H2A.1 OS=Mus musculus GN=H2afy PE=1 SV=3
5.58575	5.60761	5.5228	4.34537	4.54876	4.40939	5.57205	4.43451	1.13754	4.1981	13.726	+	1.2048e-19	1123700	4	3	3	16.8	29.684	256	F6UK66;Q810U5-3;Q810U5;Q810U5-2	F6UK66;Q810U5-3;Q810U5	Coiled-coil domain-containing protein 50	Ccdc50	>tr|F6UK66|F6UK66_MOUSE Coiled-coil domain-containing protein 50 (Fragment) OS=Mus musculus GN=Ccdc50 PE=4 SV=1;>sp|Q810U5-3|CCD50_MOUSE Isoform 3 of Coiled-coil domain-containing protein 50 OS=Mus musculus GN=Ccdc50;>sp|Q810U5|CCD50_MOUSE Coiled-coil doma
5.43569	5.18921	5.37083	4.05098	4.23439	4.30595	5.33191	4.19711	1.1348	3.36738	13.6395	+	1.3116e-06	662170	1	1	1	7.2	27.398	249	Q99LG1	Q99LG1	Transmembrane protein 51	Tmem51	>sp|Q99LG1|TMM51_MOUSE Transmembrane protein 51 OS=Mus musculus GN=Tmem51 PE=1 SV=1
5.82965	5.7402	5.49613	4.61473	4.50266	4.58963	5.68866	4.56901	1.11965	3.35376	13.172	+	3.5534e-11	1609400	1	4	4	12.8	57.788	517	Q9D0F3	Q9D0F3	Protein ERGIC-53	Lman1	>sp|Q9D0F3|LMAN1_MOUSE Protein ERGIC-53 OS=Mus musculus GN=Lman1 PE=2 SV=1
5.60591	5.42988	5.36205	4.29917	4.57214	4.19196	5.46595	4.35442	1.11152	2.93196	12.9278	+	9.7309e-08	940160	5	3	3	4.5	89.898	819	F2Z470;Q01237;F7CA39;E9PY17;F6X166	F2Z470;Q01237	3-hydroxy-3-methylglutaryl-coenzyme A reductase	Hmgcr	>tr|F2Z470|F2Z470_MOUSE 3-hydroxy-3-methylglutaryl-coenzyme A reductase OS=Mus musculus GN=Hmgcr PE=2 SV=1;>sp|Q01237|HMDH_MOUSE 3-hydroxy-3-methylglutaryl-coenzyme A reductase OS=Mus musculus GN=Hmgcr PE=2 SV=3
5.92047	5.94414	6.11126	5.01444	4.87314	4.76921	5.99196	4.8856	1.10636	3.54311	12.7751	+	1.744e-16	3240800	3	4	4	9.3	71.116	636	E9PV93;Q01965;E9PX73	E9PV93;Q01965;E9PX73	T-lymphocyte surface antigen Ly-9	Ly9	>tr|E9PV93|E9PV93_MOUSE T-lymphocyte surface antigen Ly-9 OS=Mus musculus GN=Ly9 PE=2 SV=1;>sp|Q01965|LY9_MOUSE T-lymphocyte surface antigen Ly-9 OS=Mus musculus GN=Ly9 PE=1 SV=2;>tr|E9PX73|E9PX73_MOUSE T-lymphocyte surface antigen Ly-9 OS=Mus musculus GN=
5.4358	5.83218	5.81689	4.49356	4.58907	4.68494	5.69496	4.58919	1.10577	2.84607	12.7576	+	3.6432e-44	1687800	2	9	4	12.2	103.87	971	D3Z2E7;E9Q3L4	D3Z2E7;E9Q3L4		AI607873	>tr|D3Z2E7|D3Z2E7_MOUSE Protein AI607873 OS=Mus musculus GN=AI607873 PE=2 SV=1;>tr|E9Q3L4|E9Q3L4_MOUSE Protein AI607873 OS=Mus musculus GN=AI607873 PE=4 SV=2
5.92656	5.966	5.92275	4.76915	5.02191	4.71021	5.93844	4.83376	1.10468	3.47673	12.7256	+	4.0361e-41	2606200	1	4	4	15.8	50.319	474	P25119	P25119	Tumor necrosis factor receptor superfamily member 1B	Tnfrsf1b	>sp|P25119|TNR1B_MOUSE Tumor necrosis factor receptor superfamily member 1B OS=Mus musculus GN=Tnfrsf1b PE=2 SV=1
5.73834	5.88298	5.16262	4.48041	4.83262	4.17027	5.59465	4.49443	1.10022	1.70892	12.5956	+	7.4839e-33	1524700	1	5	3	18.5	38.936	346	Q91X78	Q91X78	Erlin-1	Erlin1	>sp|Q91X78|ERLN1_MOUSE Erlin-1 OS=Mus musculus GN=Erlin1 PE=1 SV=1
6.28278	6.24336	6.15424	4.88002	5.274	5.25047	6.22679	5.13483	1.09197	2.91944	12.3585	+	1.5415e-05	5537200	1	1	1	3.2	38.213	347	P47936	P47936	Cannabinoid receptor 2	Cnr2	>sp|P47936|CNR2_MOUSE Cannabinoid receptor 2 OS=Mus musculus GN=Cnr2 PE=1 SV=1
5.74793	5.45942	5.29473	4.4703	4.30894	4.45023	5.5007	4.40982	1.09087	2.81313	12.3274	+	6.1057e-13	1044800	2	4	4	14.7	42.552	394	Q3U2C5;Q3U2C5-2	Q3U2C5;Q3U2C5-2	E3 ubiquitin-protein ligase RNF149	Rnf149	>sp|Q3U2C5|RN149_MOUSE E3 ubiquitin-protein ligase RNF149 OS=Mus musculus GN=Rnf149 PE=2 SV=3;>sp|Q3U2C5-2|RN149_MOUSE Isoform 2 of E3 ubiquitin-protein ligase RNF149 OS=Mus musculus GN=Rnf149
5.32672	5.56982	5.61173	4.45385	4.4853	4.29742	5.50276	4.41219	1.09057	3.29567	12.3188	+	2.3733e-10	992580	3	3	3	6.3	70.808	632	Q9EQ32-2;Q9EQ32;Q9EQ32-3	Q9EQ32-2;Q9EQ32	Phosphoinositide 3-kinase adapter protein 1	Pik3ap1	>sp|Q9EQ32-2|BCAP_MOUSE Isoform 2 of Phosphoinositide 3-kinase adapter protein 1 OS=Mus musculus GN=Pik3ap1;>sp|Q9EQ32|BCAP_MOUSE Phosphoinositide 3-kinase adapter protein 1 OS=Mus musculus GN=Pik3ap1 PE=1 SV=1
5.90381	5.65068	5.8156	4.44355	4.85008	4.81417	5.79003	4.7026	1.08743	2.72034	12.23	+	2.4738e-08	1902700	3	2	2	7.1	53.44	467	Q8K0B2-3;Q8K0B2-2;Q8K0B2	Q8K0B2-3;Q8K0B2-2;Q8K0B2	Probable lysosomal cobalamin transporter	Lmbrd1	>sp|Q8K0B2-3|LMBD1_MOUSE Isoform 3 of Probable lysosomal cobalamin transporter OS=Mus musculus GN=Lmbrd1;>sp|Q8K0B2-2|LMBD1_MOUSE Isoform 2 of Probable lysosomal cobalamin transporter OS=Mus musculus GN=Lmbrd1;>sp|Q8K0B2|LMBD1_MOUSE Probable lysosomal coba
6.53886	6.51473	6.49756	5.52287	5.56484	5.20224	6.51705	5.42999	1.08707	3.15378	12.2199	+	1.9592e-62	10734000	3	16	16	22.2	104.59	938	B9EKI5;Q3TTA7;Q3TTA7-2	B9EKI5;Q3TTA7;Q3TTA7-2	E3 ubiquitin-protein ligase CBL-B	Cblb	>tr|B9EKI5|B9EKI5_MOUSE Casitas B-lineage lymphoma b OS=Mus musculus GN=Cblb PE=1 SV=1;>sp|Q3TTA7|CBLB_MOUSE E3 ubiquitin-protein ligase CBL-B OS=Mus musculus GN=Cblb PE=1 SV=3;>sp|Q3TTA7-2|CBLB_MOUSE Isoform 2 of E3 ubiquitin-protein ligase CBL-B OS=Mus m
5.17079	5.57891	5.73486	4.27961	4.08938	4.86582	5.49485	4.4116	1.08325	1.70496	12.113	+	6.766e-09	1070500	2	3	3	23.2	35.259	314	Q6SJQ0-2;Q6SJQ0	Q6SJQ0-2;Q6SJQ0	CMRF35-like molecule 8	Cd300a	>sp|Q6SJQ0-2|CLM8_MOUSE Isoform 2 of CMRF35-like molecule 8 OS=Mus musculus GN=Cd300a;>sp|Q6SJQ0|CLM8_MOUSE CMRF35-like molecule 8 OS=Mus musculus GN=Cd300a PE=1 SV=2
6.49115	6.44554	6.63257	5.21064	5.4612	5.66113	6.52309	5.44432	1.07876	2.79342	11.9885	+	2.602e-109	11089000	3	15	15	24.7	96.023	869	Q9WU78;Q9WU78-3;Q9WU78-2	Q9WU78;Q9WU78-3	Programmed cell death 6-interacting protein	Pdcd6ip	>sp|Q9WU78|PDC6I_MOUSE Programmed cell death 6-interacting protein OS=Mus musculus GN=Pdcd6ip PE=1 SV=3;>sp|Q9WU78-3|PDC6I_MOUSE Isoform 3 of Programmed cell death 6-interacting protein OS=Mus musculus GN=Pdcd6ip
5.49008	5.44796	5.42017	4.30625	4.30951	4.50759	5.45274	4.37445	1.07829	3.99408	11.9754	+	2.1479e-08	852740	1	2	2	3.6	65.795	590	P33896	P33896	Interferon alpha/beta receptor 1	Ifnar1	>sp|P33896|INAR1_MOUSE Interferon alpha/beta receptor 1 OS=Mus musculus GN=Ifnar1 PE=2 SV=2
6.47035	6.26067	6.36156	5.17158	5.49312	5.19496	6.36419	5.28655	1.07764	3.07131	11.9574	+	1.6599e-08	7691600	1	2	2	34.6	8.9723	81	P29595	P29595	NEDD8	Nedd8	>sp|P29595|NEDD8_MOUSE NEDD8 OS=Mus musculus GN=Nedd8 PE=1 SV=2
5.77846	5.58426	5.63588	4.82041	4.32655	4.62367	5.6662	4.59021	1.07599	2.64717	11.9121	+	1.5177e-14	1458800	3	3	3	23.5	115.14	1126	F7CVJ5;F7DBB3;E9PYB0	F7CVJ5;F7DBB3;E9PYB0		Ahnak2	>tr|F7CVJ5|F7CVJ5_MOUSE Protein Ahnak2 (Fragment) OS=Mus musculus GN=Ahnak2 PE=4 SV=1;>tr|F7DBB3|F7DBB3_MOUSE Protein Ahnak2 (Fragment) OS=Mus musculus GN=Ahnak2 PE=2 SV=1;>tr|E9PYB0|E9PYB0_MOUSE Protein Ahnak2 (Fragment) OS=Mus musculus GN=Ahnak2 PE=2 SV=
5.71931	5.47868	5.36205	4.37348	4.00211	4.96512	5.52002	4.4469	1.07311	1.63634	11.8335	+	3.1626e-59	1055200	4	5	5	10.2	84.751	763	Q60902-4;Q60902-2;Q60902;Q60902-3	Q60902-4;Q60902-2;Q60902;Q60902-3	Epidermal growth factor receptor substrate 15-like 1	Eps15l1	>sp|Q60902-4|EP15R_MOUSE Isoform 4 of Epidermal growth factor receptor substrate 15-like 1 OS=Mus musculus GN=Eps15l1;>sp|Q60902-2|EP15R_MOUSE Isoform 2 of Epidermal growth factor receptor substrate 15-like 1 OS=Mus musculus GN=Eps15l1;>sp|Q60902|EP15R_MOU
5.44419	5.71936	5.75949	4.41982	4.68193	4.66143	5.64101	4.58773	1.05329	2.89902	11.3054	+	5.8258e-12	1470800	4	3	3	4.6	90.577	785	G3V011;Q8CG29;P70248;E9Q634	G3V011;Q8CG29;P70248;E9Q634	Unconventional myosin-If;Unconventional myosin-Ie	Myo1f;Myo1e	>tr|G3V011|G3V011_MOUSE Unconventional myosin-If OS=Mus musculus GN=Myo1f PE=2 SV=1;>tr|Q8CG29|Q8CG29_MOUSE Myosin IF OS=Mus musculus GN=Myo1f PE=4 SV=1;>sp|P70248|MYO1F_MOUSE Unconventional myosin-If OS=Mus musculus GN=Myo1f PE=1 SV=1;>sp|E9Q634|MYO1E_MOU
5.66742	5.67966	5.70218	4.46512	4.46963	4.9557	5.68308	4.63015	1.05293	2.52813	11.2962	+	8.382e-09	1537200	4	4	4	5.6	128.71	1164	A2AWF8;Q64455;A2AWF9;E9Q4S7	A2AWF8;Q64455;A2AWF9;E9Q4S7	Receptor-type tyrosine-protein phosphatase eta	Ptprj	>tr|A2AWF8|A2AWF8_MOUSE Receptor-type tyrosine-protein phosphatase eta OS=Mus musculus GN=Ptprj PE=2 SV=1;>sp|Q64455|PTPRJ_MOUSE Receptor-type tyrosine-protein phosphatase eta OS=Mus musculus GN=Ptprj PE=1 SV=2;>tr|A2AWF9|A2AWF9_MOUSE Receptor-type tyrosin
5.7399	5.77613	5.73851	4.52424	4.77714	4.79702	5.75151	4.69947	1.05205	3.53932	11.2732	+	7.0193e-07	1694300	1	1	1	3.4	59.007	532	Q3TH73	Q3TH73	Protein tweety homolog 2	Ttyh2	>sp|Q3TH73|TTYH2_MOUSE Protein tweety homolog 2 OS=Mus musculus GN=Ttyh2 PE=2 SV=1
5.30961	5.27163	5.27547	4.23014	4.23196	4.2593	5.28557	4.24047	1.0451	6.55831	11.0944	+	3.6488e-11	579470	1	3	3	2.5	196.53	1736	A2AUM9	A2AUM9		Cep152	>tr|A2AUM9|A2AUM9_MOUSE Protein Cep152 OS=Mus musculus GN=Cep152 PE=2 SV=1
5.90616	5.75842	5.86798	4.64307	4.67417	5.08293	5.84419	4.80006	1.04413	2.66662	11.0696	+	8.5785e-15	2329100	6	4	4	10.6	64.647	597	Q7M6Y3-2;Q7M6Y3-3;Q7M6Y3-4;Q7M6Y3-6;Q7M6Y3-5;Q7M6Y3	Q7M6Y3-2;Q7M6Y3-3;Q7M6Y3-4;Q7M6Y3-6;Q7M6Y3-5;Q7M6Y3	Phosphatidylinositol-binding clathrin assembly protein	Picalm	>sp|Q7M6Y3-2|PICA_MOUSE Isoform 2 of Phosphatidylinositol-binding clathrin assembly protein OS=Mus musculus GN=Picalm;>sp|Q7M6Y3-3|PICA_MOUSE Isoform 3 of Phosphatidylinositol-binding clathrin assembly protein OS=Mus musculus GN=Picalm;>sp|Q7M6Y3-4|PICA_MO
5.85956	5.86341	5.80434	4.70094	4.81909	4.87554	5.84244	4.79852	1.04391	4.34724	11.064	+	5.0747e-07	2282400	1	2	2	4.8	64.05	578	Q8BPX9	Q8BPX9	Solute carrier family 15 member 3	Slc15a3	>sp|Q8BPX9|S15A3_MOUSE Solute carrier family 15 member 3 OS=Mus musculus GN=Slc15a3 PE=2 SV=1
5.7917	5.62924	5.74375	4.74254	4.93067	4.40304	5.72156	4.69208	1.02948	2.50535	10.7024	+	2.584e-07	1709700	2	3	3	12.6	44.363	397	Q8BG60;Q8BG60-2	Q8BG60;Q8BG60-2	Thioredoxin-interacting protein	Txnip	>sp|Q8BG60|TXNIP_MOUSE Thioredoxin-interacting protein OS=Mus musculus GN=Txnip PE=1 SV=1;>sp|Q8BG60-2|TXNIP_MOUSE Isoform 2 of Thioredoxin-interacting protein OS=Mus musculus GN=Txnip
7.16926	7.1336	7.14959	5.99963	6.14839	6.22435	7.15082	6.12412	1.0267	3.98071	10.634	+	2.3645e-81	46562000	3	4	4	10.9	40.24	357	P70658-2;P70658;E9Q2D4	P70658-2;P70658	C-X-C chemokine receptor type 4	Cxcr4	>sp|P70658-2|CXCR4_MOUSE Isoform CXCR4-A of C-X-C chemokine receptor type 4 OS=Mus musculus GN=Cxcr4;>sp|P70658|CXCR4_MOUSE C-X-C chemokine receptor type 4 OS=Mus musculus GN=Cxcr4 PE=1 SV=2
6.29544	6.21386	6.19407	4.93142	5.18335	5.50876	6.23446	5.20785	1.02661	2.42149	10.6319	+	1.5817e-36	5734700	1	7	7	15.3	79.582	718	Q9JKZ2	Q9JKZ2	Sodium/myo-inositol cotransporter	Slc5a3	>sp|Q9JKZ2|SC5A3_MOUSE Sodium/myo-inositol cotransporter OS=Mus musculus GN=Slc5a3 PE=1 SV=2
5.61972	5.73968	5.69189	4.57893	4.74117	4.65201	5.68377	4.65737	1.0264	4.20932	10.6266	+	1.5573e-07	1512800	2	3	3	21.2	26.411	241	Q9Z2U1;D3YX79	Q9Z2U1;D3YX79	Proteasome subunit alpha type-5;Proteasome subunit alpha type	Psma5;Gm8394	>sp|Q9Z2U1|PSA5_MOUSE Proteasome subunit alpha type-5 OS=Mus musculus GN=Psma5 PE=1 SV=1;>tr|D3YX79|D3YX79_MOUSE Proteasome subunit alpha type OS=Mus musculus GN=Gm8394 PE=3 SV=1
5.41435	5.59333	5.78608	4.81806	4.43598	4.46417	5.59792	4.57274	1.02518	2.48428	10.597	+	4.8336e-16	1262700	1	5	5	4	254.44	2243	G3X922	G3X922		Dnajc13	>tr|G3X922|G3X922_MOUSE MCG115602 OS=Mus musculus GN=Dnajc13 PE=4 SV=1
7.23928	7.18656	7.1944	6.11227	6.18625	6.29723	7.20675	6.19859	1.00816	4.2459	10.1897	+	0	53174000	1	33	33	47.9	106.52	942	F7BJB9	F7BJB9		Morc3	>tr|F7BJB9|F7BJB9_MOUSE Protein Morc3 OS=Mus musculus GN=Morc3 PE=4 SV=1
5.67845	5.46801	5.75145	4.38293	4.78189	4.73149	5.63264	4.63211	1.00053	2.56472	10.0122	+	1.9871e-12	1449300	2	4	4	20.7	29.736	261	Q8BH40;O70439	Q8BH40;O70439	Syntaxin-7	Stx7	>tr|Q8BH40|Q8BH40_MOUSE Syntaxin 7 OS=Mus musculus GN=Stx7 PE=2 SV=1;>sp|O70439|STX7_MOUSE Syntaxin-7 OS=Mus musculus GN=Stx7 PE=1 SV=3
5.3007	5.26496	5.44943	4.38001	4.33312	4.31203	5.33837	4.34172	0.996643	4.11525	9.92301	+	5.6188e-14	686920	1	6	6	4	225.65	2007	Q6P5D8	Q6P5D8	Structural maintenance of chromosomes flexible hinge domain-containing protein 1	Smchd1	>sp|Q6P5D8|SMHD1_MOUSE Structural maintenance of chromosomes flexible hinge domain-containing protein 1 OS=Mus musculus GN=Smchd1 PE=1 SV=2
5.54106	5.50217	5.59872	4.72963	4.28447	4.63909	5.54732	4.55106	0.996252	2.70114	9.91407	+	3.4202e-17	1062300	4	2	2	11.1	33.028	298	Q8BHK6-4;Q8BHK6-3;Q8BHK6-2;Q8BHK6	Q8BHK6-4;Q8BHK6-3;Q8BHK6-2;Q8BHK6	SLAM family member 7	Slamf7	>sp|Q8BHK6-4|SLAF7_MOUSE Isoform 4 of SLAM family member 7 OS=Mus musculus GN=Slamf7;>sp|Q8BHK6-3|SLAF7_MOUSE Isoform 3 of SLAM family member 7 OS=Mus musculus GN=Slamf7;>sp|Q8BHK6-2|SLAF7_MOUSE Isoform 2 of SLAM family member 7 OS=Mus musculus GN=Slamf7;>
6.79623	6.82882	6.74605	5.77655	5.84157	5.76906	6.79037	5.79573	0.994639	5.12539	9.87732	+	2.6094e-30	20450000	2	4	3	16.2	30.717	266	E9PUV2;E9PVR4	E9PUV2		Fcgr3	>tr|E9PUV2|E9PUV2_MOUSE Low affinity immunoglobulin gamma Fc region receptor III OS=Mus musculus GN=Fcgr3 PE=2 SV=1
9.1432	9.14569	9.14467	8.13691	8.18318	8.1336	9.14452	8.15123	0.993289	6.39217	9.84665	+	0	4610100000	1	16	16	67.3	17.951	156	P62983	P62983	Ubiquitin-40S ribosomal protein S27a;Ubiquitin;40S ribosomal protein S27a	Rps27a	>sp|P62983|RS27A_MOUSE Ubiquitin-40S ribosomal protein S27a OS=Mus musculus GN=Rps27a PE=1 SV=2
7.22053	7.34394	7.35197	6.19313	6.26781	6.49311	7.30548	6.31801	0.987466	3.2342	9.71552	+	0	67707000	1	32	32	56.8	89.321	806	Q01853	Q01853	Transitional endoplasmic reticulum ATPase	Vcp	>sp|Q01853|TERA_MOUSE Transitional endoplasmic reticulum ATPase OS=Mus musculus GN=Vcp PE=1 SV=4
6.16841	6.13551	6.16578	4.91463	5.32813	5.26884	6.15657	5.17053	0.986034	2.79641	9.68354	+	2.4983e-06	4785400	1	2	2	13.7	17.6	168	Q9D3D9	Q9D3D9	ATP synthase subunit delta, mitochondrial	Atp5d	>sp|Q9D3D9|ATPD_MOUSE ATP synthase subunit delta, mitochondrial OS=Mus musculus GN=Atp5d PE=1 SV=1
5.66633	5.37865	5.58892	4.56034	4.47041	4.64858	5.54463	4.55978	0.984859	3.22192	9.65737	+	2.2291e-07	1127400	3	3	3	13	27.372	246	Q9QUM9;E0CYT2;E0CXB1	Q9QUM9	Proteasome subunit alpha type-6	Psma6	>sp|Q9QUM9|PSA6_MOUSE Proteasome subunit alpha type-6 OS=Mus musculus GN=Psma6 PE=1 SV=1
5.72753	5.73483	5.72432	4.62929	4.72376	4.88064	5.72889	4.74457	0.984329	3.74835	9.64559	+	2.4542e-22	1607100	1	2	2	25.4	12.367	114	O54885	O54885	TYRO protein tyrosine kinase-binding protein	Tyrobp	>sp|O54885|TYOBP_MOUSE TYRO protein tyrosine kinase-binding protein OS=Mus musculus GN=Tyrobp PE=1 SV=1
5.70038	5.45271	5.62113	5.23025	4.55144	4.04788	5.59141	4.60985	0.981555	1.3125	9.58419	+	0.00087028	1373100	1	2	2	3.5	55.32	512	Q3U9N9	Q3U9N9	Monocarboxylate transporter 10	Slc16a10	>sp|Q3U9N9|MOT10_MOUSE Monocarboxylate transporter 10 OS=Mus musculus GN=Slc16a10 PE=1 SV=1
5.18882	5.16313	4.95078	4.07943	3.9264	4.35252	5.10091	4.11945	0.981458	2.597	9.58204	+	8.9513e-06	389330	1	2	2	12.8	21.312	196	O88324	O88324	CD83 antigen	Cd83	>sp|O88324|CD83_MOUSE CD83 antigen OS=Mus musculus GN=Cd83 PE=2 SV=1
5.30726	5.37184	5.42155	4.09393	4.81496	4.24918	5.36689	4.38603	0.980861	1.94111	9.56888	+	6.4847e-49	702270	1	2	2	3.9	81.303	742	Q8K4Q8	Q8K4Q8	Collectin-12	Colec12	>sp|Q8K4Q8|COL12_MOUSE Collectin-12 OS=Mus musculus GN=Colec12 PE=1 SV=1
6.44017	6.41512	6.40331	5.42783	5.56382	5.32713	6.41953	5.4396	0.979938	3.83472	9.54857	+	7.6144e-05	8733800	9	2	2	4.3	68.693	631	B1AUW8;B1AUW9;Q62406;Q8BR10;Q62406-2;B1AUW6;F6TQF4;F6THK7;O35942	B1AUW8;B1AUW9;Q62406;Q8BR10;Q62406-2;B1AUW6;F6TQF4;F6THK7;O35942	Interleukin-1 receptor-associated kinase 1;Serine/threonine-protein kinase Nek2	Irak1;Nek2	>tr|B1AUW8|B1AUW8_MOUSE Interleukin-1 receptor-associated kinase 1 OS=Mus musculus GN=Irak1 PE=2 SV=1;>tr|B1AUW9|B1AUW9_MOUSE Interleukin-1 receptor-associated kinase 1 OS=Mus musculus GN=Irak1 PE=2 SV=1;>sp|Q62406|IRAK1_MOUSE Interleukin-1 receptor-associ
6.84523	6.85238	6.91914	5.72545	5.97259	5.99156	6.87225	5.89654	0.975714	3.40741	9.45615	+	9.9771e-88	24873000	4	17	17	53.3	50.372	452	Q61029;Q61029-3;Q61029-2;Q61029-4	Q61029;Q61029-3;Q61029-2;Q61029-4	Lamina-associated polypeptide 2, isoforms beta/delta/epsilon/gamma	Tmpo	>sp|Q61029|LAP2B_MOUSE Lamina-associated polypeptide 2, isoforms beta/delta/epsilon/gamma OS=Mus musculus GN=Tmpo PE=1 SV=4;>sp|Q61029-3|LAP2B_MOUSE Isoform Epsilon of Lamina-associated polypeptide 2, isoforms beta/delta/epsilon/gamma OS=Mus musculus GN=Tm
6.24045	6.1697	6.24765	5.16254	5.40814	5.16385	6.21927	5.24484	0.974429	3.47386	9.4282	+	1.1005e-19	5533500	1	5	5	10.2	72.132	644	Q8BZ00	Q8BZ00	Sodium/hydrogen exchanger 9	Slc9a9	>sp|Q8BZ00|SL9A9_MOUSE Sodium/hydrogen exchanger 9 OS=Mus musculus GN=Slc9a9 PE=2 SV=1
7.26682	7.33409	7.37302	6.31683	6.35268	6.38902	7.32464	6.35285	0.971799	4.88629	9.37127	+	0	70449000	2	30	30	39.2	128.65	1169	Q810B6;Q810B6-2	Q810B6;Q810B6-2	Ankyrin repeat and FYVE domain-containing protein 1	Ankfy1	>sp|Q810B6|ANFY1_MOUSE Ankyrin repeat and FYVE domain-containing protein 1 OS=Mus musculus GN=Ankfy1 PE=2 SV=2;>sp|Q810B6-2|ANFY1_MOUSE Isoform 2 of Ankyrin repeat and FYVE domain-containing protein 1 OS=Mus musculus GN=Ankfy1
5.55985	5.70303	5.69109	4.71893	4.58525	4.75575	5.65132	4.68664	0.964678	3.81403	9.21887	+	3.4759e-08	1358700	4	4	4	5.4	131.56	1216	O88573;A3KMF4;E9Q921;B1AVP1	O88573;A3KMF4;E9Q921;B1AVP1	AF4/FMR2 family member 1	Aff1	>sp|O88573|AFF1_MOUSE AF4/FMR2 family member 1 OS=Mus musculus GN=Aff1 PE=2 SV=2;>tr|A3KMF4|A3KMF4_MOUSE AF4/FMR2 family member 1 OS=Mus musculus GN=Aff1 PE=2 SV=1;>tr|E9Q921|E9Q921_MOUSE AF4/FMR2 family member 1 OS=Mus musculus GN=Aff1 PE=2 SV=1;>tr|B1AVP
5.53311	5.41662	5.64318	4.22018	4.31164	5.17929	5.53097	4.57037	0.960599	1.42992	9.13269	+	8.933e-20	1042000	5	2	2	6.1	60.211	575	Q80VP1;Q80VP1-2;D3Z550;D3Z4V3;Q91W69	Q80VP1;Q80VP1-2;D3Z550;D3Z4V3;Q91W69	Epsin-1;Epsin-3	Epn1;Epn3	>sp|Q80VP1|EPN1_MOUSE Epsin-1 OS=Mus musculus GN=Epn1 PE=1 SV=3;>sp|Q80VP1-2|EPN1_MOUSE Isoform 2 of Epsin-1 OS=Mus musculus GN=Epn1;>tr|D3Z550|D3Z550_MOUSE Epsin-1 (Fragment) OS=Mus musculus GN=Epn1 PE=2 SV=1;>tr|D3Z4V3|D3Z4V3_MOUSE Epsin-1 (Fragment) OS=
7.51464	7.47416	7.52908	6.47267	6.58022	6.58513	7.50596	6.54601	0.959954	4.73856	9.11914	+	7.398e-86	106940000	2	18	18	46.8	58.336	526	P10852;G3UWA6	P10852;G3UWA6	4F2 cell-surface antigen heavy chain	Slc3a2	>sp|P10852|4F2_MOUSE 4F2 cell-surface antigen heavy chain OS=Mus musculus GN=Slc3a2 PE=1 SV=1;>tr|G3UWA6|G3UWA6_MOUSE 4F2 cell-surface antigen heavy chain OS=Mus musculus GN=Slc3a2 PE=4 SV=1
5.40326	5.40348	5.41032	4.89261	4.16528	4.28846	5.40569	4.44878	0.956906	1.88342	9.05536	+	6.4876e-25	763510	1	2	2	7.3	53	490	P70187	P70187	Hippocampus abundant transcript 1 protein	Hiat1	>sp|P70187|HIAT1_MOUSE Hippocampus abundant transcript 1 protein OS=Mus musculus GN=Hiat1 PE=2 SV=3
5.41191	5.32236	5.30455	4.4838	4.28934	4.39616	5.34627	4.38977	0.956507	3.89821	9.04706	+	6.3538e-06	689340	1	2	2	5.3	62.702	570	Q9JHI9	Q9JHI9	Solute carrier family 40 member 1	Slc40a1	>sp|Q9JHI9|S40A1_MOUSE Solute carrier family 40 member 1 OS=Mus musculus GN=Slc40a1 PE=1 SV=1
5.6197	5.51107	5.5087	5.07064	4.37287	4.33932	5.54649	4.59428	0.952212	1.77358	8.95802	+	7.1056e-20	1087200	4	4	4	2.7	278.58	2476	Q61687;F6RDB7;Q3UY26;Q8C2S3	Q61687;F6RDB7	Transcriptional regulator ATRX	Atrx	>sp|Q61687|ATRX_MOUSE Transcriptional regulator ATRX OS=Mus musculus GN=Atrx PE=1 SV=3;>tr|F6RDB7|F6RDB7_MOUSE Transcriptional regulator ATRX (Fragment) OS=Mus musculus GN=Atrx PE=4 SV=1
5.77058	5.40603	5.09416	4.45219	4.0803	4.88548	5.42359	4.47266	0.950931	1.45339	8.93164	+	1.5846e-13	968540	4	6	6	6.2	132.35	1163	F8WHM5;Q61543;F6RSH1;E9PWD8	F8WHM5;Q61543	Golgi apparatus protein 1	Glg1	>tr|F8WHM5|F8WHM5_MOUSE Golgi apparatus protein 1 (Fragment) OS=Mus musculus GN=Glg1 PE=2 SV=1;>sp|Q61543|GSLG1_MOUSE Golgi apparatus protein 1 OS=Mus musculus GN=Glg1 PE=1 SV=1
5.52621	5.49927	5.5172	4.4746	4.37915	4.8443	5.51423	4.56602	0.94821	2.58189	8.87584	+	1.1834e-06	980590	1	3	3	13.3	51.604	459	P16872	P16872	Interleukin-7 receptor subunit alpha	Il7r	>sp|P16872|IL7RA_MOUSE Interleukin-7 receptor subunit alpha OS=Mus musculus GN=Il7r PE=2 SV=2
5.56083	5.37075	5.52136	4.33936	4.49196	4.77926	5.48431	4.53686	0.947455	2.58858	8.86044	+	9.9638e-06	930770	1	2	2	9.1	40.493	350	Q80SY3	Q80SY3	V-type proton ATPase subunit d 2	Atp6v0d2	>sp|Q80SY3|VA0D2_MOUSE V-type proton ATPase subunit d 2 OS=Mus musculus GN=Atp6v0d2 PE=2 SV=2
7.00758	7.02325	7.07715	5.92385	6.2079	6.15039	7.03599	6.09405	0.941948	3.34149	8.74878	+	4.0378e-222	36537000	5	20	20	59.1	47.513	428	O08917;G3UYU4;G3UZZ5;G3UWW8;G3XA73	O08917;G3UYU4	Flotillin-1	Flot1	>sp|O08917|FLOT1_MOUSE Flotillin-1 OS=Mus musculus GN=Flot1 PE=1 SV=1;>tr|G3UYU4|G3UYU4_MOUSE Flotillin-1 OS=Mus musculus GN=Flot1 PE=2 SV=1
5.4811	5.42773	5.42877	4.4547	4.4591	4.63134	5.44587	4.51505	0.930817	3.97475	8.52741	+	1.1784e-11	881700	7	2	2	3.8	90.545	810	Q7TN60;B1ATB3;D6RCY1;B1ATB5;Q7TN60-4;Q7TN60-3;Q7TN60-2	Q7TN60;B1ATB3;D6RCY1;B1ATB5;Q7TN60-4;Q7TN60-3;Q7TN60-2	Transmembrane channel-like protein 6	Tmc6	>sp|Q7TN60|TMC6_MOUSE Transmembrane channel-like protein 6 OS=Mus musculus GN=Tmc6 PE=2 SV=2;>tr|B1ATB3|B1ATB3_MOUSE Transmembrane channel-like gene family 6, isoform CRA_b OS=Mus musculus GN=Tmc6 PE=4 SV=1;>tr|D6RCY1|D6RCY1_MOUSE Transmembrane channel-lik
5.86884	5.76397	5.50244	4.70725	4.65023	4.98563	5.71175	4.78104	0.930711	2.46074	8.52533	+	1.7239e-89	1785800	1	4	4	21.9	22.165	196	Q9DBP5	Q9DBP5	UMP-CMP kinase	Cmpk1	>sp|Q9DBP5|KCY_MOUSE UMP-CMP kinase OS=Mus musculus GN=Cmpk1 PE=1 SV=1
8.00199	7.90527	7.91796	6.94333	7.05584	7.0434	7.94174	7.01419	0.927552	4.41794	8.46355	+	3.4907e-215	294840000	3	18	18	46.5	43.568	381	A9XX86;Q8JZN1;F6QSC4	A9XX86;Q8JZN1;F6QSC4		Mgl2	>tr|A9XX86|A9XX86_MOUSE MCG21506 OS=Mus musculus GN=Mgl2 PE=2 SV=1;>tr|Q8JZN1|Q8JZN1_MOUSE Macrophage galactose N-acetyl-galactosamine specific lectin 2 OS=Mus musculus GN=Mgl2 PE=2 SV=1;>tr|F6QSC4|F6QSC4_MOUSE Protein Mgl2 (Fragment) OS=Mus musculus GN=Mg
6.25183	6.41169	6.30157	5.24829	5.40763	5.53709	6.3217	5.39767	0.924028	3.18706	8.39513	+	1.9178e-31	7145900	2	4	4	23.8	35.701	315	Q922M3;F8WGQ9	Q922M3;F8WGQ9	BTB/POZ domain-containing adapter for CUL3-mediated RhoA degradation protein 3	Kctd10	>sp|Q922M3|BACD3_MOUSE BTB/POZ domain-containing adapter for CUL3-mediated RhoA degradation protein 3 OS=Mus musculus GN=Kctd10 PE=1 SV=1;>tr|F8WGQ9|F8WGQ9_MOUSE BTB/POZ domain-containing adapter for CUL3-mediated RhoA degradation protein 3 OS=Mus musculus
6.52376	6.56679	6.61765	5.4927	5.70695	5.77356	6.5694	5.65774	0.911663	3.29136	8.15948	+	8.0199e-62	12588000	2	18	18	21.7	133.35	1153	B1ASP2;P52332	B1ASP2;P52332	Tyrosine-protein kinase;Tyrosine-protein kinase JAK1	Jak1	>tr|B1ASP2|B1ASP2_MOUSE Tyrosine-protein kinase OS=Mus musculus GN=Jak1 PE=3 SV=1;>sp|P52332|JAK1_MOUSE Tyrosine-protein kinase JAK1 OS=Mus musculus GN=Jak1 PE=1 SV=1
5.39534	5.67395	5.63624	4.43309	4.75563	4.78515	5.56851	4.65796	0.910552	2.51068	8.13864	+	5.4836e-17	1153300	3	2	2	6.2	74.034	630	D3Z2B4;Q9Z0U0-2;Q9Z0U0	D3Z2B4;Q9Z0U0-2;Q9Z0U0	Xenotropic and polytropic retrovirus receptor 1	Xpr1	>tr|D3Z2B4|D3Z2B4_MOUSE Xenotropic and polytropic retrovirus receptor 1 OS=Mus musculus GN=Xpr1 PE=2 SV=1;>sp|Q9Z0U0-2|XPR1_MOUSE Isoform 2 of Xenotropic and polytropic retrovirus receptor 1 OS=Mus musculus GN=Xpr1;>sp|Q9Z0U0|XPR1_MOUSE Xenotropic and poly
5.95663	5.9247	5.8998	5.09307	4.82402	5.14863	5.92705	5.02191	0.905138	3.05716	8.03782	+	1.4338e-31	2871100	1	8	8	8.5	152.04	1344	Q7TPV4	Q7TPV4	Myb-binding protein 1A	Mybbp1a	>sp|Q7TPV4|MBB1A_MOUSE Myb-binding protein 1A OS=Mus musculus GN=Mybbp1a PE=1 SV=2
5.34001	5.33474	5.40441	4.3052	4.60473	4.46131	5.35972	4.45708	0.902639	3.26746	7.99169	+	0.00053111	688670	4	1	1	2.3	63.04	557	E9PXG1;P31651;G5E8Z4;Q8VCS9	E9PXG1;P31651;G5E8Z4;Q8VCS9	Transporter;Sodium- and chloride-dependent betaine transporter	Slc6a12	>tr|E9PXG1|E9PXG1_MOUSE Transporter OS=Mus musculus GN=Slc6a12 PE=2 SV=1;>sp|P31651|S6A12_MOUSE Sodium- and chloride-dependent betaine transporter OS=Mus musculus GN=Slc6a12 PE=2 SV=1;>tr|G5E8Z4|G5E8Z4_MOUSE Transporter OS=Mus musculus GN=Slc6a12 PE=3 SV=1
5.20793	5.58227	5.82445	4.44228	4.69165	4.7735	5.53822	4.63581	0.90241	1.93181	7.98748	+	4.3425e-13	1287900	7	4	4	7.8	68.075	605	G3X9A8;Q6PD24;E9Q821;E9Q6X4;F7C8Z0;Q5F259;Q5F259-2	G3X9A8;Q6PD24	Ankyrin repeat domain-containing protein 13D	Ankrd13d	>tr|G3X9A8|G3X9A8_MOUSE Ankyrin repeat domain 13 family, member D, isoform CRA_a OS=Mus musculus GN=Ankrd13d PE=4 SV=1;>sp|Q6PD24|AN13D_MOUSE Ankyrin repeat domain-containing protein 13D OS=Mus musculus GN=Ankrd13d PE=2 SV=1
5.27159	5.27969	6.05131	4.50026	4.59878	4.80264	5.53419	4.6339	0.900298	1.52065	7.94874	+	2.1956e-08	1637500	2	4	4	4.4	134.24	1191	Q8CG48;B1AWH6	Q8CG48;B1AWH6	Structural maintenance of chromosomes protein 2	Smc2	>sp|Q8CG48|SMC2_MOUSE Structural maintenance of chromosomes protein 2 OS=Mus musculus GN=Smc2 PE=1 SV=2;>tr|B1AWH6|B1AWH6_MOUSE Structural maintenance of chromosomes protein 2 (Fragment) OS=Mus musculus GN=Smc2 PE=2 SV=1
5.63753	5.69183	5.81367	4.94691	4.73758	4.78564	5.71434	4.82338	0.890966	3.3907	7.77976	+	3.1509e-18	1781200	3	7	7	5.6	169.95	1501	J3QNW0;P13864-2;P13864	J3QNW0;P13864-2;P13864	Cytosine-specific methyltransferase;DNA (cytosine-5)-methyltransferase 1	Dnmt1	>tr|J3QNW0|J3QNW0_MOUSE Cytosine-specific methyltransferase OS=Mus musculus GN=Dnmt1 PE=3 SV=1;>sp|P13864-2|DNMT1_MOUSE Isoform 2 of DNA (cytosine-5)-methyltransferase 1 OS=Mus musculus GN=Dnmt1;>sp|P13864|DNMT1_MOUSE DNA (cytosine-5)-methyltransferase 1 O
5.43756	5.36152	5.50848	4.57725	4.42259	4.6446	5.43585	4.54815	0.887705	3.46363	7.72155	+	6.818e-13	852690	2	4	4	16.3	42.559	368	Q5Y5T1-2;Q5Y5T1	Q5Y5T1-2;Q5Y5T1	Probable palmitoyltransferase ZDHHC20	Zdhhc20	>sp|Q5Y5T1-2|ZDH20_MOUSE Isoform 2 of Probable palmitoyltransferase ZDHHC20 OS=Mus musculus GN=Zdhhc20;>sp|Q5Y5T1|ZDH20_MOUSE Probable palmitoyltransferase ZDHHC20 OS=Mus musculus GN=Zdhhc20 PE=2 SV=1
7.09913	7.08009	7.08927	6.13411	6.25983	6.22006	7.08949	6.20467	0.884827	4.71816	7.67055	+	4.0045e-171	41711000	3	26	26	27.7	130.62	1152	P06800-3;P06800-2;P06800	P06800-3;P06800-2;P06800	Receptor-type tyrosine-protein phosphatase C	Ptprc	>sp|P06800-3|PTPRC_MOUSE Isoform 3 of Receptor-type tyrosine-protein phosphatase C OS=Mus musculus GN=Ptprc;>sp|P06800-2|PTPRC_MOUSE Isoform 2 of Receptor-type tyrosine-protein phosphatase C OS=Mus musculus GN=Ptprc;>sp|P06800|PTPRC_MOUSE Receptor-type tyr
6.50183	6.90532	6.98712	5.85211	5.88248	6.0133	6.79809	5.91596	0.882127	2.29752	7.62301	+	8.137e-256	23430000	4	25	25	42	92.668	830	Q8CAS9-2;Q8CAS9;Q8CAS9-3;H7BWY5	Q8CAS9-2;Q8CAS9;Q8CAS9-3;H7BWY5	Poly [ADP-ribose] polymerase 9	Parp9	>sp|Q8CAS9-2|PARP9_MOUSE Isoform 2 of Poly [ADP-ribose] polymerase 9 OS=Mus musculus GN=Parp9;>sp|Q8CAS9|PARP9_MOUSE Poly [ADP-ribose] polymerase 9 OS=Mus musculus GN=Parp9 PE=1 SV=2;>sp|Q8CAS9-3|PARP9_MOUSE Isoform 3 of Poly [ADP-ribose] polymerase 9 OS=M
6.92666	6.95838	6.95557	6.00402	6.02028	6.17336	6.94687	6.06589	0.880982	4.05501	7.60295	+	8.7497e-227	30108000	3	23	23	32.9	122.71	1099	P51829;P84309;P84309-2	P51829	Adenylate cyclase type 7	Adcy7	>sp|P51829|ADCY7_MOUSE Adenylate cyclase type 7 OS=Mus musculus GN=Adcy7 PE=2 SV=2
5.35182	5.33104	5.3217	4.1434	4.67138	4.54914	5.33485	4.45464	0.880211	2.27559	7.58946	+	8.6285e-42	648870	1	1	1	15.5	11.48	103	P63024	P63024	Vesicle-associated membrane protein 3	Vamp3	>sp|P63024|VAMP3_MOUSE Vesicle-associated membrane protein 3 OS=Mus musculus GN=Vamp3 PE=1 SV=1
5.09913	5.35317	5.22248	4.16422	4.76478	4.10623	5.22493	4.34507	0.879851	1.77304	7.58317	+	1.1738e-07	576240	3	3	3	9.3	57.329	496	P15533;P15533-2;D3YVI9	P15533	Tripartite motif-containing protein 30A	Trim30a	>sp|P15533|TR30A_MOUSE Tripartite motif-containing protein 30A OS=Mus musculus GN=Trim30a PE=1 SV=2
5.37521	5.49546	5.45797	4.81161	4.31748	4.56485	5.44288	4.56465	0.878232	2.40406	7.55495	+	1.253e-10	858020	10	3	3	7.3	62.616	534	Q6NSQ5;E0CY74;E9Q3M7;E0CXL1;F7DFN7;E9PV05;E9Q422;E0CXN9;Q3KNJ6;Q8C898	Q6NSQ5		Sp140	>tr|Q6NSQ5|Q6NSQ5_MOUSE Protein Sp140 OS=Mus musculus GN=Sp140 PE=2 SV=1
6.7968	6.77079	6.76046	5.78719	5.9589	5.94759	6.77602	5.89789	0.878127	4.00006	7.55313	+	1.9934e-96	20332000	2	10	10	31.5	55.161	495	Q8BG07-2;Q8BG07	Q8BG07-2;Q8BG07	Phospholipase D4	Pld4	>sp|Q8BG07-2|PLD4_MOUSE Isoform 2 of Phospholipase D4 OS=Mus musculus GN=Pld4;>sp|Q8BG07|PLD4_MOUSE Phospholipase D4 OS=Mus musculus GN=Pld4 PE=2 SV=1
5.17618	5.13773	5.31528	4.37567	4.21868	4.40217	5.20973	4.33217	0.877557	3.43494	7.54322	+	1.554e-06	494030	1	2	2	17.8	19.837	180	O35445	O35445	E3 ubiquitin-protein ligase RNF5	Rnf5	>sp|O35445|RNF5_MOUSE E3 ubiquitin-protein ligase RNF5 OS=Mus musculus GN=Rnf5 PE=1 SV=1
5.38084	5.4726	5.35346	4.5538	4.49696	4.5254	5.4023	4.52539	0.87691	4.60927	7.532	+	4.7717e-27	762900	2	5	5	2.5	266.92	2357	Q7M739;F6ZDS4	Q7M739;F6ZDS4	Nucleoprotein TPR	Tpr	>tr|Q7M739|Q7M739_MOUSE Nuclear pore complex-associated intranuclear coiled-coil protein TPR OS=Mus musculus GN=Tpr PE=2 SV=1;>sp|F6ZDS4|TPR_MOUSE Nucleoprotein TPR OS=Mus musculus GN=Tpr PE=1 SV=1
5.4397	5.35033	5.47887	4.36297	4.57841	4.70055	5.42296	4.54731	0.875651	2.93497	7.51019	+	2.7627e-38	800470	2	3	3	9.3	53.398	454	Q80UI5;P26450	Q80UI5;P26450	Phosphatidylinositol 3-kinase regulatory subunit alpha	Pik3r1	>tr|Q80UI5|Q80UI5_MOUSE Phosphatidylinositol 3-kinase regulatory subunit alpha OS=Mus musculus GN=Pik3r1 PE=2 SV=1;>sp|P26450|P85A_MOUSE Phosphatidylinositol 3-kinase regulatory subunit alpha OS=Mus musculus GN=Pik3r1 PE=1 SV=2
5.21	5.23469	5.41394	4.22925	4.39477	4.60779	5.28621	4.4106	0.875607	2.63426	7.50944	+	5.7333e-08	658580	1	2	2	3.6	106.25	911	Q6P9J9	Q6P9J9	Anoctamin-6	Ano6	>sp|Q6P9J9|ANO6_MOUSE Anoctamin-6 OS=Mus musculus GN=Ano6 PE=1 SV=1
7.0258	7.01465	6.94588	5.94581	6.24687	6.16776	6.99544	6.12015	0.875295	3.13936	7.50404	+	1.7028e-158	33904000	1	18	18	30.8	74.032	666	Q64343	Q64343	ATP-binding cassette sub-family G member 1	Abcg1	>sp|Q64343|ABCG1_MOUSE ATP-binding cassette sub-family G member 1 OS=Mus musculus GN=Abcg1 PE=1 SV=1
6.59752	6.54276	6.61892	5.54203	5.72869	5.86322	6.5864	5.71131	0.875088	3.09769	7.50046	+	1.2049e-123	13220000	1	25	25	11.3	341.12	3053	Q9ERU9	Q9ERU9	E3 SUMO-protein ligase RanBP2;Putative peptidyl-prolyl cis-trans isomerase	Ranbp2	>sp|Q9ERU9|RBP2_MOUSE E3 SUMO-protein ligase RanBP2 OS=Mus musculus GN=Ranbp2 PE=1 SV=2
5.88289	5.88331	6.17866	4.90789	5.25616	5.16566	5.98162	5.1099	0.871715	2.43062	7.44243	+	3.3953e-29	3444600	7	6	5	17.9	40.875	357	P06339;F6TIX5;Q9BCZ1;A7VMS2;Q31615;F6T1I5;P14432	P06339	H-2 class I histocompatibility antigen, D-37 alpha chain	H2-T23	>sp|P06339|HA15_MOUSE H-2 class I histocompatibility antigen, D-37 alpha chain OS=Mus musculus GN=H2-T23 PE=1 SV=1
5.48962	5.43502	5.5835	4.61533	4.69482	4.59414	5.50271	4.63476	0.86795	4.08624	7.37819	+	0.0023925	1094400	1	1	1	8.4	13.779	119	P01887	P01887	Beta-2-microglobulin	B2m	>sp|P01887|B2MG_MOUSE Beta-2-microglobulin OS=Mus musculus GN=B2m PE=1 SV=2
5.40207	5.45483	5.38773	4.72692	4.82763	4.09431	5.41488	4.54962	0.865256	1.70212	7.33257	+	1.028e-118	781560	1	1	1	6	27.855	248	Q9Z2U0	Q9Z2U0	Proteasome subunit alpha type-7	Psma7	>sp|Q9Z2U0|PSA7_MOUSE Proteasome subunit alpha type-7 OS=Mus musculus GN=Psma7 PE=1 SV=1
5.62772	5.29754	5.53488	4.57078	4.6031	4.69734	5.48671	4.62374	0.862974	2.91669	7.29414	+	1.7939e-06	1092500	10	2	2	1.2	216.37	1902	E9QAS4;Q6PDQ2;E9QAS5;F6WR45;F7C528;E9PYU4;A2A8L1;E9PYL1;E9Q614;B1AR17	E9QAS4;Q6PDQ2;E9QAS5;F6WR45;F7C528;E9PYU4;A2A8L1;E9PYL1;E9Q614;B1AR17	Chromodomain-helicase-DNA-binding protein 4	Chd4;Chd3;Chd5	>tr|E9QAS4|E9QAS4_MOUSE Chromodomain-helicase-DNA-binding protein 4 OS=Mus musculus GN=Chd4 PE=2 SV=1;>sp|Q6PDQ2|CHD4_MOUSE Chromodomain-helicase-DNA-binding protein 4 OS=Mus musculus GN=Chd4 PE=1 SV=1;>tr|E9QAS5|E9QAS5_MOUSE Chromodomain-helicase-DNA-bind
5.5076	5.36325	5.65569	4.77749	4.62661	4.56579	5.50885	4.65663	0.852217	2.89738	7.1157	+	1.8999e-21	1101900	4	3	3	22.9	22.624	201	Q9QZC7-2;Q9QZC7-3;Q9QZC7;D3Z3L2	Q9QZC7-2;Q9QZC7-3;Q9QZC7;D3Z3L2	Pleckstrin homology domain-containing family B member 2	Plekhb2	>sp|Q9QZC7-2|PKHB2_MOUSE Isoform 2 of Pleckstrin homology domain-containing family B member 2 OS=Mus musculus GN=Plekhb2;>sp|Q9QZC7-3|PKHB2_MOUSE Isoform 3 of Pleckstrin homology domain-containing family B member 2 OS=Mus musculus GN=Plekhb2;>sp|Q9QZC7|PKH
5.22248	5.3201	5.35326	4.4276	4.43168	4.49796	5.29862	4.45242	0.846201	4.31196	7.01779	+	0.00018328	601450	3	2	2	2.7	77.575	706	Q14BN5;A2AWR2;A2AWR3	Q14BN5;A2AWR2;A2AWR3		Gpr155	>tr|Q14BN5|Q14BN5_MOUSE G protein-coupled receptor 155 OS=Mus musculus GN=Gpr155 PE=2 SV=1;>tr|A2AWR2|A2AWR2_MOUSE GPR155 variant 5 OS=Mus musculus GN=Gpr155 PE=2 SV=1;>tr|A2AWR3|A2AWR3_MOUSE GPR155 variant 1 OS=Mus musculus GN=Gpr155 PE=2 SV=1
6.01999	5.93911	5.95064	5.01724	5.33189	5.02358	5.96991	5.12424	0.845675	2.86011	7.0093	+	7.7742e-13	3233200	2	4	4	19.8	42.427	384	Q5SVR5;Q8VEM1	Q5SVR5;Q8VEM1	E3 ubiquitin-protein ligase RNF130	Rnf130	>tr|Q5SVR5|Q5SVR5_MOUSE E3 ubiquitin-protein ligase RNF130 OS=Mus musculus GN=Rnf130 PE=2 SV=1;>sp|Q8VEM1|GOLI_MOUSE E3 ubiquitin-protein ligase RNF130 OS=Mus musculus GN=Rnf130 PE=2 SV=1
5.83865	5.73715	5.80094	5.2085	4.58727	5.05255	5.79225	4.94944	0.842811	1.95264	6.96324	+	2.0845e-09	2068300	1	3	3	8.4	43.865	406	P11438	P11438	Lysosome-associated membrane glycoprotein 1	Lamp1	>sp|P11438|LAMP1_MOUSE Lysosome-associated membrane glycoprotein 1 OS=Mus musculus GN=Lamp1 PE=1 SV=2
5.53884	5.4791	5.42522	4.44707	4.85832	4.6169	5.48105	4.64076	0.840293	2.60976	6.92298	+	2.5022e-06	1054900	1	2	2	10.3	25.926	234	P49722	P49722	Proteasome subunit alpha type-2	Psma2	>sp|P49722|PSA2_MOUSE Proteasome subunit alpha type-2 OS=Mus musculus GN=Psma2 PE=1 SV=3
6.56052	6.4712	6.51767	5.83355	5.56981	5.63028	6.51646	5.67788	0.838587	3.25075	6.89583	+	8.6079e-277	11368000	1	14	14	41.3	54.257	479	Q2TBE6	Q2TBE6	Phosphatidylinositol 4-kinase type 2-alpha	Pi4k2a	>sp|Q2TBE6|P4K2A_MOUSE Phosphatidylinositol 4-kinase type 2-alpha OS=Mus musculus GN=Pi4k2a PE=1 SV=1
5.33604	5.2959	5.31336	4.56644	4.21587	4.6597	5.3151	4.48067	0.834431	2.45109	6.83016	+	1.4562e-25	620200	1	2	2	11.5	31.172	278	P24668	P24668	Cation-dependent mannose-6-phosphate receptor	M6pr	>sp|P24668|MPRD_MOUSE Cation-dependent mannose-6-phosphate receptor OS=Mus musculus GN=M6pr PE=1 SV=1
6.97178	7.02202	7.10182	6.17228	6.15284	6.28058	7.03187	6.2019	0.829971	3.95282	6.76038	+	5.5226e-90	37350000	1	14	14	51.5	30.26	266	O89051	O89051	Integral membrane protein 2B;BRI2, membrane form;BRI2 intracellular domain;BRI2C, soluble form;Bri23 peptide	Itm2b	>sp|O89051|ITM2B_MOUSE Integral membrane protein 2B OS=Mus musculus GN=Itm2b PE=2 SV=1
5.80429	5.87993	6.0456	5.02576	5.06547	5.14876	5.90994	5.07999	0.829944	3.31329	6.75996	+	0.0023512	2869600	6	1	1	4.3	31.2	277	D3Z0U5;D6RGM7;Q9D3R6-3;D3Z4J2;Q9D3R6;Q3UMC0	D3Z0U5;D6RGM7;Q9D3R6-3;D3Z4J2;Q9D3R6;Q3UMC0	Katanin p60 ATPase-containing subunit A-like 2;Spermatogenesis-associated protein 5	Katnal2;Spata5	>tr|D3Z0U5|D3Z0U5_MOUSE Katanin p60 ATPase-containing subunit A-like 2 OS=Mus musculus GN=Katnal2 PE=2 SV=1;>tr|D6RGM7|D6RGM7_MOUSE Katanin p60 ATPase-containing subunit A-like 2 OS=Mus musculus GN=Katnal2 PE=2 SV=1;>sp|Q9D3R6-3|KATL2_MOUSE Isoform 3 of Ka
7.25587	7.26288	7.23373	6.41204	6.43658	6.4217	7.25083	6.42344	0.827389	6.67828	6.72031	+	4.8862e-296	61427000	4	19	19	36.9	54.748	488	Q8CI59;Q8CI59-2;E9QN92;D3YTP0	Q8CI59;Q8CI59-2;E9QN92;D3YTP0	Metalloreductase STEAP3	Steap3	>sp|Q8CI59|STEA3_MOUSE Metalloreductase STEAP3 OS=Mus musculus GN=Steap3 PE=1 SV=1;>sp|Q8CI59-2|STEA3_MOUSE Isoform 2 of Metalloreductase STEAP3 OS=Mus musculus GN=Steap3;>tr|E9QN92|E9QN92_MOUSE Metalloreductase STEAP3 OS=Mus musculus GN=Steap3 PE=2 SV=1;>
5.30522	5.21333	5.27393	4.56823	4.4999	4.24473	5.26416	4.43762	0.826543	2.89824	6.70722	+	0.00034613	553280	1	1	1	3.7	42.639	382	O08530	O08530	Sphingosine 1-phosphate receptor 1	S1pr1	>sp|O08530|S1PR1_MOUSE Sphingosine 1-phosphate receptor 1 OS=Mus musculus GN=S1pr1 PE=2 SV=3
5.3937	5.12463	5.02857	3.92359	4.82661	4.32834	5.1823	4.35952	0.822786	1.35821	6.64946	+	0.001715	487610	1	1	1	5.1	41.215	350	O54833	O54833	Casein kinase II subunit alpha	Csnk2a2	>sp|O54833|CSK22_MOUSE Casein kinase II subunit alpha OS=Mus musculus GN=Csnk2a2 PE=2 SV=1
7.36968	7.32073	7.39136	6.48564	6.54771	6.58392	7.36059	6.53909	0.821497	4.68491	6.62975	+	0	79403000	1	19	19	36.6	85.964	756	Q9WTR1	Q9WTR1	Transient receptor potential cation channel subfamily V member 2	Trpv2	>sp|Q9WTR1|TRPV2_MOUSE Transient receptor potential cation channel subfamily V member 2 OS=Mus musculus GN=Trpv2 PE=1 SV=2
5.52291	5.48899	5.48025	4.72353	4.64064	4.69051	5.49738	4.68489	0.812492	5.1146	6.4937	+	1.9088e-11	1089500	1	2	2	3.5	91.467	820	Q61165	Q61165	Sodium/hydrogen exchanger 1	Slc9a1	>sp|Q61165|SL9A1_MOUSE Sodium/hydrogen exchanger 1 OS=Mus musculus GN=Slc9a1 PE=1 SV=1
8.10735	8.09989	8.09719	7.17618	7.33457	7.35664	8.10147	7.28913	0.812344	3.85398	6.49149	+	0	438330000	4	17	17	62.1	36.543	322	O08573-2;B1AQR8;O08573;G3X9T7	O08573-2;B1AQR8;O08573;G3X9T7	Galectin-9	Lgals9	>sp|O08573-2|LEG9_MOUSE Isoform Short of Galectin-9 OS=Mus musculus GN=Lgals9;>tr|B1AQR8|B1AQR8_MOUSE Galectin-9 OS=Mus musculus GN=Lgals9 PE=2 SV=1;>sp|O08573|LEG9_MOUSE Galectin-9 OS=Mus musculus GN=Lgals9 PE=1 SV=1;>tr|G3X9T7|G3X9T7_MOUSE Galectin-9 OS=
5.8839	5.90696	5.91296	5.06662	5.13395	5.07041	5.90127	5.09033	0.810943	5.371	6.47058	+	1.0022e-11	2761300	1	4	4	14.1	47.408	418	P54775	P54775	26S protease regulatory subunit 6B	Psmc4	>sp|P54775|PRS6B_MOUSE 26S protease regulatory subunit 6B OS=Mus musculus GN=Psmc4 PE=1 SV=2
5.09715	5.14529	5.22019	4.84189	3.94976	4.24597	5.15421	4.34587	0.808336	1.42117	6.43185	+	0.00052601	430830	2	1	1	6.5	22.423	199	M0QWR5;Q6QLQ4	M0QWR5;Q6QLQ4	C-type lectin domain family 7 member A	Clec7a	>tr|M0QWR5|M0QWR5_MOUSE C-type lectin domain family 7 member A OS=Mus musculus GN=Clec7a PE=4 SV=1;>sp|Q6QLQ4|CLC7A_MOUSE C-type lectin domain family 7 member A OS=Mus musculus GN=Clec7a PE=1 SV=3
6.11207	6.1248	6.15921	4.93642	5.54403	5.49194	6.13202	5.32413	0.807896	1.84382	6.42533	+	4.6845e-57	4816900	2	9	9	13.9	106.72	926	Q8BH74;E9Q4V9	Q8BH74;E9Q4V9	Nuclear pore complex protein Nup107	Nup107	>sp|Q8BH74|NU107_MOUSE Nuclear pore complex protein Nup107 OS=Mus musculus GN=Nup107 PE=2 SV=1;>tr|E9Q4V9|E9Q4V9_MOUSE Nuclear pore complex protein Nup107 OS=Mus musculus GN=Nup107 PE=2 SV=1
5.22598	5.19648	5.45743	4.40784	4.74393	4.3366	5.2933	4.49612	0.797173	2.21699	6.26864	+	9.3719e-06	612170	2	2	2	6.1	64.378	576	P60670-2;P60670	P60670-2;P60670	Nuclear protein localization protein 4 homolog	Nploc4	>sp|P60670-2|NPL4_MOUSE Isoform 2 of Nuclear protein localization protein 4 homolog OS=Mus musculus GN=Nploc4;>sp|P60670|NPL4_MOUSE Nuclear protein localization protein 4 homolog OS=Mus musculus GN=Nploc4 PE=1 SV=3
6.7124	6.73094	6.88602	5.92483	6.01507	6.00817	6.77645	5.98269	0.793764	3.66259	6.21962	+	3.9444e-95	21126000	7	16	16	35.2	57.792	497	E9Q987;D3Z3L3;E9PV98;D3YYU4;D6RCJ3;D3YVI1;Q99PQ1	E9Q987;D3Z3L3;E9PV98		Trim12c;Trim5	>tr|E9Q987|E9Q987_MOUSE Protein Trim12c OS=Mus musculus GN=Trim12c PE=2 SV=1;>tr|D3Z3L3|D3Z3L3_MOUSE Protein Trim12c (Fragment) OS=Mus musculus GN=Trim12c PE=2 SV=1;>tr|E9PV98|E9PV98_MOUSE Protein Trim5 OS=Mus musculus GN=Trim5 PE=2 SV=1
5.19212	4.95605	5.0886	4.49437	4.2966	4.07105	5.07892	4.28734	0.791581	2.31596	6.18844	+	0.00033288	368640	5	1	1	11.1	15.498	135	F6U250;F6V095;F7CHQ7;A2APD7;Q9D6Z1	F6U250;F6V095;F7CHQ7;A2APD7;Q9D6Z1	Nucleolar protein 56	Nop56	>tr|F6U250|F6U250_MOUSE Nucleolar protein 56 (Fragment) OS=Mus musculus GN=Nop56 PE=2 SV=1;>tr|F6V095|F6V095_MOUSE Nucleolar protein 56 (Fragment) OS=Mus musculus GN=Nop56 PE=4 SV=1;>tr|F7CHQ7|F7CHQ7_MOUSE Nucleolar protein 56 (Fragment) OS=Mus musculus GN
5.18449	5.2265	5.09978	4.49213	4.29671	4.35159	5.17026	4.38014	0.790116	3.47652	6.1676	+	2.6621e-06	447220	2	2	2	11.1	29.47	261	Q9R1P0;E9PW69	Q9R1P0;E9PW69	Proteasome subunit alpha type-4;Proteasome subunit alpha type	Psma4	>sp|Q9R1P0|PSA4_MOUSE Proteasome subunit alpha type-4 OS=Mus musculus GN=Psma4 PE=1 SV=1;>tr|E9PW69|E9PW69_MOUSE Proteasome subunit alpha type (Fragment) OS=Mus musculus GN=Psma4 PE=2 SV=1
6.67201	6.58309	6.6633	5.63926	5.95592	5.95587	6.63946	5.85035	0.789113	2.7099	6.15336	+	1.0616e-132	15376000	1	15	15	24.2	84.939	745	Q00PI9	Q00PI9	Heterogeneous nuclear ribonucleoprotein U-like protein 2	Hnrnpul2	>sp|Q00PI9|HNRL2_MOUSE Heterogeneous nuclear ribonucleoprotein U-like protein 2 OS=Mus musculus GN=Hnrnpul2 PE=1 SV=2
6.93978	6.89177	6.96266	6.12225	6.18367	6.12558	6.9314	6.14383	0.787572	4.96849	6.13158	+	4.8658e-161	29862000	2	23	23	39.9	100.82	884	Q8CBA2;F8WH72	Q8CBA2	Schlafen family member 5	Slfn5	>sp|Q8CBA2|SLFN5_MOUSE Schlafen family member 5 OS=Mus musculus GN=Slfn5 PE=2 SV=2
5.60768	5.49293	5.52775	4.62724	5.11484	4.52747	5.54278	4.75652	0.786264	1.88391	6.11314	+	2.162e-10	1259800	6	4	4	8.8	80.996	707	D3Z774;Q6AXH7;Q61188;Q61188-2;F6T3Z0;E9PWK3	D3Z774;Q6AXH7;Q61188;Q61188-2	Histone-lysine N-methyltransferase EZH2	Ezh2	>tr|D3Z774|D3Z774_MOUSE Histone-lysine N-methyltransferase EZH2 OS=Mus musculus GN=Ezh2 PE=2 SV=1;>tr|Q6AXH7|Q6AXH7_MOUSE Ezh2 protein OS=Mus musculus GN=Ezh2 PE=2 SV=1;>sp|Q61188|EZH2_MOUSE Histone-lysine N-methyltransferase EZH2 OS=Mus musculus GN=Ezh2 P
5.60376	5.33197	5.68661	4.78397	4.83596	4.6487	5.54078	4.75621	0.78457	2.53813	6.08934	+	1.0609e-38	1102300	3	4	4	10.8	83.594	731	Q8BWC0;Q8BWC0-3;Q8BWC0-2	Q8BWC0	Two pore calcium channel protein 2	Tpcn2	>sp|Q8BWC0|TPC2_MOUSE Two pore calcium channel protein 2 OS=Mus musculus GN=Tpcn2 PE=1 SV=1
6.51112	6.46913	6.43673	5.56545	5.89697	5.60157	6.47233	5.688	0.784332	2.73143	6.08601	+	3.981e-50	10479000	4	13	13	26.1	106.69	946	Q3UPF5;D3Z5I1;Q3UPF5-2;G3X9X5	Q3UPF5;D3Z5I1;Q3UPF5-2;G3X9X5	Zinc finger CCCH-type antiviral protein 1	Zc3hav1	>sp|Q3UPF5|ZCCHV_MOUSE Zinc finger CCCH-type antiviral protein 1 OS=Mus musculus GN=Zc3hav1 PE=1 SV=1;>tr|D3Z5I1|D3Z5I1_MOUSE Zinc finger CCCH-type antiviral protein 1 OS=Mus musculus GN=Zc3hav1 PE=2 SV=1;>sp|Q3UPF5-2|ZCCHV_MOUSE Isoform 2 of Zinc finger C
5.31725	5.36609	5.42438	4.25127	4.6602	4.84988	5.36924	4.58712	0.78212	1.91911	6.05508	+	6.9723e-06	705620	4	2	2	4	74.382	669	Q8BMT4-2;Q8BMT4;Q8BMT4-3;D3Z755	Q8BMT4-2;Q8BMT4;Q8BMT4-3;D3Z755	Leucine-rich repeat-containing protein 33	Lrrc33	>sp|Q8BMT4-2|LRC33_MOUSE Isoform 2 of Leucine-rich repeat-containing protein 33 OS=Mus musculus GN=Lrrc33;>sp|Q8BMT4|LRC33_MOUSE Leucine-rich repeat-containing protein 33 OS=Mus musculus GN=Lrrc33 PE=2 SV=2;>sp|Q8BMT4-3|LRC33_MOUSE Isoform 3 of Leucine-ric
6.1554	6.16794	5.96755	4.84453	5.60667	5.49729	6.09696	5.31616	0.780798	1.46884	6.03668	+	2.0868e-16	4618800	2	5	5	13.9	67.751	632	Q8K078-2;Q8K078	Q8K078-2;Q8K078	Solute carrier organic anion transporter family member 4A1	Slco4a1	>sp|Q8K078-2|SO4A1_MOUSE Isoform 2 of Solute carrier organic anion transporter family member 4A1 OS=Mus musculus GN=Slco4a1;>sp|Q8K078|SO4A1_MOUSE Solute carrier organic anion transporter family member 4A1 OS=Mus musculus GN=Slco4a1 PE=1 SV=2
5.5733	5.35628	5.29433	4.61403	4.62025	4.64921	5.40797	4.62783	0.780141	3.1012	6.02755	+	1.6084e-06	798440	1	2	2	5.6	56.033	502	A2AVZ9	A2AVZ9	Solute carrier family 43 member 3	Slc43a3	>sp|A2AVZ9|S43A3_MOUSE Solute carrier family 43 member 3 OS=Mus musculus GN=Slc43a3 PE=2 SV=1
6.42535	6.36371	6.4018	5.46099	5.73164	5.66795	6.39695	5.62019	0.776762	3.12603	5.98083	+	5.0137e-29	8789400	2	5	2	32.2	15.142	143	P27661;Q64522	P27661;Q64522	Histone H2A.x;Histone H2A type 2-B	H2afx;Hist2h2ab	>sp|P27661|H2AX_MOUSE Histone H2A.x OS=Mus musculus GN=H2afx PE=1 SV=2;>sp|Q64522|H2A2B_MOUSE Histone H2A type 2-B OS=Mus musculus GN=Hist2h2ab PE=1 SV=3
6.46583	6.38943	6.49198	5.70685	5.57008	5.75266	6.44908	5.67653	0.772551	3.59834	5.92313	+	1.6284e-97	9925500	2	22	18	45	67.317	596	P21619;P21619-2	P21619;P21619-2	Lamin-B2	Lmnb2	>sp|P21619|LMNB2_MOUSE Lamin-B2 OS=Mus musculus GN=Lmnb2 PE=1 SV=2;>sp|P21619-2|LMNB2_MOUSE Isoform B3 of Lamin-B2 OS=Mus musculus GN=Lmnb2
5.41878	5.47213	5.27295	5.03264	4.38143	4.45478	5.38795	4.62295	0.765005	1.63071	5.82109	+	3.9044e-10	746350	3	2	2	20.2	20.29	193	F6V7U2;Q99N07;Q2TVW7	F6V7U2;Q99N07;Q2TVW7	Membrane-spanning 4-domains subfamily A member 6D	Ms4a6d	>tr|F6V7U2|F6V7U2_MOUSE Membrane-spanning 4-domains subfamily A member 6D (Fragment) OS=Mus musculus GN=Ms4a6d PE=4 SV=1;>sp|Q99N07|M4A6D_MOUSE Membrane-spanning 4-domains subfamily A member 6D OS=Mus musculus GN=Ms4a6d PE=2 SV=1;>tr|Q2TVW7|Q2TVW7_MOUSE MS
5.80061	5.74948	5.54034	4.94574	4.61989	5.23867	5.69681	4.93477	0.762045	1.75411	5.78156	+	8.4224e-29	1843700	1	4	4	12.9	52.622	472	Q9QZI9	Q9QZI9	Serine incorporator 3	Serinc3	>sp|Q9QZI9|SERC3_MOUSE Serine incorporator 3 OS=Mus musculus GN=Serinc3 PE=1 SV=2
5.178	5.1283	5.28943	3.93452	4.72554	4.6605	5.19858	4.44019	0.75839	1.3727	5.73311	+	0.00066634	578680	3	1	1	22.2	5.7564	54	E0CYE5;Q91XH6;O88384	E0CYE5;Q91XH6;O88384	Vesicle transport through interaction with t-SNAREs homolog 1B	Vti1b	>tr|E0CYE5|E0CYE5_MOUSE Vesicle transport through interaction with t-SNAREs homolog 1B OS=Mus musculus GN=Vti1b PE=2 SV=1;>tr|Q91XH6|Q91XH6_MOUSE Vesicle transport through interaction with t-SNAREs 1B homolog OS=Mus musculus GN=Vti1b PE=2 SV=1;>sp|O88384|V
5.1245	5.07896	4.97744	4.68483	4.1006	4.1274	5.0603	4.30428	0.756024	1.74505	5.70195	+	1.9652e-08	348080	3	1	1	5.3	47.984	416	P82343-2;D6RHA2;P82343	P82343-2;D6RHA2;P82343	N-acylglucosamine 2-epimerase	Renbp	>sp|P82343-2|RENBP_MOUSE Isoform 2 of N-acylglucosamine 2-epimerase OS=Mus musculus GN=Renbp;>tr|D6RHA2|D6RHA2_MOUSE N-acylglucosamine 2-epimerase OS=Mus musculus GN=Renbp PE=2 SV=2;>sp|P82343|RENBP_MOUSE N-acylglucosamine 2-epimerase OS=Mus musculus GN=Re
5.10116	5.23621	5.20545	4.24169	4.21392	4.81933	5.18094	4.42498	0.755962	1.70056	5.70114	+	0.00021965	458990	3	1	1	1.8	111.56	981	Q920B0-2;Q6ZQ04;Q920B0	Q920B0-2;Q6ZQ04;Q920B0	FERM domain-containing protein 4B	Frmd4b	>sp|Q920B0-2|FRM4B_MOUSE Isoform 2 of FERM domain-containing protein 4B OS=Mus musculus GN=Frmd4b;>tr|Q6ZQ04|Q6ZQ04_MOUSE FERM domain-containing protein 4B (Fragment) OS=Mus musculus GN=Frmd4b PE=2 SV=1;>sp|Q920B0|FRM4B_MOUSE FERM domain-containing protein
7.03906	6.97088	7.07602	6.12123	6.3297	6.37889	7.02865	6.27661	0.752045	3.04985	5.64996	+	9.2303e-208	38057000	2	15	15	27	86.805	793	G3XA10;Q8VEK3	G3XA10;Q8VEK3	Heterogeneous nuclear ribonucleoprotein U	Hnrnpu	>tr|G3XA10|G3XA10_MOUSE Heterogeneous nuclear ribonucleoprotein U OS=Mus musculus GN=Hnrnpu PE=4 SV=1;>sp|Q8VEK3|HNRPU_MOUSE Heterogeneous nuclear ribonucleoprotein U OS=Mus musculus GN=Hnrnpu PE=1 SV=1
6.1261	6.1411	6.22285	5.3367	5.50586	5.39898	6.16335	5.41385	0.749505	3.68961	5.61701	+	8.5011e-93	5179500	1	6	6	36.7	25.745	229	Q9ET26	Q9ET26	RING finger protein 114	Rnf114	>sp|Q9ET26|RN114_MOUSE RING finger protein 114 OS=Mus musculus GN=Rnf114 PE=2 SV=2
6.82007	6.72256	6.9476	6.16616	6.01599	6.06058	6.83008	6.08091	0.749163	3.16295	5.61259	+	1.9455e-134	24404000	1	22	22	26	155.12	1391	Q99P88	Q99P88	Nuclear pore complex protein Nup155	Nup155	>sp|Q99P88|NU155_MOUSE Nuclear pore complex protein Nup155 OS=Mus musculus GN=Nup155 PE=2 SV=1
7.37317	7.19678	7.3608	6.60834	6.41686	6.66123	7.31025	6.56214	0.748109	2.87846	5.59899	+	0	73550000	4	36	36	54.3	74.237	665	P48678;P48678-2;P48678-3;D3YUF7	P48678;P48678-2;P48678-3	Prelamin-A/C;Lamin-A/C	Lmna	>sp|P48678|LMNA_MOUSE Prelamin-A/C OS=Mus musculus GN=Lmna PE=1 SV=2;>sp|P48678-2|LMNA_MOUSE Isoform C of Prelamin-A/C OS=Mus musculus GN=Lmna;>sp|P48678-3|LMNA_MOUSE Isoform C2 of Prelamin-A/C OS=Mus musculus GN=Lmna
6.67466	6.54165	6.58825	5.74291	5.85771	5.96374	6.60152	5.85478	0.746736	3.24905	5.58131	+	5.2287e-31	14277000	4	7	7	35.8	30.345	274	Q9QZ06;Q8C5G6;A9JEI5;F7AT44	Q9QZ06;Q8C5G6;A9JEI5	Toll-interacting protein	Tollip	>sp|Q9QZ06|TOLIP_MOUSE Toll-interacting protein OS=Mus musculus GN=Tollip PE=1 SV=1;>tr|Q8C5G6|Q8C5G6_MOUSE Toll-interacting protein OS=Mus musculus GN=Tollip PE=2 SV=1;>tr|A9JEI5|A9JEI5_MOUSE Toll interacting protein, isoform CRA_b OS=Mus musculus GN=Toll
7.10738	7.07184	7.05308	6.1412	6.29614	6.56872	7.07743	6.33535	0.742083	2.3817	5.52183	+	4.4858e-106	42970000	4	12	12	15	62.43	568	Q8CGA3;Q5ND25;Q5ND24;Q5ND23	Q8CGA3	Large neutral amino acids transporter small subunit 4	Slc43a2	>sp|Q8CGA3|LAT4_MOUSE Large neutral amino acids transporter small subunit 4 OS=Mus musculus GN=Slc43a2 PE=1 SV=1
7.3403	7.35438	7.41086	6.62759	6.65141	6.60893	7.36851	6.62931	0.739202	5.12108	5.48532	+	1.8793e-280	83049000	2	22	22	55.6	71.376	629	P48025;E9PWE9	P48025;E9PWE9	Tyrosine-protein kinase SYK;Tyrosine-protein kinase	Syk	>sp|P48025|KSYK_MOUSE Tyrosine-protein kinase SYK OS=Mus musculus GN=Syk PE=1 SV=2;>tr|E9PWE9|E9PWE9_MOUSE Tyrosine-protein kinase OS=Mus musculus GN=Syk PE=2 SV=1
5.35851	5.60433	5.67365	5.1365	4.65388	4.63362	5.5455	4.808	0.737497	1.74808	5.46382	+	1.783e-06	1239000	1	2	2	2.7	115.43	1038	E9PYG6	E9PYG6		Rasa1	>tr|E9PYG6|E9PYG6_MOUSE Protein Rasa1 OS=Mus musculus GN=Rasa1 PE=2 SV=1
5.33516	5.36849	5.31252	4.22574	4.82563	4.76074	5.33872	4.60404	0.734684	1.73792	5.42855	+	2.7819e-06	722250	2	2	2	10	39.47	349	Q9Z0P5;Q9Z0P5-2	Q9Z0P5;Q9Z0P5-2	Twinfilin-2	Twf2	>sp|Q9Z0P5|TWF2_MOUSE Twinfilin-2 OS=Mus musculus GN=Twf2 PE=1 SV=1;>sp|Q9Z0P5-2|TWF2_MOUSE Isoform 2 of Twinfilin-2 OS=Mus musculus GN=Twf2
5.40423	5.29319	5.44174	4.58418	4.5179	4.85928	5.37972	4.65379	0.725934	2.51122	5.32027	+	1.1208e-06	870270	2	3	3	2.8	145.09	1274	Q60520;Q60520-1	Q60520;Q60520-1	Paired amphipathic helix protein Sin3a	Sin3a	>sp|Q60520|SIN3A_MOUSE Paired amphipathic helix protein Sin3a OS=Mus musculus GN=Sin3a PE=1 SV=3;>sp|Q60520-1|SIN3A_MOUSE Isoform 2 of Paired amphipathic helix protein Sin3a OS=Mus musculus GN=Sin3a
5.25689	5.2616	5.13593	4.84113	4.49965	4.14132	5.21814	4.49404	0.724101	1.60856	5.29786	+	0.00061549	500060	1	1	1	2.2	105.73	953	Q3TXS7	Q3TXS7	26S proteasome non-ATPase regulatory subunit 1	Psmd1	>sp|Q3TXS7|PSMD1_MOUSE 26S proteasome non-ATPase regulatory subunit 1 OS=Mus musculus GN=Psmd1 PE=1 SV=1
5.19648	5.31008	5.2511	4.79164	4.29744	4.50322	5.25255	4.53077	0.721787	2.09736	5.26972	+	2.8487e-15	539700	1	1	1	2.7	53.184	487	Q6DFX2	Q6DFX2	Anthrax toxin receptor 2	Antxr2	>sp|Q6DFX2|ANTR2_MOUSE Anthrax toxin receptor 2 OS=Mus musculus GN=Antxr2 PE=2 SV=1
6.15776	6.18865	6.28641	5.4293	5.39677	5.64824	6.21094	5.49144	0.7195	2.91474	5.24204	+	1.0376e-25	5878800	1	8	8	20.2	47.783	425	O89109	O89109	Intermediate conductance calcium-activated potassium channel protein 4	Kcnn4	>sp|O89109|KCNN4_MOUSE Intermediate conductance calcium-activated potassium channel protein 4 OS=Mus musculus GN=Kcnn4 PE=2 SV=1
4.96271	4.98151	5.48286	4.46137	4.22097	4.58682	5.14236	4.42305	0.71931	1.63229	5.23974	+	1.519e-06	399830	1	2	2	6.7	52.343	477	P15261	P15261	Interferon gamma receptor 1	Ifngr1	>sp|P15261|INGR1_MOUSE Interferon gamma receptor 1 OS=Mus musculus GN=Ifngr1 PE=1 SV=3
7.24177	7.2283	7.34396	6.25244	6.64696	6.77124	7.27134	6.55688	0.714462	1.94856	5.18157	+	8.6127e-60	68573000	1	18	18	18	102.13	931	Q61549	Q61549	EGF-like module-containing mucin-like hormone receptor-like 1	Emr1	>sp|Q61549|EMR1_MOUSE EGF-like module-containing mucin-like hormone receptor-like 1 OS=Mus musculus GN=Emr1 PE=2 SV=1
5.96083	6.11634	5.94665	5.13242	5.30724	5.44807	6.00794	5.29591	0.712031	2.58836	5.15265	+	5.931e-12	3724500	2	4	4	10.6	48.647	433	P46471;Q8BVQ9	P46471;Q8BVQ9	26S protease regulatory subunit 7	Psmc2	>sp|P46471|PRS7_MOUSE 26S protease regulatory subunit 7 OS=Mus musculus GN=Psmc2 PE=1 SV=5;>tr|Q8BVQ9|Q8BVQ9_MOUSE 26S protease regulatory subunit 7 OS=Mus musculus GN=Psmc2 PE=2 SV=1
6.50645	6.52112	6.59044	5.68005	5.87087	5.93311	6.53934	5.82801	0.71133	3.04495	5.14434	+	3.9947e-144	12503000	11	25	25	16.6	233.32	2048	Q69ZN7;E9Q390;Q69ZN7-4;Q69ZN7-2;Q69ZN7-3;Q9ESD7-3;E9QL12;E9PXU9;Q9ESD7;E9Q423;Q9ESD7-2	Q69ZN7;E9Q390;Q69ZN7-4	Myoferlin	Myof	>sp|Q69ZN7|MYOF_MOUSE Myoferlin OS=Mus musculus GN=Myof PE=1 SV=2;>tr|E9Q390|E9Q390_MOUSE Myoferlin OS=Mus musculus GN=Myof PE=2 SV=2;>sp|Q69ZN7-4|MYOF_MOUSE Isoform 4 of Myoferlin OS=Mus musculus GN=Myof
5.82947	5.80852	5.84616	4.70646	5.33985	5.30436	5.82805	5.11689	0.711162	1.58661	5.14235	+	1.9258e-09	2491600	5	4	4	21.9	27.912	260	O35226-5;O35226-4;O35226-3;O35226;O35226-2	O35226-5;O35226-4;O35226-3;O35226;O35226-2	26S proteasome non-ATPase regulatory subunit 4	Psmd4	>sp|O35226-5|PSMD4_MOUSE Isoform Rpn10E of 26S proteasome non-ATPase regulatory subunit 4 OS=Mus musculus GN=Psmd4;>sp|O35226-4|PSMD4_MOUSE Isoform Rpn10D of 26S proteasome non-ATPase regulatory subunit 4 OS=Mus musculus GN=Psmd4;>sp|O35226-3|PSMD4_MOUSE I
5.27131	4.98974	5.24726	4.78889	4.31069	4.31524	5.16944	4.47161	0.697829	1.7281	4.98688	+	1.045e-05	481590	5	2	2	5.5	58.477	532	Q9D074;Q9D074-2;Q9D074-4;Q9D074-3;Q9D074-5	Q9D074;Q9D074-2;Q9D074-4;Q9D074-3;Q9D074-5	E3 ubiquitin-protein ligase MGRN1	Mgrn1	>sp|Q9D074|MGRN1_MOUSE E3 ubiquitin-protein ligase MGRN1 OS=Mus musculus GN=Mgrn1 PE=1 SV=2;>sp|Q9D074-2|MGRN1_MOUSE Isoform 2 of E3 ubiquitin-protein ligase MGRN1 OS=Mus musculus GN=Mgrn1;>sp|Q9D074-4|MGRN1_MOUSE Isoform 4 of E3 ubiquitin-protein ligase M
5.43751	5.21325	5.49737	4.75369	4.65707	4.64756	5.38271	4.6861	0.696608	2.77185	4.97288	+	2.4782e-07	898110	1	2	2	10.3	29.546	263	Q9R1P4	Q9R1P4	Proteasome subunit alpha type-1	Psma1	>sp|Q9R1P4|PSA1_MOUSE Proteasome subunit alpha type-1 OS=Mus musculus GN=Psma1 PE=1 SV=1
5.30882	4.89585	4.98774	4.15434	4.61989	4.34169	5.06414	4.37197	0.692164	1.70235	4.92225	+	7.2613e-08	421190	6	2	2	3.8	70.147	626	Q5FWX7;A2A8Z1-2;E9Q6C1;F6UHR6;E9PXZ2;A2A8Z1	Q5FWX7;A2A8Z1-2;E9Q6C1;F6UHR6;E9PXZ2;A2A8Z1	Oxysterol-binding protein;Oxysterol-binding protein-related protein 9	Osbpl9	>tr|Q5FWX7|Q5FWX7_MOUSE Oxysterol-binding protein OS=Mus musculus GN=Osbpl9 PE=2 SV=1;>sp|A2A8Z1-2|OSBL9_MOUSE Isoform 2 of Oxysterol-binding protein-related protein 9 OS=Mus musculus GN=Osbpl9;>tr|E9Q6C1|E9Q6C1_MOUSE Oxysterol-binding protein OS=Mus muscu
4.80054	5.04446	4.93427	4.50565	4.09379	4.12055	4.92642	4.24	0.686428	1.98499	4.85767	+	5.7323e-05	259910	4	1	1	3.7	64.624	591	Q0P5V9-3;F7BEQ1;Q0P5V9;Q0P5V9-2	Q0P5V9-3;F7BEQ1;Q0P5V9;Q0P5V9-2	Solute carrier family 45 member 4	Slc45a4	>sp|Q0P5V9-3|S45A4_MOUSE Isoform 3 of Solute carrier family 45 member 4 OS=Mus musculus GN=Slc45a4;>tr|F7BEQ1|F7BEQ1_MOUSE Solute carrier family 45 member 4 (Fragment) OS=Mus musculus GN=Slc45a4 PE=4 SV=1;>sp|Q0P5V9|S45A4_MOUSE Solute carrier family 45 mem
6.05219	6.05038	6.05385	5.22634	5.51315	5.37809	6.05214	5.37253	0.679613	2.91963	4.78203	+	6.2775e-30	4115900	3	4	4	12.3	75.737	649	Q8C561-2;Q8C561;Q8C561-3	Q8C561-2;Q8C561;Q8C561-3	LMBR1 domain-containing protein 2	Lmbrd2	>sp|Q8C561-2|LMBD2_MOUSE Isoform 2 of LMBR1 domain-containing protein 2 OS=Mus musculus GN=Lmbrd2;>sp|Q8C561|LMBD2_MOUSE LMBR1 domain-containing protein 2 OS=Mus musculus GN=Lmbrd2 PE=2 SV=1;>sp|Q8C561-3|LMBD2_MOUSE Isoform 3 of LMBR1 domain-containing pro
5.58678	5.43028	5.32298	4.72911	4.71625	4.85712	5.44668	4.76749	0.679193	2.80382	4.77742	+	1.0816e-12	1043500	3	4	4	9.7	81.11	702	E9Q4T8;Q9JLV5;F6UY44	E9Q4T8;Q9JLV5	Cullin-3	Cul3	>tr|E9Q4T8|E9Q4T8_MOUSE Cullin-3 OS=Mus musculus GN=Cul3 PE=2 SV=1;>sp|Q9JLV5|CUL3_MOUSE Cullin-3 OS=Mus musculus GN=Cul3 PE=1 SV=1
5.3766	5.2383	4.7172	4.28504	4.48394	4.5279	5.1107	4.4323	0.678399	1.46908	4.76869	+	9.9663e-05	493730	1	1	1	3.8	44.868	397	P63037	P63037	DnaJ homolog subfamily A member 1	Dnaja1	>sp|P63037|DNJA1_MOUSE DnaJ homolog subfamily A member 1 OS=Mus musculus GN=Dnaja1 PE=1 SV=1
6.63197	6.50977	6.60687	5.72945	6.0381	5.95664	6.58287	5.90807	0.674806	2.60633	4.7294	+	0	14097000	2	25	13	33.9	111.69	1013	Q6PIC6;Q8VCE0	Q6PIC6;Q8VCE0	Sodium/potassium-transporting ATPase subunit alpha-3	Atp1a3	>sp|Q6PIC6|AT1A3_MOUSE Sodium/potassium-transporting ATPase subunit alpha-3 OS=Mus musculus GN=Atp1a3 PE=1 SV=1;>tr|Q8VCE0|Q8VCE0_MOUSE ATPase, Na+/K+ transporting, alpha 3 polypeptide OS=Mus musculus GN=Atp1a3 PE=2 SV=1
7.15869	6.51008	6.73035	6.02678	6.30194	6.05312	6.79971	6.12728	0.672429	1.48596	4.70359	+	1.8931e-54	27220000	5	5	3	53.9	13.509	128	Q3THW5;P0C0S6;Q8R029;G3UWL7;Q3UA95	Q3THW5;P0C0S6;Q8R029	Histone H2A.V;Histone H2A.Z;Histone H2A	H2afv;H2afz	>sp|Q3THW5|H2AV_MOUSE Histone H2A.V OS=Mus musculus GN=H2afv PE=1 SV=3;>sp|P0C0S6|H2AZ_MOUSE Histone H2A.Z OS=Mus musculus GN=H2afz PE=1 SV=2;>tr|Q8R029|Q8R029_MOUSE Histone H2A OS=Mus musculus GN=H2afv PE=3 SV=1
4.98106	4.984	4.9033	4.08752	4.43724	4.3284	4.95612	4.28439	0.671729	2.48846	4.69601	+	7.7784e-05	272150	3	1	1	30.8	5.4534	52	D6REI7;D6RD00;Q9D7H3	D6REI7;D6RD00;Q9D7H3	RNA 3-terminal phosphate cyclase	Rtca;RtcA	>tr|D6REI7|D6REI7_MOUSE Protein Rtca OS=Mus musculus GN=Rtca PE=2 SV=1;>tr|D6RD00|D6RD00_MOUSE Protein Rtca OS=Mus musculus GN=Rtca PE=2 SV=1;>sp|Q9D7H3|RTCA_MOUSE RNA 3-terminal phosphate cyclase OS=Mus musculus GN=RtcA PE=2 SV=2
6.31838	6.25885	6.07048	5.1246	5.83424	5.68279	6.2159	5.54721	0.668693	1.36772	4.6633	+	7.0696e-51	6370300	4	13	13	7	276.47	2571	G3X973;Q8R4Y4-2;Q8R4Y4;F7BK35	G3X973;Q8R4Y4-2;Q8R4Y4	Stabilin-1	Stab1	>tr|G3X973|G3X973_MOUSE Stabilin 1, isoform CRA_a OS=Mus musculus GN=Stab1 PE=4 SV=1;>sp|Q8R4Y4-2|STAB1_MOUSE Isoform 2 of Stabilin-1 OS=Mus musculus GN=Stab1;>sp|Q8R4Y4|STAB1_MOUSE Stabilin-1 OS=Mus musculus GN=Stab1 PE=1 SV=1
6.08336	6.12991	6.11267	5.48772	5.44869	5.38356	6.10865	5.43999	0.668658	4.44104	4.66292	+	4.7165e-14	4686700	1	3	3	7.2	57.872	531	Q9QXW9	Q9QXW9	Large neutral amino acids transporter small subunit 2	Slc7a8	>sp|Q9QXW9|LAT2_MOUSE Large neutral amino acids transporter small subunit 2 OS=Mus musculus GN=Slc7a8 PE=1 SV=1
5.77324	5.70668	5.82962	5.22812	5.28459	4.79257	5.76985	5.10176	0.668087	1.85982	4.65679	+	7.6684e-16	2201400	2	5	5	9.5	108.11	947	Q9DBR1-2;Q9DBR1	Q9DBR1-2;Q9DBR1	5-3 exoribonuclease 2	Xrn2	>sp|Q9DBR1-2|XRN2_MOUSE Isoform 2 of 5-3 exoribonuclease 2 OS=Mus musculus GN=Xrn2;>sp|Q9DBR1|XRN2_MOUSE 5-3 exoribonuclease 2 OS=Mus musculus GN=Xrn2 PE=1 SV=1
5.00078	5.0249	5.04068	4.37791	4.41005	4.28889	5.02212	4.35895	0.663167	4.19639	4.60433	+	1.1417e-105	315900	3	10	1	36.3	37.273	328	E9Q9E8;Q18PI6-3;Q18PI6-2	E9Q9E8;Q18PI6-3;Q18PI6-2		Cd84	>tr|E9Q9E8|E9Q9E8_MOUSE SLAM family member 5 OS=Mus musculus GN=Cd84 PE=2 SV=1;>sp|Q18PI6-3|SLAF5_MOUSE Isoform 3 of SLAM family member 5 OS=Mus musculus GN=Cd84;>sp|Q18PI6-2|SLAF5_MOUSE Isoform 2 of SLAM family member 5 OS=Mus musculus GN=Cd84
5.3598	5.37236	5.23409	4.4899	4.73434	4.75315	5.32208	4.65913	0.66295	2.64395	4.60204	+	9.4235e-05	690350	1	2	2	11.7	26.372	240	O09061	O09061	Proteasome subunit beta type-1	Psmb1	>sp|O09061|PSB1_MOUSE Proteasome subunit beta type-1 OS=Mus musculus GN=Psmb1 PE=1 SV=1
7.79512	7.75349	7.80564	7.00796	6.8848	7.4751	7.78475	7.12262	0.66213	1.66915	4.59335	+	0	230710000	8	37	35	63.2	70.87	646	P63017;Q504P4;P17156;D3Z5E2;D3YW43;P16627;Q61696;P17879	P63017;Q504P4	Heat shock cognate 71 kDa protein	Hspa8	>sp|P63017|HSP7C_MOUSE Heat shock cognate 71 kDa protein OS=Mus musculus GN=Hspa8 PE=1 SV=1;>tr|Q504P4|Q504P4_MOUSE Heat shock cognate 71 kDa protein OS=Mus musculus GN=Hspa8 PE=2 SV=1
5.52675	5.3138	5.46869	4.97383	4.50366	4.85882	5.43641	4.77877	0.657643	1.87716	4.54614	+	0.00020371	930680	4	1	1	3.6	47.575	420	Q9D5H8;E9Q418;Q64729-2;Q64729	Q9D5H8;E9Q418;Q64729-2;Q64729	TGF-beta receptor type-1	Tgfbr1	>tr|Q9D5H8|Q9D5H8_MOUSE TGF-beta receptor type-1 OS=Mus musculus GN=Tgfbr1 PE=2 SV=1;>tr|E9Q418|E9Q418_MOUSE TGF-beta receptor type-1 OS=Mus musculus GN=Tgfbr1 PE=2 SV=1;>sp|Q64729-2|TGFR1_MOUSE Isoform 2 of TGF-beta receptor type-1 OS=Mus musculus GN=Tgfb
5.4049	5.34879	4.86714	4.65273	4.36705	4.6326	5.20695	4.55079	0.656155	1.55767	4.53059	+	6.8202e-05	550930	1	2	2	3.6	102.45	917	Q00560	Q00560	Interleukin-6 receptor subunit beta	Il6st	>sp|Q00560|IL6RB_MOUSE Interleukin-6 receptor subunit beta OS=Mus musculus GN=Il6st PE=1 SV=2
5.51842	5.5797	5.49431	4.45701	5.00694	5.1602	5.53081	4.87471	0.656098	1.4206	4.52999	+	7.8918e-12	1268200	2	3	3	11	51.564	474	P40124;B1ARS0	P40124	Adenylyl cyclase-associated protein 1	Cap1	>sp|P40124|CAP1_MOUSE Adenylyl cyclase-associated protein 1 OS=Mus musculus GN=Cap1 PE=1 SV=4
6.22763	6.11684	6.2975	5.34406	5.6289	5.71602	6.21399	5.56299	0.650997	2.20055	4.4771	+	5.8587e-71	6147800	1	14	14	12.2	197.24	1816	Q6PFD9	Q6PFD9	Nuclear pore complex protein Nup98-Nup96;Nuclear pore complex protein Nup98;Nuclear pore complex protein Nup96	Nup98	>sp|Q6PFD9|NUP98_MOUSE Nuclear pore complex protein Nup98-Nup96 OS=Mus musculus GN=Nup98 PE=1 SV=2
5.9818	6.02604	6.16376	5.13255	5.30201	5.79626	6.0572	5.41027	0.646927	1.45482	4.43534	+	2.7496e-11	4440500	2	5	5	27.4	31.419	270	P14148;F6XI62	P14148;F6XI62	60S ribosomal protein L7	Rpl7	>sp|P14148|RL7_MOUSE 60S ribosomal protein L7 OS=Mus musculus GN=Rpl7 PE=2 SV=2;>tr|F6XI62|F6XI62_MOUSE 60S ribosomal protein L7 (Fragment) OS=Mus musculus GN=Rpl7 PE=3 SV=1
4.91146	4.93094	4.89319	4.32773	4.44058	4.02849	4.91186	4.2656	0.646261	2.19664	4.42854	+	0.00033267	245050	3	2	2	1.3	181.43	1613	Q3TKT4;Q3TKT4-2;G3UX35	Q3TKT4;Q3TKT4-2;G3UX35	Transcription activator BRG1	Smarca4	>sp|Q3TKT4|SMCA4_MOUSE Transcription activator BRG1 OS=Mus musculus GN=Smarca4 PE=1 SV=1;>sp|Q3TKT4-2|SMCA4_MOUSE Isoform 2 of Transcription activator BRG1 OS=Mus musculus GN=Smarca4;>tr|G3UX35|G3UX35_MOUSE Transcription activator BRG1 (Fragment) OS=Mus mu
5.77452	5.86158	5.94672	5.13466	5.15388	5.35675	5.86094	5.21509	0.645842	2.76054	4.42428	+	1.0599e-16	2712900	2	4	4	6	119.36	1032	P58682;A2AHI8	P58682	Toll-like receptor 8	Tlr8	>sp|P58682|TLR8_MOUSE Toll-like receptor 8 OS=Mus musculus GN=Tlr8 PE=1 SV=2
5.72391	5.58627	5.59477	4.97002	5.18061	4.81733	5.63498	4.98932	0.645664	2.3148	4.42246	+	9.2752e-11	1619200	4	4	4	7.6	68.937	605	Q80U63-2;Q80U63;A2A7Y8;A8Y5E5	Q80U63-2;Q80U63	Mitofusin-2	Mfn2	>sp|Q80U63-2|MFN2_MOUSE Isoform 2 of Mitofusin-2 OS=Mus musculus GN=Mfn2;>sp|Q80U63|MFN2_MOUSE Mitofusin-2 OS=Mus musculus GN=Mfn2 PE=1 SV=3
5.70865	5.62392	5.55817	5.16101	4.86673	4.93025	5.63025	4.986	0.64425	2.53365	4.40809	+	2.7755e-12	1597100	2	5	5	26.6	33.289	289	Q91YY4;H3BLF0	Q91YY4	ATP synthase mitochondrial F1 complex assembly factor 2	Atpaf2	>sp|Q91YY4|ATPF2_MOUSE ATP synthase mitochondrial F1 complex assembly factor 2 OS=Mus musculus GN=Atpaf2 PE=2 SV=1
6.88197	6.75384	6.85052	6.08293	6.13191	6.33969	6.82878	6.18484	0.643935	2.73822	4.40489	+	1.1269e-178	25133000	2	33	33	20.3	273.61	2335	Q99PV0;B7ZC27	Q99PV0	Pre-mRNA-processing-splicing factor 8	Prpf8	>sp|Q99PV0|PRP8_MOUSE Pre-mRNA-processing-splicing factor 8 OS=Mus musculus GN=Prpf8 PE=1 SV=2
5.88443	5.8227	5.87776	5.26465	5.02301	5.37742	5.86163	5.22169	0.63994	2.4154	4.36456	+	1.7127e-09	2713700	2	2	2	5.8	46.276	428	Q9D304;A2AGL8	Q9D304;A2AGL8	E3 ubiquitin-protein ligase RNF128	Rnf128	>sp|Q9D304|RN128_MOUSE E3 ubiquitin-protein ligase RNF128 OS=Mus musculus GN=Rnf128 PE=1 SV=1;>tr|A2AGL8|A2AGL8_MOUSE E3 ubiquitin-protein ligase RNF128 OS=Mus musculus GN=Rnf128 PE=2 SV=1
5.06393	5.04269	5.23449	4.70702	4.28767	4.4284	5.11371	4.47436	0.639345	2.01644	4.35858	+	3.857e-07	397780	1	1	1	3.8	50.508	453	Q9QZI8	Q9QZI8	Serine incorporator 1	Serinc1	>sp|Q9QZI8|SERC1_MOUSE Serine incorporator 1 OS=Mus musculus GN=Serinc1 PE=1 SV=1
4.88509	5.30899	5.07181	4.60407	4.1889	4.55801	5.08863	4.45033	0.638303	1.62392	4.34814	+	2.8649e-16	398430	2	2	2	5.8	64.218	567	Q62312-2;Q62312	Q62312-2;Q62312	TGF-beta receptor type-2	Tgfbr2	>sp|Q62312-2|TGFR2_MOUSE Isoform RII-1 of TGF-beta receptor type-2 OS=Mus musculus GN=Tgfbr2;>sp|Q62312|TGFR2_MOUSE TGF-beta receptor type-2 OS=Mus musculus GN=Tgfbr2 PE=2 SV=1
5.44482	5.28124	5.27782	4.82164	4.92727	4.34331	5.33463	4.69741	0.637219	1.56057	4.3373	+	2.2323e-15	659180	2	2	2	16.3	24.527	227	Q99NH8;Q99NH8-2	Q99NH8;Q99NH8-2	Triggering receptor expressed on myeloid cells 2	Trem2	>sp|Q99NH8|TREM2_MOUSE Triggering receptor expressed on myeloid cells 2 OS=Mus musculus GN=Trem2 PE=1 SV=1;>sp|Q99NH8-2|TREM2_MOUSE Isoform 2 of Triggering receptor expressed on myeloid cells 2 OS=Mus musculus GN=Trem2
7.5411	7.5152	7.58734	6.74578	6.93926	7.04922	7.54788	6.91142	0.636461	2.65471	4.32973	+	0	131640000	2	125	125	34.8	517.31	4543	Q9QXS1-3;E9QMZ5	Q9QXS1-3;E9QMZ5		Plec	>sp|Q9QXS1-3|PLEC_MOUSE Isoform PLEC-1A of Plectin OS=Mus musculus GN=Plec;>tr|E9QMZ5|E9QMZ5_MOUSE Plectin OS=Mus musculus GN=Plec PE=2 SV=1
5.36695	5.29059	5.37073	4.30665	4.85943	4.95652	5.34276	4.70753	0.635225	1.44642	4.31743	+	1.4174e-44	825670	1	2	2	11.6	32.542	294	P49070	P49070	Calcium signal-modulating cyclophilin ligand	Camlg	>sp|P49070|CAMLG_MOUSE Calcium signal-modulating cyclophilin ligand OS=Mus musculus GN=Camlg PE=1 SV=2
6.90941	6.82236	6.87836	6.19689	6.25103	6.26176	6.87004	6.23656	0.633482	4.39261	4.30013	+	4.5817e-41	27501000	5	9	9	42	30.735	276	G5E8W9;O88876;B1ARS9;O88876-2;H7BX54	G5E8W9;O88876;B1ARS9;O88876-2	Short-chain dehydrogenase/reductase 3	Dhrs3	>tr|G5E8W9|G5E8W9_MOUSE Dehydrogenase/reductase (SDR family) member 3, isoform CRA_a OS=Mus musculus GN=Dhrs3 PE=3 SV=1;>sp|O88876|DHRS3_MOUSE Short-chain dehydrogenase/reductase 3 OS=Mus musculus GN=Dhrs3 PE=2 SV=2;>tr|B1ARS9|B1ARS9_MOUSE Short-chain dehy
6.39319	6.37632	6.52256	5.75864	5.76468	5.88338	6.43069	5.80223	0.628458	3.28648	4.25067	+	2.6559e-88	10102000	7	14	12	31.8	69.501	635	O70161-3;O70161;F8WHW6;O70161-2;F7C0X9;E0CYP4;F6SMP3	O70161-3;O70161;F8WHW6;O70161-2	Phosphatidylinositol 4-phosphate 5-kinase type-1 gamma	Pip5k1c	>sp|O70161-3|PI51C_MOUSE Isoform 3 of Phosphatidylinositol 4-phosphate 5-kinase type-1 gamma OS=Mus musculus GN=Pip5k1c;>sp|O70161|PI51C_MOUSE Phosphatidylinositol 4-phosphate 5-kinase type-1 gamma OS=Mus musculus GN=Pip5k1c PE=1 SV=2;>tr|F8WHW6|F8WHW6_MOU
4.94424	5.25399	5.29239	4.3708	4.67101	4.58555	5.16354	4.54246	0.621085	1.92487	4.17912	+	0.00013901	548870	6	2	2	2.2	136.48	1214	H9H9S3;Q9R0G7;E9PXY5;H3BJU2;E9PX55;Q64318	H9H9S3;Q9R0G7;E9PXY5;H3BJU2;E9PX55;Q64318	Zinc finger E-box-binding homeobox 2;Zinc finger E-box-binding homeobox 1	Zeb2;Zeb1	>tr|H9H9S3|H9H9S3_MOUSE Zinc finger E-box-binding homeobox 2 OS=Mus musculus GN=Zeb2 PE=2 SV=1;>sp|Q9R0G7|ZEB2_MOUSE Zinc finger E-box-binding homeobox 2 OS=Mus musculus GN=Zeb2 PE=1 SV=2;>tr|E9PXY5|E9PXY5_MOUSE Zinc finger E-box-binding homeobox 1 (Fragme
6.08838	6.17228	6.05385	5.121	5.67295	5.66938	6.10484	5.48778	0.617061	1.52569	4.14058	+	8.6454e-44	4914700	1	5	5	29.8	24.205	208	P62242	P62242	40S ribosomal protein S8	Rps8	>sp|P62242|RS8_MOUSE 40S ribosomal protein S8 OS=Mus musculus GN=Rps8 PE=1 SV=2
5.82894	5.65445	5.66211	5.17528	5.08264	5.03647	5.71516	5.09813	0.617033	3.03793	4.14031	+	2.1734e-06	1964500	5	2	2	9.3	31.414	289	Q9WV02-2;A2AFI3;Q91VM5;Q9WV02;A2AFI4	Q9WV02-2;A2AFI3;Q91VM5;Q9WV02;A2AFI4	RNA binding motif protein, X-linked-like-1;RNA-binding motif protein, X chromosome;RNA-binding motif protein, X chromosome, N-terminally processed	Rbmx;Rbmxl1	>sp|Q9WV02-2|RBMX_MOUSE Isoform 2 of RNA-binding motif protein, X chromosome OS=Mus musculus GN=Rbmx;>tr|A2AFI3|A2AFI3_MOUSE RNA binding motif protein, X chromosome, isoform CRA_b OS=Mus musculus GN=Rbmx PE=4 SV=1;>sp|Q91VM5|RMXL1_MOUSE RNA binding motif p
6.55102	6.56967	6.62209	5.73198	6.09138	6.07802	6.58093	5.96713	0.613796	2.16638	4.10957	+	1.6484e-32	14428000	2	9	9	23.5	37.872	340	Q8BFZ9;E9PUH5	Q8BFZ9	Erlin-2	Erlin2	>sp|Q8BFZ9|ERLN2_MOUSE Erlin-2 OS=Mus musculus GN=Erlin2 PE=1 SV=1
5.09325	5.18523	4.85952	4.10027	4.58981	4.6179	5.046	4.43599	0.610007	1.45955	4.07387	+	1.8873e-06	349500	3	2	2	7.7	56.059	504	D3Z4V1;Q922V4;F8WI31	D3Z4V1;Q922V4;F8WI31	Pleiotropic regulator 1	Plrg1	>tr|D3Z4V1|D3Z4V1_MOUSE Pleiotropic regulator 1 OS=Mus musculus GN=Plrg1 PE=2 SV=1;>sp|Q922V4|PLRG1_MOUSE Pleiotropic regulator 1 OS=Mus musculus GN=Plrg1 PE=2 SV=1;>tr|F8WI31|F8WI31_MOUSE Pleiotropic regulator 1 OS=Mus musculus GN=Plrg1 PE=2 SV=1
5.4269	5.34637	5.33108	4.43184	4.89794	4.94462	5.36812	4.75813	0.609988	1.66834	4.07369	+	6.6603e-12	870670	1	2	2	23	17.749	161	Q9CQ22	Q9CQ22	Ragulator complex protein LAMTOR1	Lamtor1	>sp|Q9CQ22|LTOR1_MOUSE Ragulator complex protein LAMTOR1 OS=Mus musculus GN=Lamtor1 PE=1 SV=1
5.19535	5.0327	4.76347	4.30451	4.46075	4.40456	4.99717	4.38994	0.607231	1.97654	4.04791	+	3.3957e-111	351520	4	11	2	14.4	122.29	1107	Q32ME1;F7AAP4;E9Q828;Q6Q477	Q32ME1;F7AAP4;E9Q828;Q6Q477		Atp2b4	>tr|Q32ME1|Q32ME1_MOUSE ATPase, Ca++ transporting, plasma membrane 4 OS=Mus musculus GN=Atp2b4 PE=2 SV=1;>tr|F7AAP4|F7AAP4_MOUSE Protein Atp2b4 OS=Mus musculus GN=Atp2b4 PE=2 SV=1;>tr|E9Q828|E9Q828_MOUSE Protein Atp2b4 OS=Mus musculus GN=Atp2b4 PE=2 SV=1;>
6.75484	6.68258	6.62617	5.97793	6.16247	6.10534	6.68786	6.08191	0.605946	3.10586	4.03595	+	9.2521e-64	18408000	2	11	11	32.2	63.769	572	P52019;Q3TSS7	P52019;Q3TSS7	Squalene monooxygenase	Sqle	>sp|P52019|ERG1_MOUSE Squalene monooxygenase OS=Mus musculus GN=Sqle PE=2 SV=1;>tr|Q3TSS7|Q3TSS7_MOUSE Squalene monooxygenase OS=Mus musculus GN=Sqle PE=2 SV=1
6.52069	6.43372	6.47797	5.84513	5.90173	5.87148	6.47746	5.87278	0.604679	4.44872	4.0242	+	3.2557e-33	11279000	2	7	7	20.5	59.842	531	Q8K4Q7;D3Z254	Q8K4Q7;D3Z254	Ceramide kinase	Cerk	>sp|Q8K4Q7|CERK1_MOUSE Ceramide kinase OS=Mus musculus GN=Cerk PE=2 SV=2;>tr|D3Z254|D3Z254_MOUSE Ceramide kinase OS=Mus musculus GN=Cerk PE=2 SV=1
7.09219	7.06021	7.17339	6.41293	6.54406	6.55949	7.1086	6.50549	0.603106	3.3331	4.00964	+	4.8451e-221	48474000	6	30	30	32.5	134.75	1220	G5E829;Q8C048;A2ALL9;Q9R0K7;Q0VF55;F8WHB1	G5E829		Atp2b1	>tr|G5E829|G5E829_MOUSE MCG13663, isoform CRA_a OS=Mus musculus GN=Atp2b1 PE=3 SV=1
5.00971	4.88617	5.09297	4.09353	4.52951	4.55809	4.99628	4.39371	0.602571	1.68971	4.00471	+	0	303070	34	125	1	34	533.53	4686	Q9QXS1-2;E9QPE8;Q9QXS1;E9QN87;Q9QXS1-10;E9Q153;Q9QXS1-9;Q9QXS1-12;E9QKX4;Q9QXS1-11;Q9QXS1-13;E9QLJ5;Q9QXS1-5;E9PY96;Q9QXS1-16;Q9QXS1-4;E9QL05;Q9QXS1-14;E9QQ00;Q9QXS1-6;Q9QXS1-7;Q9QXS1-8;E9QK43;Q9QXS1-15;E9Q3W4;F6R059;E9Q9J6;E9PW24;B1ARU1;Q8R0W0;E9QA63;B1ARU4;Q9QXZ0;E9PVY8	Q9QXS1-2;E9QPE8;Q9QXS1;E9QN87;Q9QXS1-10;E9Q153;Q9QXS1-9;Q9QXS1-12;E9QKX4;Q9QXS1-11;Q9QXS1-13;E9QLJ5;Q9QXS1-5;E9PY96;Q9QXS1-16;Q9QXS1-4;E9QL05;Q9QXS1-14;E9QQ00;Q9QXS1-6;Q9QXS1-7;Q9QXS1-8;E9QK43;Q9QXS1-15;E9Q3W4	Plectin	Plec	>sp|Q9QXS1-2|PLEC_MOUSE Isoform PLEC-1 of Plectin OS=Mus musculus GN=Plec;>tr|E9QPE8|E9QPE8_MOUSE Plectin OS=Mus musculus GN=Plec PE=2 SV=1;>sp|Q9QXS1|PLEC_MOUSE Plectin OS=Mus musculus GN=Plec PE=1 SV=2;>tr|E9QN87|E9QN87_MOUSE Plectin OS=Mus musculus GN=P
5.79089	5.86685	5.85838	5.31256	5.10326	5.30094	5.83871	5.23892	0.599789	2.94417	3.97914	+	1.0854e-19	2607700	1	5	5	7.4	114.44	991	Q6R5N8	Q6R5N8	Toll-like receptor 13	Tlr13	>sp|Q6R5N8|TLR13_MOUSE Toll-like receptor 13 OS=Mus musculus GN=Tlr13 PE=1 SV=1
5.89784	5.87962	5.97352	5.34797	5.33526	5.27149	5.91699	5.31824	0.598752	4.05824	3.96964	+	3.5836e-09	3115200	4	3	3	10.6	55.067	530	Q8K2K6-3;Q8K2K6-1;Q8K2K6;Q8K2K6-2	Q8K2K6-3;Q8K2K6-1;Q8K2K6;Q8K2K6-2	Arf-GAP domain and FG repeat-containing protein 1	Agfg1	>sp|Q8K2K6-3|AGFG1_MOUSE Isoform 3 of Arf-GAP domain and FG repeat-containing protein 1 OS=Mus musculus GN=Agfg1;>sp|Q8K2K6-1|AGFG1_MOUSE Isoform 1 of Arf-GAP domain and FG repeat-containing protein 1 OS=Mus musculus GN=Agfg1;>sp|Q8K2K6|AGFG1_MOUSE Arf-GAP
4.96141	4.88762	5.08845	4.03422	4.4221	4.68851	4.97916	4.38161	0.597552	1.401	3.9587	+	1.3531e-05	291280	1	2	1	4.8	46.784	420	Q61635	Q61635		Ifi47	>tr|Q61635|Q61635_MOUSE GTP-binding protein OS=Mus musculus GN=Ifi47 PE=2 SV=1
5.42341	5.37109	5.48322	4.74287	5.10123	4.64851	5.4259	4.83087	0.595033	1.86366	3.9358	+	2.1464e-07	985930	1	2	2	8.9	35.235	314	O35309	O35309	N-myc-interactor	Nmi	>sp|O35309|NMI_MOUSE N-myc-interactor OS=Mus musculus GN=Nmi PE=2 SV=1
5.18585	5.33866	5.43191	4.57085	4.76205	4.84435	5.31881	4.72575	0.593054	2.26807	3.91791	+	8.8645e-08	769550	1	3	3	9.3	48.206	432	Q99N87	Q99N87	28S ribosomal protein S5, mitochondrial	Mrps5	>sp|Q99N87|RT05_MOUSE 28S ribosomal protein S5, mitochondrial OS=Mus musculus GN=Mrps5 PE=2 SV=1
5.50305	5.29791	5.36369	4.84022	4.84903	4.70196	5.38822	4.79707	0.591147	2.81076	3.90074	+	4.4446e-09	748060	6	5	5	6.7	85.778	766	B1ATZ0;B1ATZ1;Q99LI8;Q3UMA3;B1ATY9;F6VV02	B1ATZ0;B1ATZ1;Q99LI8;Q3UMA3;B1ATY9	Hepatocyte growth factor-regulated tyrosine kinase substrate	Hgs	>tr|B1ATZ0|B1ATZ0_MOUSE Hepatocyte growth factor-regulated tyrosine kinase substrate OS=Mus musculus GN=Hgs PE=2 SV=1;>tr|B1ATZ1|B1ATZ1_MOUSE Hepatocyte growth factor-regulated tyrosine kinase substrate OS=Mus musculus GN=Hgs PE=2 SV=1;>sp|Q99LI8|HGS_MOUSE
6.43985	6.39109	6.4603	5.79465	6.02853	5.69488	6.43041	5.83935	0.59106	2.37147	3.89996	+	2.0052e-24	10287000	2	3	3	64.8	7.7987	71	G3UZX2;P60605	G3UZX2;P60605	Ubiquitin-conjugating enzyme E2 G2	Ube2g2	>tr|G3UZX2|G3UZX2_MOUSE Ubiquitin-conjugating enzyme E2 G2 (Fragment) OS=Mus musculus GN=Ube2g2 PE=2 SV=1;>sp|P60605|UB2G2_MOUSE Ubiquitin-conjugating enzyme E2 G2 OS=Mus musculus GN=Ube2g2 PE=1 SV=1
5.2183	5.09384	5.15643	4.28522	4.74976	4.66197	5.15619	4.56565	0.59054	1.79912	3.89529	+	2.0118e-06	478710	1	2	2	4.6	77.524	698	Q8C0K8	Q8C0K8		Uvrag	>tr|Q8C0K8|Q8C0K8_MOUSE Protein Uvrag OS=Mus musculus GN=Uvrag PE=2 SV=1
5.69062	5.62484	5.71002	4.97096	5.24067	5.05519	5.67516	5.08894	0.586223	2.65934	3.85676	+	4.5844e-06	1806000	1	2	2	6.8	59.74	548	P41251	P41251	Natural resistance-associated macrophage protein 1	Slc11a1	>sp|P41251|NRAM1_MOUSE Natural resistance-associated macrophage protein 1 OS=Mus musculus GN=Slc11a1 PE=2 SV=2
5.13713	5.14823	4.93938	4.27291	4.58475	4.61356	5.07492	4.4904	0.584511	1.98246	3.84159	+	0.00063105	364770	5	1	1	11	11.823	109	D3Z354;D3YXD7;D3Z6P5;Q75N73-2;Q75N73	D3Z354;D3YXD7;D3Z6P5;Q75N73-2;Q75N73	Zinc transporter ZIP14	Slc39a14	>tr|D3Z354|D3Z354_MOUSE Zinc transporter ZIP14 (Fragment) OS=Mus musculus GN=Slc39a14 PE=2 SV=1;>tr|D3YXD7|D3YXD7_MOUSE Zinc transporter ZIP14 (Fragment) OS=Mus musculus GN=Slc39a14 PE=2 SV=1;>tr|D3Z6P5|D3Z6P5_MOUSE Zinc transporter ZIP14 (Fragment) OS=Mus
5.64104	5.70393	5.62546	5.16289	5.07904	4.97616	5.65681	5.0727	0.584112	3.23094	3.83806	+	4.1421e-17	1725600	2	6	6	9.7	94.138	845	Q3TZZ7;Q3TZZ7-2	Q3TZZ7;Q3TZZ7-2	Extended synaptotagmin-2	Esyt2	>sp|Q3TZZ7|ESYT2_MOUSE Extended synaptotagmin-2 OS=Mus musculus GN=Esyt2 PE=1 SV=1;>sp|Q3TZZ7-2|ESYT2_MOUSE Isoform 2 of Extended synaptotagmin-2 OS=Mus musculus GN=Esyt2
6.53573	6.51176	6.53692	5.83818	6.01732	5.9869	6.52814	5.94747	0.580668	3.31281	3.80775	+	9.388e-60	12825000	3	12	12	16.6	113.1	1013	P11103;Q921K2;P11103-2	P11103;Q921K2	Poly [ADP-ribose] polymerase 1	Parp1	>sp|P11103|PARP1_MOUSE Poly [ADP-ribose] polymerase 1 OS=Mus musculus GN=Parp1 PE=1 SV=3;>tr|Q921K2|Q921K2_MOUSE Poly (ADP-ribose) polymerase family, member 1 OS=Mus musculus GN=Parp1 PE=2 SV=1
4.8066	4.74489	5.13316	4.59868	4.16396	4.19102	4.89488	4.31789	0.576996	1.44787	3.77569	+	0.00062027	135880	2	1	1	13	12.509	115	D6RI31;Q8BFQ6	D6RI31;Q8BFQ6	Disrupted in renal carcinoma protein 2 homolog	Dirc2	>tr|D6RI31|D6RI31_MOUSE Disrupted in renal carcinoma protein 2 homolog OS=Mus musculus GN=Dirc2 PE=2 SV=1;>sp|Q8BFQ6|DIRC2_MOUSE Disrupted in renal carcinoma protein 2 homolog OS=Mus musculus GN=Dirc2 PE=2 SV=1
6.46415	6.13761	6.18763	5.63339	5.70284	5.72517	6.26313	5.68713	0.575996	2.26585	3.767	+	1.5211e-29	7290400	1	8	8	18	82.499	740	Q91VR5	Q91VR5	ATP-dependent RNA helicase DDX1	Ddx1	>sp|Q91VR5|DDX1_MOUSE ATP-dependent RNA helicase DDX1 OS=Mus musculus GN=Ddx1 PE=1 SV=1
6.18356	6.23538	6.2294	5.5321	5.54435	5.84692	6.21611	5.64113	0.574984	2.27778	3.75823	+	9.6282e-09	6334900	1	3	3	14.5	26.81	235	Q9DCI3	Q9DCI3	MLN64 N-terminal domain homolog	Stard3nl	>sp|Q9DCI3|MENTO_MOUSE MLN64 N-terminal domain homolog OS=Mus musculus GN=Stard3nl PE=1 SV=2
5.46007	5.55759	5.23533	4.8548	4.80623	4.87242	5.41766	4.84449	0.573177	2.3793	3.74263	+	2.0746e-06	1031600	2	2	2	10.1	27	248	G3UZW8;P28063	G3UZW8;P28063	Proteasome subunit beta type;Proteasome subunit beta type-8	Psmb8	>tr|G3UZW8|G3UZW8_MOUSE Proteasome subunit beta type (Fragment) OS=Mus musculus GN=Psmb8 PE=2 SV=2;>sp|P28063|PSB8_MOUSE Proteasome subunit beta type-8 OS=Mus musculus GN=Psmb8 PE=1 SV=2
5.71052	5.48074	5.83154	5.1432	4.79213	5.37142	5.67427	5.10225	0.572018	1.3544	3.73265	+	2.2867e-05	1868700	1	1	1	10.1	16.018	139	Q9JME7	Q9JME7	Trafficking protein particle complex subunit 2-like protein	Trappc2l	>sp|Q9JME7|TPC2L_MOUSE Trafficking protein particle complex subunit 2-like protein OS=Mus musculus GN=Trappc2l PE=2 SV=1
5.42534	5.35182	5.37061	4.60693	5.12044	4.70625	5.38259	4.81121	0.57138	1.6422	3.72718	+	2.6841e-07	949090	3	2	2	3.1	87.555	774	Q8VDF2-2;Q8VDF2;E9Q5Y5	Q8VDF2-2;Q8VDF2;E9Q5Y5	E3 ubiquitin-protein ligase UHRF1	Uhrf1	>sp|Q8VDF2-2|UHRF1_MOUSE Isoform 2 of E3 ubiquitin-protein ligase UHRF1 OS=Mus musculus GN=Uhrf1;>sp|Q8VDF2|UHRF1_MOUSE E3 ubiquitin-protein ligase UHRF1 OS=Mus musculus GN=Uhrf1 PE=1 SV=2;>tr|E9Q5Y5|E9Q5Y5_MOUSE E3 ubiquitin-protein ligase UHRF1 (Fragment
6.22162	6.2651	6.06948	5.41522	5.84972	5.57988	6.1854	5.61494	0.570463	1.8208	3.71931	+	1.9186e-140	6028300	2	16	5	23.9	102.72	887	A1BN54;Q7TPR4	A1BN54;Q7TPR4	Alpha-actinin-1	Actn1	>tr|A1BN54|A1BN54_MOUSE Alpha actinin 1a OS=Mus musculus GN=Actn1 PE=2 SV=1;>sp|Q7TPR4|ACTN1_MOUSE Alpha-actinin-1 OS=Mus musculus GN=Actn1 PE=1 SV=1
5.10102	5.07991	4.91824	4.52655	4.11149	4.75745	5.03306	4.46516	0.567891	1.34399	3.69735	+	0.00055657	329230	3	1	1	5.3	23.322	207	Q9D676-2;Q91V08;Q9D676	Q9D676-2;Q91V08;Q9D676	C-type lectin domain family 2 member D;C-type lectin domain family 2 member G	Clec2d;Clec2g	>sp|Q9D676-2|CLC2G_MOUSE Isoform 2 of C-type lectin domain family 2 member G OS=Mus musculus GN=Clec2g;>sp|Q91V08|CLC2D_MOUSE C-type lectin domain family 2 member D OS=Mus musculus GN=Clec2d PE=1 SV=1;>sp|Q9D676|CLC2G_MOUSE C-type lectin domain family 2 me
5.64179	5.502	5.5133	4.91007	5.02296	5.02825	5.55236	4.9871	0.565269	3.17493	3.6751	+	2.1973e-11	1375500	2	2	2	8.9	32.719	291	Q8K304-2;Q8K304	Q8K304-2;Q8K304	Transmembrane protein 129	Tmem129	>sp|Q8K304-2|TM129_MOUSE Isoform 2 of Transmembrane protein 129 OS=Mus musculus GN=Tmem129;>sp|Q8K304|TM129_MOUSE Transmembrane protein 129 OS=Mus musculus GN=Tmem129 PE=2 SV=1
6.25263	6.27189	6.2578	5.5754	5.70868	5.80307	6.26077	5.69572	0.565056	2.98315	3.6733	+	1.2078e-35	6992800	1	12	11	16.4	109.94	988	O70318	O70318	Band 4.1-like protein 2	Epb41l2	>sp|O70318|E41L2_MOUSE Band 4.1-like protein 2 OS=Mus musculus GN=Epb41l2 PE=1 SV=2
4.79754	4.91479	5.03663	4.37195	4.32301	4.35912	4.91632	4.35136	0.564958	2.8795	3.67247	+	4.7967e-11	277270	1	1	1	2.6	95.531	838	Q9DBE9	Q9DBE9	pre-rRNA processing protein FTSJ3	Ftsj3	>sp|Q9DBE9|SPB1_MOUSE pre-rRNA processing protein FTSJ3 OS=Mus musculus GN=Ftsj3 PE=1 SV=1
7.04568	6.95158	7.00385	6.39669	6.47448	6.43962	7.00037	6.43693	0.56344	4.04484	3.65965	+	4.3497e-170	38370000	6	8	8	43	32.251	298	Q3TMX0;O08992;H3BLG5;A2AKJ9;A2AKJ6;A2AKJ5	Q3TMX0;O08992;H3BLG5;A2AKJ9;A2AKJ6	Syntenin-1	Sdcbp	>tr|Q3TMX0|Q3TMX0_MOUSE MCG4375, isoform CRA_b OS=Mus musculus GN=Sdcbp PE=2 SV=1;>sp|O08992|SDCB1_MOUSE Syntenin-1 OS=Mus musculus GN=Sdcbp PE=2 SV=1;>tr|H3BLG5|H3BLG5_MOUSE Syntenin-1 (Fragment) OS=Mus musculus GN=Sdcbp PE=2 SV=1;>tr|A2AKJ9|A2AKJ9_MOUSE
6.36241	6.028	6.21264	5.35641	5.73245	5.82754	6.20102	5.6388	0.562218	1.50081	3.64937	+	4.8363e-35	6441300	4	11	10	18.2	109.36	971	O08810;A2AH85;G3UZ34;G3UXK8	O08810;A2AH85;G3UZ34	116 kDa U5 small nuclear ribonucleoprotein component	Eftud2	>sp|O08810|U5S1_MOUSE 116 kDa U5 small nuclear ribonucleoprotein component OS=Mus musculus GN=Eftud2 PE=2 SV=1;>tr|A2AH85|A2AH85_MOUSE 116 kDa U5 small nuclear ribonucleoprotein component OS=Mus musculus GN=Eftud2 PE=4 SV=1;>tr|G3UZ34|G3UZ34_MOUSE 116 kDa
5.67093	5.533	5.43419	4.89504	5.01561	5.04269	5.54604	4.98445	0.561591	2.61772	3.64411	+	4.1406e-10	1374200	2	3	3	18.2	23.755	209	Q3U497;F8WJE9	Q3U497;F8WJE9	CMRF35-like molecule 7	Cd300lb	>sp|Q3U497|CLM7_MOUSE CMRF35-like molecule 7 OS=Mus musculus GN=Cd300lb PE=1 SV=2;>tr|F8WJE9|F8WJE9_MOUSE CMRF35-like molecule 7 OS=Mus musculus GN=Cd300lb PE=2 SV=1
5.92082	5.91074	5.92098	5.47371	5.62991	4.96474	5.91751	5.35612	0.561393	1.30934	3.64244	+	7.8062e-15	3297500	1	7	7	15.6	64.279	559	Q8BP47	Q8BP47	Asparagine--tRNA ligase, cytoplasmic	Nars	>sp|Q8BP47|SYNC_MOUSE Asparagine--tRNA ligase, cytoplasmic OS=Mus musculus GN=Nars PE=1 SV=2
5.7494	5.69812	5.76025	5.09255	5.32017	5.11368	5.73592	5.17546	0.560461	2.76387	3.63464	+	6.5055e-14	2099000	11	4	4	37.2	14.182	129	D3Z7N2;D3YUQ9;D3YZT9;E9QN08;P57776-2;Q91VK2;Q80T06;P57776;F6ZFU0;P57776-3;D3YY68	D3Z7N2;D3YUQ9;D3YZT9;E9QN08;P57776-2;Q91VK2;Q80T06;P57776;F6ZFU0;P57776-3;D3YY68	Elongation factor 1-delta	Eef1d	>tr|D3Z7N2|D3Z7N2_MOUSE Elongation factor 1-delta (Fragment) OS=Mus musculus GN=Eef1d PE=2 SV=1;>tr|D3YUQ9|D3YUQ9_MOUSE Elongation factor 1-delta (Fragment) OS=Mus musculus GN=Eef1d PE=2 SV=1;>tr|D3YZT9|D3YZT9_MOUSE Elongation factor 1-delta (Fragment) OS=
7.27416	7.20036	7.27093	6.62097	6.69516	6.77897	7.24848	6.69837	0.550117	3.35799	3.54909	+	1.3432e-66	68468000	2	10	10	26.2	39.023	351	Q3TZ86;P30993	Q3TZ86;P30993	C5a anaphylatoxin chemotactic receptor	C5ar1	>tr|Q3TZ86|Q3TZ86_MOUSE C5a anaphylatoxin chemotactic receptor OS=Mus musculus GN=C5ar1 PE=2 SV=1;>sp|P30993|C5AR_MOUSE C5a anaphylatoxin chemotactic receptor OS=Mus musculus GN=C5ar1 PE=1 SV=1
5.23042	5.20823	5.25493	4.4946	4.81453	4.73782	5.23119	4.68232	0.548879	2.31202	3.53899	+	7.7815e-09	511370	1	1	1	8.5	25.814	236	P35762	P35762	CD81 antigen	Cd81	>sp|P35762|CD81_MOUSE CD81 antigen OS=Mus musculus GN=Cd81 PE=1 SV=2
5.39335	5.42835	5.46781	4.86897	4.89717	4.88	5.42984	4.88205	0.547788	4.73283	3.53011	+	1.4961e-98	962020	1	1	1	5.4	35.776	315	Q8BHC7	Q8BHC7	Rhomboid-related protein 4	Rhbdd1	>sp|Q8BHC7|RHBL4_MOUSE Rhomboid-related protein 4 OS=Mus musculus GN=Rhbdd1 PE=1 SV=1
5.66887	5.74737	5.84046	5.15845	5.23586	5.22675	5.75223	5.20702	0.545209	3.22698	3.50921	+	8.7176e-11	2202700	5	4	4	6.2	92.612	819	Q8BG67;Q8BG67-2;Q8BWC5;Q6ZQ18-2;Q6ZQ18	Q8BG67;Q8BG67-2;Q8BWC5	Protein EFR3 homolog A	Efr3a	>sp|Q8BG67|EFR3A_MOUSE Protein EFR3 homolog A OS=Mus musculus GN=Efr3a PE=1 SV=1;>sp|Q8BG67-2|EFR3A_MOUSE Isoform 2 of Protein EFR3 homolog A OS=Mus musculus GN=Efr3a;>tr|Q8BWC5|Q8BWC5_MOUSE Protein EFR3 homolog A OS=Mus musculus GN=Efr3a PE=2 SV=1
5.39215	5.36644	5.31309	4.4364	5.0242	4.9779	5.35723	4.81283	0.544395	1.3394	3.50263	+	5.367e-10	885600	2	3	3	1.9	269.82	2541	P26039;A2AIM2	P26039	Talin-1	Tln1	>sp|P26039|TLN1_MOUSE Talin-1 OS=Mus musculus GN=Tln1 PE=1 SV=2
6.16038	6.14922	6.31975	5.46995	5.7718	5.75755	6.20978	5.66643	0.543348	2.06976	3.4942	+	3.6458e-31	6403400	3	4	4	28.2	24.196	213	Q8R4V1-3;Q8R4V1-2;Q8R4V1	Q8R4V1-3;Q8R4V1-2;Q8R4V1	NFAT activation molecule 1	Nfam1	>sp|Q8R4V1-3|NFAM1_MOUSE Isoform 3 of NFAT activation molecule 1 OS=Mus musculus GN=Nfam1;>sp|Q8R4V1-2|NFAM1_MOUSE Isoform 2 of NFAT activation molecule 1 OS=Mus musculus GN=Nfam1;>sp|Q8R4V1|NFAM1_MOUSE NFAT activation molecule 1 OS=Mus musculus GN=Nfam1 P
4.74632	5.16116	5.09026	4.57438	4.22188	4.57353	4.99925	4.4566	0.542648	1.45087	3.48858	+	0.00015337	398780	1	2	2	4.1	71.781	628	Q99LE6	Q99LE6	ATP-binding cassette sub-family F member 2	Abcf2	>sp|Q99LE6|ABCF2_MOUSE ATP-binding cassette sub-family F member 2 OS=Mus musculus GN=Abcf2 PE=2 SV=1
6.39051	5.96795	5.9225	5.41667	5.72477	5.51274	6.09365	5.55139	0.542258	1.4434	3.48545	+	7.2721e-34	5340300	1	6	6	33.1	31.775	278	P97370	P97370	Sodium/potassium-transporting ATPase subunit beta-3	Atp1b3	>sp|P97370|AT1B3_MOUSE Sodium/potassium-transporting ATPase subunit beta-3 OS=Mus musculus GN=Atp1b3 PE=1 SV=1
4.58758	4.76187	4.85056	3.95113	4.30178	4.32941	4.73334	4.19411	0.539229	1.6963	3.46122	+	0.004473	0	1	1	1	4.6	34.318	304	G3UW31	G3UW31		Vmn1r170	>tr|G3UW31|G3UW31_MOUSE MCG1031293 OS=Mus musculus GN=Vmn1r170 PE=4 SV=2
5.04222	4.98953	4.87751	4.42461	4.42866	4.44047	4.96975	4.43125	0.538508	3.4165	3.45548	+	0.0040121	310820	4	1	1	1.9	77.371	688	E9PW14;Q9D067-2;Q9D067;B2RPU6	E9PW14;Q9D067-2;Q9D067;B2RPU6	Nuclear protein MDM1	Mdm1	>tr|E9PW14|E9PW14_MOUSE Nuclear protein MDM1 OS=Mus musculus GN=Mdm1 PE=2 SV=1;>sp|Q9D067-2|MDM1_MOUSE Isoform 2 of Nuclear protein MDM1 OS=Mus musculus GN=Mdm1;>sp|Q9D067|MDM1_MOUSE Nuclear protein MDM1 OS=Mus musculus GN=Mdm1 PE=2 SV=2;>tr|B2RPU6|B2RPU6_
5.05042	5.11608	5.25797	4.43759	4.64455	4.7468	5.14149	4.60964	0.531843	2.07897	3.40285	+	6.7283e-42	524010	1	1	1	5.9	37.27	320	Q8BP92	Q8BP92	Reticulocalbin-2	Rcn2	>sp|Q8BP92|RCN2_MOUSE Reticulocalbin-2 OS=Mus musculus GN=Rcn2 PE=2 SV=1
4.71915	5.05998	5.07364	4.42903	4.40188	4.42992	4.95093	4.42028	0.530648	1.98619	3.3935	+	5.3309e-13	233290	2	1	1	24.4	9.0167	82	Q9CR20;D6RI20	Q9CR20;D6RI20	Immediate early response 3-interacting protein 1	Ier3ip1;Hdhd2	>sp|Q9CR20|IR3IP_MOUSE Immediate early response 3-interacting protein 1 OS=Mus musculus GN=Ier3ip1 PE=2 SV=1;>tr|D6RI20|D6RI20_MOUSE Haloacid dehalogenase-like hydrolase domain-containing protein 2 OS=Mus musculus GN=Hdhd2 PE=2 SV=1
5.65313	5.63282	5.63191	5.21619	5.06442	5.04856	5.63929	5.10972	0.529565	3.22127	3.38505	+	1.0873e-17	1700100	2	4	4	12.2	51.881	459	Q7JCY6;P03911	Q7JCY6;P03911	NADH-ubiquinone oxidoreductase chain 4	mt-Nd4;Mtnd4	>tr|Q7JCY6|Q7JCY6_MOUSE NADH-ubiquinone oxidoreductase chain 4 OS=Mus musculus GN=mt-Nd4 PE=3 SV=1;>sp|P03911|NU4M_MOUSE NADH-ubiquinone oxidoreductase chain 4 OS=Mus musculus GN=Mtnd4 PE=1 SV=1
6.94241	6.98649	7.03173	6.36327	6.44364	6.56727	6.98688	6.45806	0.528818	2.91385	3.37923	+	8.0658e-114	37987000	4	13	13	42.9	45.996	408	Q9JIY0;F6XQM2;F6VV25;D3YVD1	Q9JIY0;F6XQM2	Pleckstrin homology domain-containing family O member 1	Plekho1	>sp|Q9JIY0|PKHO1_MOUSE Pleckstrin homology domain-containing family O member 1 OS=Mus musculus GN=Plekho1 PE=1 SV=1;>tr|F6XQM2|F6XQM2_MOUSE Pleckstrin homology domain-containing family O member 1 (Fragment) OS=Mus musculus GN=Plekho1 PE=2 SV=1
5.19137	5.10401	5.15161	4.72213	4.41399	4.72473	5.149	4.62028	0.528713	2.1189	3.37842	+	3.588e-05	477260	4	2	2	7.1	36.56	322	Q9EPK2-3;Q9EPK2;Q9EPK2-2;Q9EPK2-4	Q9EPK2-3;Q9EPK2;Q9EPK2-2;Q9EPK2-4	Protein XRP2	Rp2	>sp|Q9EPK2-3|XRP2_MOUSE Isoform 3 of Protein XRP2 OS=Mus musculus GN=Rp2;>sp|Q9EPK2|XRP2_MOUSE Protein XRP2 OS=Mus musculus GN=Rp2 PE=1 SV=3;>sp|Q9EPK2-2|XRP2_MOUSE Isoform 2 of Protein XRP2 OS=Mus musculus GN=Rp2;>sp|Q9EPK2-4|XRP2_MOUSE Isoform 4 of Prote
6.36371	6.27987	6.2188	5.5821	5.84531	5.85259	6.28746	5.76	0.52746	2.23336	3.36868	+	4.8709e-19	7664900	1	6	6	45.8	27.855	249	Q9WV55	Q9WV55	Vesicle-associated membrane protein-associated protein A	Vapa	>sp|Q9WV55|VAPA_MOUSE Vesicle-associated membrane protein-associated protein A OS=Mus musculus GN=Vapa PE=1 SV=2
7.18585	7.14292	7.07188	6.50046	6.49136	6.83485	7.13355	6.60889	0.524662	1.9503	3.34705	+	2.4469e-88	54141000	4	9	9	20.6	66.98	598	Q8VCW4;E9PYK0;Q8VCW4-2;E9Q8P6	Q8VCW4;E9PYK0;Q8VCW4-2;E9Q8P6	Protein unc-93 homolog B1	Unc93b1	>sp|Q8VCW4|UN93B_MOUSE Protein unc-93 homolog B1 OS=Mus musculus GN=Unc93b1 PE=1 SV=2;>tr|E9PYK0|E9PYK0_MOUSE Protein unc-93 homolog B1 OS=Mus musculus GN=Unc93b1 PE=2 SV=1;>sp|Q8VCW4-2|UN93B_MOUSE Isoform 2 of Protein unc-93 homolog B1 OS=Mus musculus GN=
4.78289	4.94564	5.20731	4.49504	4.41993	4.44806	4.97861	4.45434	0.524271	1.85493	3.34404	+	0.00020495	310070	2	2	2	5.1	53.562	473	G3UW75;Q8BUL5	G3UW75;Q8BUL5	Kelch-like protein 7	Klhl7	>tr|G3UW75|G3UW75_MOUSE Kelch-like 7 (Drosophila), isoform CRA_a OS=Mus musculus GN=Klhl7 PE=4 SV=1;>sp|Q8BUL5|KLHL7_MOUSE Kelch-like protein 7 OS=Mus musculus GN=Klhl7 PE=2 SV=1
4.96743	4.99489	4.92658	4.39813	4.30077	4.61864	4.96297	4.43918	0.523785	2.25925	3.3403	+	0.00020396	276050	2	1	1	9.9	14.585	131	D3Z5A5;Q8BYR8	D3Z5A5;Q8BYR8	Solute carrier family 41 member 2	Slc41a2	>tr|D3Z5A5|D3Z5A5_MOUSE Solute carrier family 41 member 2 (Fragment) OS=Mus musculus GN=Slc41a2 PE=2 SV=1;>sp|Q8BYR8|S41A2_MOUSE Solute carrier family 41 member 2 OS=Mus musculus GN=Slc41a2 PE=2 SV=1
7.21872	7.16292	7.25734	6.54045	6.73628	6.79838	7.21299	6.69171	0.521288	2.4953	3.32115	+	0	64391000	3	41	41	37.6	191.55	1675	Q68FD5;Q5SXR6;F6Z1R4	Q68FD5;Q5SXR6	Clathrin heavy chain 1	Cltc	>sp|Q68FD5|CLH1_MOUSE Clathrin heavy chain 1 OS=Mus musculus GN=Cltc PE=1 SV=3;>tr|Q5SXR6|Q5SXR6_MOUSE Clathrin heavy chain 1 OS=Mus musculus GN=Cltc PE=2 SV=1
5.85078	5.8959	5.8374	5.09552	5.42172	5.51152	5.86136	5.34292	0.518439	1.81476	3.29943	+	4.4998e-29	2897200	2	6	6	62.3	17.09	154	Q9CYL5;B1AWD6	Q9CYL5;B1AWD6	Golgi-associated plant pathogenesis-related protein 1	Glipr2	>sp|Q9CYL5|GAPR1_MOUSE Golgi-associated plant pathogenesis-related protein 1 OS=Mus musculus GN=Glipr2 PE=2 SV=3;>tr|B1AWD6|B1AWD6_MOUSE Golgi-associated plant pathogenesis-related protein 1 OS=Mus musculus GN=Glipr2 PE=2 SV=1
5.50852	5.46802	5.42193	4.8495	5.04681	4.94887	5.46616	4.94839	0.517764	2.94371	3.2943	+	1.8723e-07	1151500	2	2	2	16.9	13.527	118	P62317;D3Z5N9	P62317;D3Z5N9	Small nuclear ribonucleoprotein Sm D2	Snrpd2;Gm5449	>sp|P62317|SMD2_MOUSE Small nuclear ribonucleoprotein Sm D2 OS=Mus musculus GN=Snrpd2 PE=1 SV=1;>tr|D3Z5N9|D3Z5N9_MOUSE MCG49198 OS=Mus musculus GN=Gm5449 PE=4 SV=1
5.40948	5.25365	5.26588	4.663	4.97027	4.75038	5.30967	4.79455	0.515119	2.10801	3.2743	+	5.7192e-20	816200	2	2	2	7.6	36.717	329	Q149L6-2;Q149L6	Q149L6-2;Q149L6	DnaJ homolog subfamily B member 14	Dnajb14	>sp|Q149L6-2|DJB14_MOUSE Isoform 2 of DnaJ homolog subfamily B member 14 OS=Mus musculus GN=Dnajb14;>sp|Q149L6|DJB14_MOUSE DnaJ homolog subfamily B member 14 OS=Mus musculus GN=Dnajb14 PE=2 SV=1
7.40012	7.16864	7.27871	6.74605	6.89227	6.66708	7.28249	6.76847	0.514025	2.26577	3.26606	+	0	76891000	12	68	68	40.3	226.37	1960	Q8VDD5;Q61879;Q5SV64;Q3UH59;F2Z494;Q8BXF2;E9Q264;P13542;Q5SX39;A2AQP0;Q5SX40;G3UW82	Q8VDD5	Myosin-9	Myh9	>sp|Q8VDD5|MYH9_MOUSE Myosin-9 OS=Mus musculus GN=Myh9 PE=1 SV=4
6.95405	6.90599	7.02914	6.53513	6.47616	6.34042	6.96306	6.45057	0.512487	2.78289	3.25452	+	1.2044e-136	36355000	3	7	7	31.4	34.515	315	E9Q855;O35609;Q3UXS0	E9Q855;O35609;Q3UXS0	Secretory carrier-associated membrane protein 3	Scamp3	>tr|E9Q855|E9Q855_MOUSE Secretory carrier-associated membrane protein 3 OS=Mus musculus GN=Scamp3 PE=2 SV=1;>sp|O35609|SCAM3_MOUSE Secretory carrier-associated membrane protein 3 OS=Mus musculus GN=Scamp3 PE=1 SV=3;>tr|Q3UXS0|Q3UXS0_MOUSE Secretory carrier
5.92761	5.82041	5.89717	5.30421	5.34628	5.45728	5.88173	5.36925	0.512478	3.11079	3.25445	+	8.8576e-16	3007000	2	4	3	16.9	26.946	243	Q9QY76;Q8BH80	Q9QY76;Q8BH80	Vesicle-associated membrane protein-associated protein B	Vapb	>sp|Q9QY76|VAPB_MOUSE Vesicle-associated membrane protein-associated protein B OS=Mus musculus GN=Vapb PE=2 SV=3;>tr|Q8BH80|Q8BH80_MOUSE Vesicle-associated membrane protein, associated protein B and C OS=Mus musculus GN=Vapb PE=2 SV=1
6.15954	5.98975	5.89243	5.52147	5.49878	5.48793	6.01391	5.50272	0.511181	2.53854	3.24475	+	7.1621e-27	4156400	5	6	6	21.5	49.784	446	B7ZCL8;P70290;A2AN84;B7ZCL9;B7ZCM0	B7ZCL8;P70290;A2AN84	55 kDa erythrocyte membrane protein	Mpp1	>tr|B7ZCL8|B7ZCL8_MOUSE 55 kDa erythrocyte membrane protein OS=Mus musculus GN=Mpp1 PE=2 SV=1;>sp|P70290|EM55_MOUSE 55 kDa erythrocyte membrane protein OS=Mus musculus GN=Mpp1 PE=1 SV=1;>tr|A2AN84|A2AN84_MOUSE 55 kDa erythrocyte membrane protein OS=Mus mus
6.41379	6.45327	6.45778	5.92298	5.91085	5.95806	6.44161	5.93063	0.510978	4.86533	3.24323	+	4.5221e-43	10862000	1	7	7	7	142.88	1277	O35604	O35604	Niemann-Pick C1 protein	Npc1	>sp|O35604|NPC1_MOUSE Niemann-Pick C1 protein OS=Mus musculus GN=Npc1 PE=1 SV=2
6.92758	7.03699	7.08849	6.29618	6.62223	6.61514	7.01769	6.51119	0.506501	1.90143	3.20997	+	2.1529e-43	41903000	3	10	10	30.3	46.109	403	P27659;Q9CQ09;E9PWZ3	P27659	60S ribosomal protein L3	Rpl3	>sp|P27659|RL3_MOUSE 60S ribosomal protein L3 OS=Mus musculus GN=Rpl3 PE=2 SV=3
5.11922	4.7752	5.07019	4.30681	4.61956	4.52313	4.9882	4.48317	0.505037	1.62847	3.19917	+	0.0026244	249120	2	1	1	8.5	16.358	141	Q8BSN6;O70480	Q8BSN6;O70480	Vesicle-associated membrane protein 4	Vamp4	>tr|Q8BSN6|Q8BSN6_MOUSE Vesicle-associated membrane protein 4 OS=Mus musculus GN=Vamp4 PE=2 SV=1;>sp|O70480|VAMP4_MOUSE Vesicle-associated membrane protein 4 OS=Mus musculus GN=Vamp4 PE=1 SV=1
7.06577	6.95765	7.05652	6.47122	6.50139	6.59999	7.02664	6.5242	0.502446	3.19093	3.18014	+	1.0606e-293	42209000	1	26	24	44.6	66.785	588	P14733	P14733	Lamin-B1	Lmnb1	>sp|P14733|LMNB1_MOUSE Lamin-B1 OS=Mus musculus GN=Lmnb1 PE=1 SV=3
6.27226	6.20044	6.14746	5.6674	5.78737	5.65942	6.20672	5.70473	0.501991	3.09844	3.17681	+	7.4252e-19	6396900	1	4	4	13.8	41.789	378	Q9JKN1	Q9JKN1	Zinc transporter 7	Slc30a7	>sp|Q9JKN1|ZNT7_MOUSE Zinc transporter 7 OS=Mus musculus GN=Slc30a7 PE=1 SV=1
6.27233	6.27969	6.26231	5.78516	5.68042	5.84399	6.27144	5.76986	0.501587	3.3208	3.17385	+	1.119e-38	7392700	2	4	4	7.3	55.751	495	A2A6S1;Q3TB48	A2A6S1;Q3TB48	Transmembrane protein 104	Tmem104	>tr|A2A6S1|A2A6S1_MOUSE Transmembrane protein 104 OS=Mus musculus GN=Tmem104 PE=2 SV=1;>sp|Q3TB48|TM104_MOUSE Transmembrane protein 104 OS=Mus musculus GN=Tmem104 PE=2 SV=1
4.87578	5.02366	4.87621	4.30937	4.27522	4.68963	4.92522	4.42474	0.500478	1.61697	3.16576	+	0.00021068	255930	2	1	1	1.9	110.14	946	D3YY41;P42337	D3YY41;P42337	Phosphatidylinositol 4,5-bisphosphate 3-kinase catalytic subunit alpha isoform	Pik3ca	>tr|D3YY41|D3YY41_MOUSE Phosphatidylinositol 3-kinase, catalytic, alpha polypeptide, isoform CRA_a OS=Mus musculus GN=Pik3ca PE=4 SV=1;>sp|P42337|PK3CA_MOUSE Phosphatidylinositol 4,5-bisphosphate 3-kinase catalytic subunit alpha isoform OS=Mus musculus GN=
6.98456	7.01212	7.00126	6.43019	6.5175	6.55751	6.99931	6.50173	0.497581	3.68748	3.14471	+	1.7142e-59	39558000	4	10	10	35.9	54.388	488	O35405;D6RCG9;D3Z179;D3YY25	O35405	Phospholipase D3	Pld3	>sp|O35405|PLD3_MOUSE Phospholipase D3 OS=Mus musculus GN=Pld3 PE=2 SV=1
4.70023	4.77846	4.54677	4.28453	4.30071	3.94795	4.67515	4.17773	0.497422	1.68987	3.14356	+	0.0024438	110190	1	1	1	1.7	69.354	644	O89103	O89103	Complement component C1q receptor	Cd93	>sp|O89103|C1QR1_MOUSE Complement component C1q receptor OS=Mus musculus GN=Cd93 PE=1 SV=1
5.72961	6.01791	5.64586	5.19354	5.49181	5.21888	5.79779	5.30141	0.496385	1.5485	3.13606	+	6.3892e-15	2653100	1	6	6	4.6	172.79	1528	Q01320	Q01320	DNA topoisomerase 2-alpha	Top2a	>sp|Q01320|TOP2A_MOUSE DNA topoisomerase 2-alpha OS=Mus musculus GN=Top2a PE=1 SV=2
6.11083	6.03814	6.00186	5.35961	5.67243	5.63647	6.05028	5.55617	0.494108	2.04911	3.11967	+	1.3104e-47	4519000	2	12	12	15.7	124.31	1108	A2BDX0;Q9Z103	A2BDX0;Q9Z103	Activity-dependent neuroprotector homeobox protein	Adnp	>tr|A2BDX0|A2BDX0_MOUSE Activity-dependent neuroprotector homeobox protein OS=Mus musculus GN=Adnp PE=3 SV=1;>sp|Q9Z103|ADNP_MOUSE Activity-dependent neuroprotector homeobox protein OS=Mus musculus GN=Adnp PE=2 SV=1
6.08551	6.07052	5.89512	5.57528	5.47805	5.52169	6.01705	5.525	0.492043	2.73071	3.10486	+	1.1058e-25	4188500	4	8	8	10.6	127.51	1113	Q9QZW0-2;E9QKK8;Q9QZW0;F6Q8D3	Q9QZW0-2;E9QKK8;Q9QZW0;F6Q8D3	Probable phospholipid-transporting ATPase 11C	Atp11c	>sp|Q9QZW0-2|AT11C_MOUSE Isoform 2 of Probable phospholipid-transporting ATPase 11C OS=Mus musculus GN=Atp11c;>tr|E9QKK8|E9QKK8_MOUSE Probable phospholipid-transporting ATPase 11C OS=Mus musculus GN=Atp11c PE=2 SV=1;>sp|Q9QZW0|AT11C_MOUSE Probable phosphol
7.00898	6.94316	7.2396	6.50262	6.52239	6.69111	7.06392	6.57204	0.491876	1.98432	3.10367	+	1.1015e-22	47766000	3	8	8	43.8	21.882	192	F6SVV1;P62082;J3QJZ3	F6SVV1;P62082;J3QJZ3	40S ribosomal protein S7	Gm9493;Rps7;Gm6472	>tr|F6SVV1|F6SVV1_MOUSE Protein Gm9493 OS=Mus musculus GN=Gm9493 PE=4 SV=1;>sp|P62082|RS7_MOUSE 40S ribosomal protein S7 OS=Mus musculus GN=Rps7 PE=2 SV=1;>tr|J3QJZ3|J3QJZ3_MOUSE MCG116065 OS=Mus musculus GN=Gm6472 PE=4 SV=1
5.66577	5.67329	5.69374	4.95133	5.3194	5.29084	5.6776	5.18719	0.490414	1.84166	3.09324	+	4.6667e-16	1921900	1	6	6	8.3	105.53	911	Q8R1B4	Q8R1B4	Eukaryotic translation initiation factor 3 subunit C	Eif3c	>sp|Q8R1B4|EIF3C_MOUSE Eukaryotic translation initiation factor 3 subunit C OS=Mus musculus GN=Eif3c PE=1 SV=1
5.73244	5.8833	5.31844	5.13306	5.17354	5.15866	5.64473	5.15509	0.48964	1.35219	3.08773	+	4.187e-07	1941700	6	2	2	5	55.159	483	Q8BXN9-3;A2AQJ7;Q8BXN9;Q8BXN9-2;A2AQJ5;A2AQJ6	Q8BXN9-3;A2AQJ7;Q8BXN9;Q8BXN9-2;A2AQJ5;A2AQJ6	Transmembrane protein 87A	Tmem87a	>sp|Q8BXN9-3|TM87A_MOUSE Isoform 3 of Transmembrane protein 87A OS=Mus musculus GN=Tmem87a;>tr|A2AQJ7|A2AQJ7_MOUSE Transmembrane protein 87A OS=Mus musculus GN=Tmem87a PE=2 SV=1;>sp|Q8BXN9|TM87A_MOUSE Transmembrane protein 87A OS=Mus musculus GN=Tmem87a PE
5.42671	5.4232	5.48725	5.01212	4.89025	4.9789	5.44572	4.96042	0.485294	3.49846	3.05699	+	2.4352e-09	1114900	1	2	2	4.2	65.052	570	P97390	P97390	Vacuolar protein sorting-associated protein 45	Vps45	>sp|P97390|VPS45_MOUSE Vacuolar protein sorting-associated protein 45 OS=Mus musculus GN=Vps45 PE=1 SV=1
6.61562	6.7356	6.56366	6.12901	6.22352	6.10711	6.63829	6.15321	0.48508	2.83631	3.05548	+	4.1847e-112	17527000	1	14	14	21.5	121.84	1050	P58681	P58681	Toll-like receptor 7	Tlr7	>sp|P58681|TLR7_MOUSE Toll-like receptor 7 OS=Mus musculus GN=Tlr7 PE=1 SV=1
5.48718	4.99434	5.07405	4.76265	4.62057	4.72053	5.18519	4.70125	0.483937	1.42172	3.04745	+	1.9429e-05	676510	2	2	2	3.1	88.846	834	Q62318;Q62318-2	Q62318;Q62318-2	Transcription intermediary factor 1-beta	Trim28	>sp|Q62318|TIF1B_MOUSE Transcription intermediary factor 1-beta OS=Mus musculus GN=Trim28 PE=1 SV=3;>sp|Q62318-2|TIF1B_MOUSE Isoform 2 of Transcription intermediary factor 1-beta OS=Mus musculus GN=Trim28
5.02177	4.98034	4.76271	4.38713	4.5999	4.33718	4.92161	4.4414	0.480205	1.87069	3.02138	+	1.7969e-13	200720	1	2	2	2	155.61	1372	P15208	P15208	Insulin receptor;Insulin receptor subunit alpha;Insulin receptor subunit beta	Insr	>sp|P15208|INSR_MOUSE Insulin receptor OS=Mus musculus GN=Insr PE=1 SV=2
6.16814	6.07192	6.04677	5.5932	5.70112	5.55243	6.09561	5.61558	0.48003	2.94133	3.02016	+	1.0466e-11	5017800	2	3	3	6.1	69.099	624	Q3UDW8-2;Q3UDW8	Q3UDW8-2;Q3UDW8	Heparan-alpha-glucosaminide N-acetyltransferase	Hgsnat	>sp|Q3UDW8-2|HGNAT_MOUSE Isoform 2 of Heparan-alpha-glucosaminide N-acetyltransferase OS=Mus musculus GN=Hgsnat;>sp|Q3UDW8|HGNAT_MOUSE Heparan-alpha-glucosaminide N-acetyltransferase OS=Mus musculus GN=Hgsnat PE=1 SV=2
5.99151	5.88893	5.933	5.33274	5.4388	5.60342	5.93781	5.45832	0.479494	2.32884	3.01643	+	2.8122e-13	3503100	10	5	5	25.9	29.976	266	P12970;L7N202;D3YXT4;D3YVE6;D3YU93;F6VBB8;F6U2H0;F6YI27;F6ZVW4;F6TIC7	P12970;L7N202;D3YXT4;D3YVE6;D3YU93;F6VBB8;F6U2H0;F6YI27;F6ZVW4	60S ribosomal protein L7a	Rpl7a;Gm5619;Rpl7a-ps10;Rpl7a-ps3;Gm4978;Rpl7a-ps5;Gm17415;Gm5459	>sp|P12970|RL7A_MOUSE 60S ribosomal protein L7a OS=Mus musculus GN=Rpl7a PE=2 SV=2;>tr|L7N202|L7N202_MOUSE Uncharacterized protein OS=Mus musculus PE=4 SV=1;>tr|D3YXT4|D3YXT4_MOUSE Uncharacterized protein OS=Mus musculus GN=Gm5619 PE=4 SV=1;>tr|D3YVE6|D3YV
5.41888	5.47188	5.65485	4.95268	4.93724	5.22373	5.5152	5.03788	0.477322	1.81697	3.00139	+	7.2124e-08	1354100	1	2	2	11	35.957	335	Q8VBZ0	Q8VBZ0	Dehydrogenase/reductase SDR family member on chromosome X homolog	Dhrsx	>sp|Q8VBZ0|DHRSX_MOUSE Dehydrogenase/reductase SDR family member on chromosome X homolog OS=Mus musculus GN=Dhrsx PE=2 SV=2
7.50395	7.44942	7.53131	6.94402	7.0282	7.08131	7.49489	7.01785	0.477048	3.28761	2.99949	+	0	125570000	4	35	35	43	112.98	1023	Q8VDN2;Q91WH7;Q64436;E9QNX7	Q8VDN2	Sodium/potassium-transporting ATPase subunit alpha-1	Atp1a1	>sp|Q8VDN2|AT1A1_MOUSE Sodium/potassium-transporting ATPase subunit alpha-1 OS=Mus musculus GN=Atp1a1 PE=1 SV=1
5.8197	5.5421	5.69426	5.12431	5.23035	5.27706	5.68536	5.21057	0.474784	2.17246	2.9839	+	0.00022299	1995600	1	2	2	2.4	119.11	1057	P18293	P18293	Atrial natriuretic peptide receptor 1	Npr1	>sp|P18293|ANPRA_MOUSE Atrial natriuretic peptide receptor 1 OS=Mus musculus GN=Npr1 PE=2 SV=2
5.05941	5.02061	4.99761	4.72384	4.61975	4.30995	5.02588	4.55118	0.474696	1.71114	2.98329	+	6.0985e-11	318970	1	1	1	4.2	56.471	506	Q8VCH8	Q8VCH8	UBX domain-containing protein 4	Ubxn4	>sp|Q8VCH8|UBXN4_MOUSE UBX domain-containing protein 4 OS=Mus musculus GN=Ubxn4 PE=1 SV=1
5.59093	5.6111	5.35422	5.22966	4.82177	5.087	5.51875	5.04614	0.472609	1.50542	2.96899	+	1.0446e-06	1382600	2	3	3	5.5	78.555	703	Q8BJW5-2;Q8BJW5	Q8BJW5-2;Q8BJW5	Nucleolar protein 11	Nol11	>sp|Q8BJW5-2|NOL11_MOUSE Isoform 2 of Nucleolar protein 11 OS=Mus musculus GN=Nol11;>sp|Q8BJW5|NOL11_MOUSE Nucleolar protein 11 OS=Mus musculus GN=Nol11 PE=2 SV=1
6.21296	6.24625	6.27814	5.62834	5.85469	5.8425	6.24578	5.77517	0.470608	2.46389	2.95535	+	1.8886e-91	7129500	2	10	10	28.3	60.435	552	D3YYT1;Q922P9	D3YYT1;Q922P9	Putative oxidoreductase GLYR1	Glyr1	>tr|D3YYT1|D3YYT1_MOUSE Putative oxidoreductase GLYR1 OS=Mus musculus GN=Glyr1 PE=4 SV=1;>sp|Q922P9|GLYR1_MOUSE Putative oxidoreductase GLYR1 OS=Mus musculus GN=Glyr1 PE=2 SV=1
7.47924	7.38982	7.35388	6.82567	7.04155	6.96809	7.40765	6.9451	0.462545	2.48672	2.90098	+	0	104260000	1	40	40	38.9	164.98	1456	Q61830	Q61830	Macrophage mannose receptor 1	Mrc1	>sp|Q61830|MRC1_MOUSE Macrophage mannose receptor 1 OS=Mus musculus GN=Mrc1 PE=1 SV=2
5.09226	5.50678	5.57623	4.84603	4.97042	4.97535	5.39176	4.9306	0.461155	1.37243	2.89171	+	1.5384e-05	1079800	1	2	2	10.4	28.199	250	Q8BH10	Q8BH10	Protein orai-2	Orai2	>sp|Q8BH10|ORAI2_MOUSE Protein orai-2 OS=Mus musculus GN=Orai2 PE=2 SV=1
6.14252	6.16041	6.25086	5.63042	5.69661	5.84358	6.18459	5.72354	0.461058	2.52941	2.89106	+	2.4444e-28	6238800	13	5	5	27.2	27.815	239	Q9D883;G3UW94;E9Q5Y2;E9PUZ3;E9Q1I7;Q8BGJ9;E9PWX6;E9PWM2;E9Q809;F8WH71;E9PXR5;E9Q5J3;E9PWA1	Q9D883;G3UW94;E9Q5Y2;E9PUZ3;E9Q1I7;Q8BGJ9	Splicing factor U2AF 35 kDa subunit;Splicing factor U2AF 26 kDa subunit	U2af1;U2af1l4	>sp|Q9D883|U2AF1_MOUSE Splicing factor U2AF 35 kDa subunit OS=Mus musculus GN=U2af1 PE=1 SV=4;>tr|G3UW94|G3UW94_MOUSE MCG14259, isoform CRA_b OS=Mus musculus GN=U2af1 PE=4 SV=1;>tr|E9Q5Y2|E9Q5Y2_MOUSE Splicing factor U2AF 26 kDa subunit OS=Mus musculus GN=
6.1631	6.21213	6.21719	5.76164	5.62084	5.83795	6.19748	5.74014	0.457332	2.64543	2.86637	+	6.7167e-68	6418400	4	11	11	16.9	116.81	1048	Q8VDP3-3;Q8VDP3;Q8VDP3-2;E9PUI4	Q8VDP3-3;Q8VDP3;Q8VDP3-2;E9PUI4	Protein-methionine sulfoxide oxidase MICAL1	Mical1	>sp|Q8VDP3-3|MICA1_MOUSE Isoform 3 of Protein-methionine sulfoxide oxidase MICAL1 OS=Mus musculus GN=Mical1;>sp|Q8VDP3|MICA1_MOUSE Protein-methionine sulfoxide oxidase MICAL1 OS=Mus musculus GN=Mical1 PE=1 SV=1;>sp|Q8VDP3-2|MICA1_MOUSE Isoform 2 of Protein
5.76406	5.78635	6.06808	5.26098	5.38637	5.60122	5.87283	5.41619	0.456637	1.51364	2.86179	+	7.7011e-17	3187100	4	5	5	10.9	71.302	642	D3Z6S1;Q8BM55;Q8BM55-3;Q8BM55-2	D3Z6S1;Q8BM55;Q8BM55-3;Q8BM55-2	Transmembrane protein 214	Tmem214	>tr|D3Z6S1|D3Z6S1_MOUSE Transmembrane protein 214 OS=Mus musculus GN=Tmem214 PE=2 SV=1;>sp|Q8BM55|TM214_MOUSE Transmembrane protein 214 OS=Mus musculus GN=Tmem214 PE=2 SV=1;>sp|Q8BM55-3|TM214_MOUSE Isoform 3 of Transmembrane protein 214 OS=Mus musculus GN=
6.00264	6.028	6.07096	5.53605	5.57006	5.63055	6.03387	5.57889	0.454979	3.74009	2.85088	+	2.3788e-149	4392600	2	3	1	19.1	24.97	220	P63011;D3YZP5	P63011	Ras-related protein Rab-3A	Rab3a	>sp|P63011|RAB3A_MOUSE Ras-related protein Rab-3A OS=Mus musculus GN=Rab3a PE=1 SV=1
5.44675	5.37936	5.34916	4.83923	5.03894	4.93232	5.39176	4.93683	0.454929	2.67132	2.85055	+	2.0588e-17	1006700	5	2	2	5.7	68.265	611	A2BFF8;O88487;Q3TPJ8;A2BFF5;A2BFF9	A2BFF8;O88487;Q3TPJ8;A2BFF5;A2BFF9	Cytoplasmic dynein 1 intermediate chain 2	Dync1i2	>tr|A2BFF8|A2BFF8_MOUSE Cytoplasmic dynein 1 intermediate chain 2 OS=Mus musculus GN=Dync1i2 PE=2 SV=1;>sp|O88487|DC1I2_MOUSE Cytoplasmic dynein 1 intermediate chain 2 OS=Mus musculus GN=Dync1i2 PE=2 SV=1;>tr|Q3TPJ8|Q3TPJ8_MOUSE Cytoplasmic dynein 1 interm
7.36427	7.33798	7.34651	6.87029	6.85745	6.95657	7.34959	6.89477	0.454815	3.84299	2.8498	+	2.3874e-214	90788000	2	23	23	37.1	85.73	763	Q62351;Q8C872	Q62351;Q8C872	Transferrin receptor protein 1	Tfrc	>sp|Q62351|TFR1_MOUSE Transferrin receptor protein 1 OS=Mus musculus GN=Tfrc PE=1 SV=1;>tr|Q8C872|Q8C872_MOUSE Transferrin receptor protein 1 OS=Mus musculus GN=Tfrc PE=2 SV=1
5.6207	5.61194	5.58103	4.99324	5.11883	5.33794	5.60455	5.15	0.454552	1.95941	2.84808	+	1.1981e-08	1655500	1	4	4	4.3	122.74	1105	Q9Z1T1	Q9Z1T1	AP-3 complex subunit beta-1	Ap3b1	>sp|Q9Z1T1|AP3B1_MOUSE AP-3 complex subunit beta-1 OS=Mus musculus GN=Ap3b1 PE=1 SV=2
5.14786	5.17869	5.10968	4.6095	4.66566	4.8151	5.14541	4.69675	0.448656	2.64835	2.80967	+	0.0001097	420190	1	1	1	6.4	34.165	298	P70452	P70452	Syntaxin-4	Stx4	>sp|P70452|STX4_MOUSE Syntaxin-4 OS=Mus musculus GN=Stx4 PE=1 SV=1
5.51226	5.52881	5.80046	5.1377	5.20241	5.15555	5.61384	5.16522	0.448624	2.03194	2.80947	+	7.5378e-16	1734600	5	6	6	8.6	104.46	973	F6ZBR8;O88286-3;G5E8J8;O88286-2;O88286	F6ZBR8;O88286-3;G5E8J8;O88286-2;O88286	Protein Wiz	Wiz	>tr|F6ZBR8|F6ZBR8_MOUSE Protein Wiz (Fragment) OS=Mus musculus GN=Wiz PE=4 SV=1;>sp|O88286-3|WIZ_MOUSE Isoform 2 of Protein Wiz OS=Mus musculus GN=Wiz;>tr|G5E8J8|G5E8J8_MOUSE MCG14253, isoform CRA_a OS=Mus musculus GN=Wiz PE=4 SV=1;>sp|O88286-2|WIZ_MOUSE I
7.01502	7.08192	6.82998	6.51731	6.61848	6.45025	6.97564	6.52868	0.446964	2.11816	2.79875	+	2.8461e-166	39454000	2	10	10	24	49.56	442	P48302;Q61614	P48302	Endothelin B receptor	Ednrb	>sp|P48302|EDNRB_MOUSE Endothelin B receptor OS=Mus musculus GN=Ednrb PE=2 SV=1
5.67528	6.05759	6.02065	5.49969	5.47452	5.44429	5.91784	5.47283	0.445007	1.65211	2.78617	+	4.851e-07	3556400	1	1	1	18.2	10.678	99	Q8CF66	Q8CF66	Ragulator complex protein LAMTOR4	Lamtor4	>sp|Q8CF66|LTOR4_MOUSE Ragulator complex protein LAMTOR4 OS=Mus musculus GN=Lamtor4 PE=2 SV=2
5.34883	5.55454	5.45454	5.07755	4.92209	5.02759	5.45264	5.00908	0.443559	2.38768	2.77689	+	2.2445e-07	1176300	2	4	4	9	84.332	757	G5E8A0;Q8CI95	G5E8A0;Q8CI95	Oxysterol-binding protein;Oxysterol-binding protein-related protein 11	Osbpl11	>tr|G5E8A0|G5E8A0_MOUSE Oxysterol-binding protein OS=Mus musculus GN=Osbpl11 PE=3 SV=1;>sp|Q8CI95|OSB11_MOUSE Oxysterol-binding protein-related protein 11 OS=Mus musculus GN=Osbpl11 PE=1 SV=2
5.63634	5.48276	5.79541	5.18724	5.37823	5.02235	5.63817	5.19594	0.442228	1.49607	2.76839	+	4.562e-31	1859200	1	4	4	39.7	17.444	151	O09111	O09111	NADH dehydrogenase [ubiquinone] 1 beta subcomplex subunit 11, mitochondrial	Ndufb11	>sp|O09111|NDUBB_MOUSE NADH dehydrogenase [ubiquinone] 1 beta subcomplex subunit 11, mitochondrial OS=Mus musculus GN=Ndufb11 PE=1 SV=2
5.07813	5.04634	4.96177	4.61335	4.51062	4.64031	5.02875	4.58809	0.440653	2.95449	2.75837	+	4.905e-05	322550	2	1	1	15.2	12.043	112	H3BJ77;Q9DB70	H3BJ77;Q9DB70	FUN14 domain-containing protein 1	Fundc1	>tr|H3BJ77|H3BJ77_MOUSE FUN14 domain containing 1, isoform CRA_b OS=Mus musculus GN=Fundc1 PE=4 SV=1;>sp|Q9DB70|FUND1_MOUSE FUN14 domain-containing protein 1 OS=Mus musculus GN=Fundc1 PE=2 SV=1
5.85863	5.88905	5.79667	5.32129	5.43295	5.47072	5.84812	5.40832	0.439798	2.95589	2.75295	+	1.2969e-12	2899000	1	4	4	14.5	51.847	456	Q8BXZ1	Q8BXZ1	Protein disulfide-isomerase TMX3	Tmx3	>sp|Q8BXZ1|TMX3_MOUSE Protein disulfide-isomerase TMX3 OS=Mus musculus GN=Tmx3 PE=1 SV=2
5.33927	5.1273	5.29708	4.97382	4.71674	4.75772	5.25455	4.81609	0.438461	1.8869	2.74449	+	3.3363e-05	754140	17	2	2	3.6	108.53	956	Q60875-5;H3BJU7;Q60875-4;H3BJX8;H3BJ45;H3BJ40;H3BKH9;Q60875;H3BJM4;H3BJ48;H3BLJ1;H3BIX8;H3BLF9;H3BJ59;H3BL15;Q60875-2;Q60875-3	Q60875-5;H3BJU7;Q60875-4;H3BJX8;H3BJ45;H3BJ40;H3BKH9;Q60875;H3BJM4;H3BJ48;H3BLJ1;H3BIX8;H3BLF9;H3BJ59;H3BL15;Q60875-2;Q60875-3	Rho guanine nucleotide exchange factor 2	Arhgef2	>sp|Q60875-5|ARHG2_MOUSE Isoform 5 of Rho guanine nucleotide exchange factor 2 OS=Mus musculus GN=Arhgef2;>tr|H3BJU7|H3BJU7_MOUSE Rho guanine nucleotide exchange factor 2 OS=Mus musculus GN=Arhgef2 PE=2 SV=1;>sp|Q60875-4|ARHG2_MOUSE Isoform 4 of Rho guanin
5.79392	5.79132	5.62449	5.30899	5.22047	5.36788	5.73658	5.29911	0.437462	2.46353	2.73818	+	4.6535e-11	2265000	1	3	3	14.4	31.01	278	Q8K3K7	Q8K3K7	1-acyl-sn-glycerol-3-phosphate acyltransferase beta	Agpat2	>sp|Q8K3K7|PLCB_MOUSE 1-acyl-sn-glycerol-3-phosphate acyltransferase beta OS=Mus musculus GN=Agpat2 PE=1 SV=1
5.65325	5.63392	5.62091	5.11561	5.28226	5.20398	5.63603	5.20062	0.435409	3.05092	2.72526	+	7.1018e-98	1780200	1	10	3	22.6	50.09	447	Q922F4	Q922F4	Tubulin beta-6 chain	Tubb6	>sp|Q922F4|TBB6_MOUSE Tubulin beta-6 chain OS=Mus musculus GN=Tubb6 PE=1 SV=1
5.85802	5.77462	5.80015	5.49079	5.46424	5.18333	5.81093	5.37945	0.43148	1.88251	2.70072	+	3.0834e-10	2700800	2	1	1	4.9	38.752	345	Q9MD59;P03893	Q9MD59;P03893	NADH-ubiquinone oxidoreductase chain 2	mt-Nd2;Mtnd2	>tr|Q9MD59|Q9MD59_MOUSE NADH-ubiquinone oxidoreductase chain 2 OS=Mus musculus GN=mt-Nd2 PE=3 SV=1;>sp|P03893|NU2M_MOUSE NADH-ubiquinone oxidoreductase chain 2 OS=Mus musculus GN=Mtnd2 PE=1 SV=1
7.90536	7.75071	7.84018	7.34351	7.31896	7.54017	7.83208	7.40088	0.431207	2.18223	2.69902	+	0	283540000	3	24	24	61.8	37.402	353	O88569;O88569-2;O88569-3	O88569;O88569-2;O88569-3	Heterogeneous nuclear ribonucleoproteins A2/B1	Hnrnpa2b1	>sp|O88569|ROA2_MOUSE Heterogeneous nuclear ribonucleoproteins A2/B1 OS=Mus musculus GN=Hnrnpa2b1 PE=1 SV=2;>sp|O88569-2|ROA2_MOUSE Isoform 2 of Heterogeneous nuclear ribonucleoproteins A2/B1 OS=Mus musculus GN=Hnrnpa2b1;>sp|O88569-3|ROA2_MOUSE Isoform 3 o
7.28983	7.2664	7.41898	6.83184	6.93826	6.91477	7.32507	6.89496	0.430115	2.77097	2.69225	+	0	87881000	4	32	32	40.5	114.86	1044	O55143;O55143-2;J3KMM5;Q8R429	O55143;O55143-2;J3KMM5	Sarcoplasmic/endoplasmic reticulum calcium ATPase 2	Atp2a2	>sp|O55143|AT2A2_MOUSE Sarcoplasmic/endoplasmic reticulum calcium ATPase 2 OS=Mus musculus GN=Atp2a2 PE=1 SV=2;>sp|O55143-2|AT2A2_MOUSE Isoform SERCA2A of Sarcoplasmic/endoplasmic reticulum calcium ATPase 2 OS=Mus musculus GN=Atp2a2;>tr|J3KMM5|J3KMM5_MOUSE
5.80333	5.62325	5.78342	5.05162	5.46715	5.40744	5.73666	5.30874	0.427929	1.40728	2.67873	+	1.4496e-13	2324500	4	4	4	13.3	50.777	435	E9PW30;Q3UHD6-2;Q3UHD6;F6QKA8	E9PW30;Q3UHD6-2;Q3UHD6	Sorting nexin-27	Snx27	>tr|E9PW30|E9PW30_MOUSE Sorting nexin-27 OS=Mus musculus GN=Snx27 PE=2 SV=1;>sp|Q3UHD6-2|SNX27_MOUSE Isoform 2 of Sorting nexin-27 OS=Mus musculus GN=Snx27;>sp|Q3UHD6|SNX27_MOUSE Sorting nexin-27 OS=Mus musculus GN=Snx27 PE=1 SV=2
5.69142	5.56665	5.6367	4.93517	5.33292	5.34296	5.63159	5.20368	0.427904	1.43142	2.67858	+	5.256e-12	1814900	1	3	3	19.1	19.824	183	Q9CZ69	Q9CZ69	CKLF-like MARVEL transmembrane domain-containing protein 6	Cmtm6	>sp|Q9CZ69|CKLF6_MOUSE CKLF-like MARVEL transmembrane domain-containing protein 6 OS=Mus musculus GN=Cmtm6 PE=2 SV=1
7.15912	7.09412	7.23568	6.48086	6.92074	6.81098	7.16297	6.73753	0.425446	1.43032	2.66346	+	4.9972e-89	61879000	1	11	11	44.5	28.948	256	Q9CQQ7	Q9CQQ7	ATP synthase subunit b, mitochondrial	Atp5f1	>sp|Q9CQQ7|AT5F1_MOUSE ATP synthase subunit b, mitochondrial OS=Mus musculus GN=Atp5f1 PE=1 SV=1
5.88966	5.93262	5.98868	5.51867	5.43666	5.58341	5.93699	5.51291	0.424073	2.93446	2.65505	+	5.6854e-09	3592800	4	5	5	12.8	44.716	414	Q00899;Q3TTC2;P22227;E9QK22	Q00899	Transcriptional repressor protein YY1	Yy1	>sp|Q00899|TYY1_MOUSE Transcriptional repressor protein YY1 OS=Mus musculus GN=Yy1 PE=1 SV=1
5.57125	5.7767	5.54492	5.38385	5.02111	5.21704	5.63096	5.20733	0.423628	1.52887	2.65233	+	2.4578e-12	1833100	4	4	4	28.4	20.772	183	Q9CPX4;P49945;P29391;H3BKD3	Q9CPX4;P49945;P29391;H3BKD3	Ferritin;Ferritin light chain 2;Ferritin light chain 1	Ftl1;Ftl2	>tr|Q9CPX4|Q9CPX4_MOUSE Ferritin OS=Mus musculus GN=Ftl1 PE=2 SV=1;>sp|P49945|FRIL2_MOUSE Ferritin light chain 2 OS=Mus musculus GN=Ftl2 PE=2 SV=2;>sp|P29391|FRIL1_MOUSE Ferritin light chain 1 OS=Mus musculus GN=Ftl1 PE=1 SV=2;>tr|H3BKD3|H3BKD3_MOUSE Ferri
6.6915	6.65803	6.83362	6.21927	6.33278	6.36129	6.72772	6.30445	0.423267	2.44321	2.65013	+	3.0367e-49	22388000	1	8	8	49.1	30.482	269	Q91VK4	Q91VK4	Integral membrane protein 2C;CT-BRI3	Itm2c	>sp|Q91VK4|ITM2C_MOUSE Integral membrane protein 2C OS=Mus musculus GN=Itm2c PE=1 SV=2
5.32893	5.1821	5.11076	4.54165	4.97817	4.83492	5.20726	4.78491	0.422348	1.37298	2.64453	+	3.56e-06	657890	1	2	2	4.6	79.673	697	Q91VX9	Q91VX9	Transmembrane protein 168	Tmem168	>sp|Q91VX9|TM168_MOUSE Transmembrane protein 168 OS=Mus musculus GN=Tmem168 PE=2 SV=1
5.77251	5.68297	5.78447	5.2985	5.32832	5.34684	5.74665	5.32456	0.422094	3.56753	2.64298	+	3.0081e-21	2317000	2	5	5	9.6	83.42	748	Q7TMQ7;D3Z101	Q7TMQ7	WD repeat-containing protein 91	Wdr91	>sp|Q7TMQ7|WDR91_MOUSE WD repeat-containing protein 91 OS=Mus musculus GN=Wdr91 PE=1 SV=1
5.30296	5.47154	5.41056	4.95924	5.12723	4.83273	5.39502	4.97307	0.421951	1.89233	2.64211	+	3.7736e-08	1047500	4	3	3	18.4	25.134	223	I7HJS1;O08579;Q3THM8;B7FAU5	I7HJS1;O08579;Q3THM8;B7FAU5	Emerin	Emd	>tr|I7HJS1|I7HJS1_MOUSE Emerin OS=Mus musculus GN=Emd PE=4 SV=1;>sp|O08579|EMD_MOUSE Emerin OS=Mus musculus GN=Emd PE=1 SV=1;>tr|Q3THM8|Q3THM8_MOUSE Emerin OS=Mus musculus GN=Emd PE=2 SV=1;>tr|B7FAU5|B7FAU5_MOUSE Emerin OS=Mus musculus GN=Emd PE=4 SV=1
6.79429	6.49478	6.63259	6.41249	6.23272	6.01267	6.64055	6.21929	0.421259	1.36271	2.6379	+	0	18967000	2	24	2	55.3	34.476	318	A2AL12;Q8BG05	A2AL12;Q8BG05	Heterogeneous nuclear ribonucleoprotein A3	Hnrnpa3	>tr|A2AL12|A2AL12_MOUSE Heterogeneous nuclear ribonucleoprotein A3 OS=Mus musculus GN=Hnrnpa3 PE=2 SV=1;>sp|Q8BG05|ROA3_MOUSE Heterogeneous nuclear ribonucleoprotein A3 OS=Mus musculus GN=Hnrnpa3 PE=1 SV=1
6.28524	6.17444	6.37772	5.8487	5.82324	5.90358	6.27914	5.85851	0.420627	2.57305	2.63407	+	3.7569e-28	7981600	1	3	3	8	53.575	477	O09047	O09047	C3a anaphylatoxin chemotactic receptor	C3ar1	>sp|O09047|C3AR_MOUSE C3a anaphylatoxin chemotactic receptor OS=Mus musculus GN=C3ar1 PE=2 SV=1
6.55565	6.58662	6.63328	6.09167	6.18797	6.2387	6.59185	6.17278	0.41907	3.00023	2.62464	+	1.1135e-67	16262000	5	13	13	19.3	104.58	937	Q9DBG3;Q9DBG3-2;H3BKM0;H3BIY9;H3BJ06	Q9DBG3;Q9DBG3-2;H3BKM0;H3BIY9	AP-2 complex subunit beta	Ap2b1	>sp|Q9DBG3|AP2B1_MOUSE AP-2 complex subunit beta OS=Mus musculus GN=Ap2b1 PE=1 SV=1;>sp|Q9DBG3-2|AP2B1_MOUSE Isoform 2 of AP-2 complex subunit beta OS=Mus musculus GN=Ap2b1;>tr|H3BKM0|H3BKM0_MOUSE AP-2 complex subunit beta OS=Mus musculus GN=Ap2b1 PE=2 SV=
6.87595	6.88651	7.00052	6.54068	6.48671	6.47965	6.92099	6.50235	0.418645	3.15556	2.62207	+	2.4412e-48	34785000	3	5	5	13.8	55.072	501	Q9WU81;Q9WU81-2;Q8R070	Q9WU81;Q9WU81-2	Sugar phosphate exchanger 2	Slc37a2	>sp|Q9WU81|SPX2_MOUSE Sugar phosphate exchanger 2 OS=Mus musculus GN=Slc37a2 PE=2 SV=1;>sp|Q9WU81-2|SPX2_MOUSE Isoform 2 of Sugar phosphate exchanger 2 OS=Mus musculus GN=Slc37a2
6.35476	6.23902	6.35892	5.80666	5.85528	6.04155	6.31757	5.90117	0.416404	2.15582	2.60858	+	1.1672e-127	8740200	1	8	8	16.6	67.277	591	P35564	P35564	Calnexin	Canx	>sp|P35564|CALX_MOUSE Calnexin OS=Mus musculus GN=Canx PE=1 SV=1
6.95726	7.05633	6.8501	6.3309	6.67272	6.61106	6.95457	6.53823	0.416338	1.58197	2.60818	+	9.795e-37	38461000	4	8	8	43.1	24.146	204	Q9CZM2;E9QAZ2;E9Q1X1;B8JKK2	Q9CZM2;E9QAZ2;E9Q1X1	60S ribosomal protein L15;Ribosomal protein L15	Rpl15;Gm10020;Gm8420	>sp|Q9CZM2|RL15_MOUSE 60S ribosomal protein L15 OS=Mus musculus GN=Rpl15 PE=2 SV=4;>tr|E9QAZ2|E9QAZ2_MOUSE Ribosomal protein L15 OS=Mus musculus GN=Gm10020 PE=3 SV=1;>tr|E9Q1X1|E9Q1X1_MOUSE Ribosomal protein L15 OS=Mus musculus GN=Gm8420 PE=3 SV=1
5.67181	5.60416	5.6105	5.10833	5.25319	5.28028	5.62882	5.21393	0.41489	2.7065	2.5995	+	2.1975e-11	1777600	4	5	5	18.3	44.212	393	Q8K202-3;Q8K202-2;Q8K202;G8JL51	Q8K202-3;Q8K202-2;Q8K202;G8JL51	DNA-directed RNA polymerase I subunit RPA49	Polr1e	>sp|Q8K202-3|RPA49_MOUSE Isoform 3 of DNA-directed RNA polymerase I subunit RPA49 OS=Mus musculus GN=Polr1e;>sp|Q8K202-2|RPA49_MOUSE Isoform 2 of DNA-directed RNA polymerase I subunit RPA49 OS=Mus musculus GN=Polr1e;>sp|Q8K202|RPA49_MOUSE DNA-directed RNA
5.11833	5.10775	5.19457	4.55261	4.83371	4.79792	5.14022	4.72808	0.412138	1.95118	2.58308	+	7.4773e-07	546990	1	1	1	3.8	47.466	419	O70572	O70572	Sphingomyelin phosphodiesterase 2	Smpd2	>sp|O70572|NSMA_MOUSE Sphingomyelin phosphodiesterase 2 OS=Mus musculus GN=Smpd2 PE=1 SV=1
5.41827	5.48443	5.12749	4.81337	4.97632	5.00788	5.3434	4.93252	0.410874	1.51745	2.57557	+	9.5807e-06	962770	1	2	2	5.9	44.172	389	P62334	P62334	26S protease regulatory subunit 10B	Psmc6	>sp|P62334|PRS10_MOUSE 26S protease regulatory subunit 10B OS=Mus musculus GN=Psmc6 PE=1 SV=1
6.75355	6.66883	6.81672	6.29469	6.43401	6.29539	6.74637	6.34136	0.405007	2.51881	2.54102	+	2.556e-83	23553000	1	9	9	41.2	44.783	400	Q9DBS1	Q9DBS1	Transmembrane protein 43	Tmem43	>sp|Q9DBS1|TMM43_MOUSE Transmembrane protein 43 OS=Mus musculus GN=Tmem43 PE=1 SV=1
5.2282	5.12356	5.20994	4.97546	4.51602	4.85643	5.18723	4.78263	0.404598	1.33853	2.53862	+	0.00052042	464190	2	1	1	3.4	67.568	594	O08599;O08599-2	O08599;O08599-2	Syntaxin-binding protein 1	Stxbp1	>sp|O08599|STXB1_MOUSE Syntaxin-binding protein 1 OS=Mus musculus GN=Stxbp1 PE=1 SV=2;>sp|O08599-2|STXB1_MOUSE Isoform 2 of Syntaxin-binding protein 1 OS=Mus musculus GN=Stxbp1
5.84054	5.69004	5.72085	5.40459	5.31708	5.31765	5.75048	5.34644	0.404039	2.75785	2.53536	+	2.3749e-10	2377500	2	3	3	15.3	30.014	261	Q9CR50;G3UWD8	Q9CR50;G3UWD8	RING finger and CHY zinc finger domain-containing protein 1	Rchy1	>sp|Q9CR50|ZN363_MOUSE RING finger and CHY zinc finger domain-containing protein 1 OS=Mus musculus GN=Rchy1 PE=1 SV=1;>tr|G3UWD8|G3UWD8_MOUSE RING finger and CHY zinc finger domain-containing protein 1 OS=Mus musculus GN=Rchy1 PE=4 SV=1
5.76636	5.74528	5.55686	5.26286	5.25794	5.3362	5.6895	5.28567	0.403833	2.32077	2.53416	+	1.6224e-05	2081800	3	2	2	23.8	16.735	147	P62838;P61079;Q6ZWY6	P62838;P61079;Q6ZWY6	Ubiquitin-conjugating enzyme E2 D2;Ubiquitin-conjugating enzyme E2 D3;Ubiquitin-conjugating enzyme E2 D2B	Ube2d2;Ube2d3;Ube2d2b	>sp|P62838|UB2D2_MOUSE Ubiquitin-conjugating enzyme E2 D2 OS=Mus musculus GN=Ube2d2 PE=1 SV=1;>sp|P61079|UB2D3_MOUSE Ubiquitin-conjugating enzyme E2 D3 OS=Mus musculus GN=Ube2d3 PE=1 SV=1;>sp|Q6ZWY6|U2D2B_MOUSE Ubiquitin-conjugating enzyme E2 D2B OS=Mus mu
5.59897	5.46174	5.4553	5.20537	5.15287	4.95397	5.50534	5.10407	0.401266	1.95579	2.51922	+	5.6553e-17	1364600	1	4	4	15.3	45.745	412	Q9QYJ0	Q9QYJ0	DnaJ homolog subfamily A member 2	Dnaja2	>sp|Q9QYJ0|DNJA2_MOUSE DnaJ homolog subfamily A member 2 OS=Mus musculus GN=Dnaja2 PE=1 SV=1
6.4889	6.22598	6.47305	5.96041	6.1185	5.90594	6.39598	5.99495	0.401031	1.70805	2.51785	+	2.084e-88	10769000	1	11	11	25	75.029	668	Q9R190	Q9R190	Metastasis-associated protein MTA2	Mta2	>sp|Q9R190|MTA2_MOUSE Metastasis-associated protein MTA2 OS=Mus musculus GN=Mta2 PE=1 SV=1
6.07867	5.99839	6.03679	5.52473	5.66069	5.72955	6.03795	5.63832	0.399624	2.46249	2.50971	+	7.8388e-30	4612400	3	7	6	8.8	140.99	1276	P06795;P21447;P21440	P06795;P21447	Multidrug resistance protein 1B;Multidrug resistance protein 1A	Abcb1b;Abcb1a	>sp|P06795|MDR1B_MOUSE Multidrug resistance protein 1B OS=Mus musculus GN=Abcb1b PE=1 SV=1;>sp|P21447|MDR1A_MOUSE Multidrug resistance protein 1A OS=Mus musculus GN=Abcb1a PE=1 SV=3
5.90225	5.87889	5.86204	5.5231	5.40321	5.52209	5.88106	5.4828	0.39826	3.18236	2.50184	+	3.5287e-17	3202200	3	6	6	15.6	60.924	539	Q9JLB0-2;Q9JLB0;E9PWC5	Q9JLB0-2;Q9JLB0;E9PWC5	MAGUK p55 subfamily member 6	Mpp6	>sp|Q9JLB0-2|MPP6_MOUSE Isoform Alpha of MAGUK p55 subfamily member 6 OS=Mus musculus GN=Mpp6;>sp|Q9JLB0|MPP6_MOUSE MAGUK p55 subfamily member 6 OS=Mus musculus GN=Mpp6 PE=1 SV=1;>tr|E9PWC5|E9PWC5_MOUSE MAGUK p55 subfamily member 6 (Fragment) OS=Mus muscul
5.13792	5.12853	5.18687	5.01115	4.6011	4.65026	5.15111	4.75417	0.396938	1.41606	2.49424	+	4.9972e-05	510200	2	1	1	6.3	21.294	191	O55100-2;O55100	O55100-2;O55100	Synaptogyrin-1	Syngr1	>sp|O55100-2|SNG1_MOUSE Isoform 1B of Synaptogyrin-1 OS=Mus musculus GN=Syngr1;>sp|O55100|SNG1_MOUSE Synaptogyrin-1 OS=Mus musculus GN=Syngr1 PE=1 SV=2
7.36438	7.28183	7.29887	6.993	6.83295	6.93497	7.31503	6.92031	0.394721	2.75671	2.48154	+	0.00051158	87434000	2	2	2	0.3	1009.7	8797	Q6ZWR6-4;Q6ZWR6	Q6ZWR6-4;Q6ZWR6	Nesprin-1	Syne1	>sp|Q6ZWR6-4|SYNE1_MOUSE Isoform 4 of Nesprin-1 OS=Mus musculus GN=Syne1;>sp|Q6ZWR6|SYNE1_MOUSE Nesprin-1 OS=Mus musculus GN=Syne1 PE=1 SV=2
6.61228	6.58073	6.67639	6.21535	6.27321	6.20192	6.62313	6.23016	0.392975	3.41484	2.47158	+	1.8303e-98	17760000	2	17	17	31.1	93.28	819	Q8BJ71;Q8BJ71-2	Q8BJ71;Q8BJ71-2	Nuclear pore complex protein Nup93	Nup93	>sp|Q8BJ71|NUP93_MOUSE Nuclear pore complex protein Nup93 OS=Mus musculus GN=Nup93 PE=2 SV=1;>sp|Q8BJ71-2|NUP93_MOUSE Isoform 2 of Nuclear pore complex protein Nup93 OS=Mus musculus GN=Nup93
5.73487	5.56929	5.63559	5.26026	5.3723	5.13963	5.64659	5.2574	0.389188	2.03426	2.45013	+	3.2161e-17	1901800	5	7	7	6.6	144.98	1251	Q7TMB8-2;Q7TMB8;Q5SQX6;E9PZS0;F6QD74	Q7TMB8-2;Q7TMB8	Cytoplasmic FMR1-interacting protein 1	Cyfip1	>sp|Q7TMB8-2|CYFP1_MOUSE Isoform 2 of Cytoplasmic FMR1-interacting protein 1 OS=Mus musculus GN=Cyfip1;>sp|Q7TMB8|CYFP1_MOUSE Cytoplasmic FMR1-interacting protein 1 OS=Mus musculus GN=Cyfip1 PE=1 SV=1
4.88697	4.62837	5.06326	4.371	4.50677	4.53526	4.85953	4.47101	0.388524	1.3358	2.44638	+	9.8253e-07	115680	3	1	1	4.9	44.355	388	Q6PA06-2;E9QND8;Q6PA06	Q6PA06-2;E9QND8;Q6PA06	Atlastin-2	Atl2	>sp|Q6PA06-2|ATLA2_MOUSE Isoform 2 of Atlastin-2 OS=Mus musculus GN=Atl2;>tr|E9QND8|E9QND8_MOUSE Atlastin-2 OS=Mus musculus GN=Atl2 PE=2 SV=1;>sp|Q6PA06|ATLA2_MOUSE Atlastin-2 OS=Mus musculus GN=Atl2 PE=1 SV=1
5.95996	6.04226	6.0812	5.54031	5.73611	5.64152	6.02781	5.63931	0.388495	2.35941	2.44622	+	1.0888e-11	4549400	1	5	5	8.1	93.433	827	Q80WQ6	Q80WQ6	Inactive rhomboid protein 2	Rhbdf2	>sp|Q80WQ6|RHDF2_MOUSE Inactive rhomboid protein 2 OS=Mus musculus GN=Rhbdf2 PE=1 SV=1
5.17598	5.0593	5.15576	4.69022	4.80983	4.72636	5.13035	4.74214	0.388208	2.81239	2.4446	+	1.7708e-09	574520	4	1	1	19.7	8.0862	71	D3Z1A9;D3Z313;Q9DCC5;P23198	D3Z1A9;D3Z313;Q9DCC5;P23198	Chromobox protein homolog 3	Cbx3	>tr|D3Z1A9|D3Z1A9_MOUSE Chromobox protein homolog 3 OS=Mus musculus GN=Cbx3 PE=2 SV=1;>tr|D3Z313|D3Z313_MOUSE Chromobox protein homolog 3 (Fragment) OS=Mus musculus GN=Cbx3 PE=2 SV=1;>tr|Q9DCC5|Q9DCC5_MOUSE Cbx3 protein OS=Mus musculus GN=Cbx3 PE=2 SV=1;>s
4.85608	4.88753	4.85472	4.55351	4.22498	4.65662	4.86611	4.47837	0.387739	1.38538	2.44196	+	4.0602e-05	148750	4	2	2	2.7	105.33	898	Q8BYC6;F6RXB5;Q3V3K3;Q5F2E8	Q8BYC6;F6RXB5;Q3V3K3;Q5F2E8	Serine/threonine-protein kinase TAO3;Serine/threonine-protein kinase TAO1	Taok3;Taok1	>sp|Q8BYC6|TAOK3_MOUSE Serine/threonine-protein kinase TAO3 OS=Mus musculus GN=Taok3 PE=1 SV=2;>tr|F6RXB5|F6RXB5_MOUSE Serine/threonine-protein kinase TAO3 (Fragment) OS=Mus musculus GN=Taok3 PE=2 SV=1;>tr|Q3V3K3|Q3V3K3_MOUSE Serine/threonine-protein kinas
5.34741	5.35601	5.33393	5.14563	5.03671	4.69273	5.34578	4.95836	0.387424	1.32713	2.44019	+	7.9381e-08	963210	1	2	2	14.3	20.14	182	Q9QZB9	Q9QZB9	Dynactin subunit 5	Dctn5	>sp|Q9QZB9|DCTN5_MOUSE Dynactin subunit 5 OS=Mus musculus GN=Dctn5 PE=1 SV=1
6.3533	6.3631	6.3927	5.90381	6.06382	5.9806	6.3697	5.98274	0.386957	2.90126	2.43757	+	4.7525e-85	9949100	3	9	9	38	36.161	316	Q9JL15;A8DIL0;Q8C6H0	Q9JL15;A8DIL0;Q8C6H0	Galectin-8	Lgals8	>sp|Q9JL15|LEG8_MOUSE Galectin-8 OS=Mus musculus GN=Lgals8 PE=2 SV=1;>tr|A8DIL0|A8DIL0_MOUSE Galectin-8 OS=Mus musculus GN=Lgals8 PE=2 SV=1;>tr|Q8C6H0|Q8C6H0_MOUSE Galectin-8 OS=Mus musculus GN=Lgals8 PE=2 SV=1
4.86606	4.74348	4.90742	4.53098	4.61252	4.21606	4.83899	4.45319	0.385801	1.37967	2.43109	+	0.0044384	80802	1	1	1	3.4	40.184	357	Q3U6B2	Q3U6B2	G-protein coupled receptor 183	Gpr183	>sp|Q3U6B2|GP183_MOUSE G-protein coupled receptor 183 OS=Mus musculus GN=Gpr183 PE=1 SV=1
5.60794	5.62684	5.4579	5.2964	4.93189	5.31844	5.56423	5.18224	0.381984	1.31297	2.40981	+	5.5251e-14	1607500	1	3	3	17.9	20.864	184	Q9D0J4	Q9D0J4	ADP-ribosylation factor-like protein 2	Arl2	>sp|Q9D0J4|ARL2_MOUSE ADP-ribosylation factor-like protein 2 OS=Mus musculus GN=Arl2 PE=1 SV=1
5.76655	5.89844	5.82587	5.5963	5.54996	5.20017	5.83029	5.44881	0.381481	1.36329	2.40703	+	4.3746e-09	2953400	1	3	3	32.5	18.342	160	Q9D7N6	Q9D7N6	39S ribosomal protein L30, mitochondrial	Mrpl30	>sp|Q9D7N6|RM30_MOUSE 39S ribosomal protein L30, mitochondrial OS=Mus musculus GN=Mrpl30 PE=2 SV=1
5.45734	5.32972	5.36286	5.06941	5.12665	4.82096	5.38331	5.00567	0.377632	1.69159	2.38579	+	1.6007e-06	1048300	5	3	3	8.1	65.288	578	Q91WE6;Q91WE6-2;F6S0I8;Q91WE6-4;Q91WE6-3	Q91WE6;Q91WE6-2	Threonylcarbamoyladenosine tRNA methylthiotransferase	Cdkal1	>sp|Q91WE6|CDKAL_MOUSE Threonylcarbamoyladenosine tRNA methylthiotransferase OS=Mus musculus GN=Cdkal1 PE=2 SV=1;>sp|Q91WE6-2|CDKAL_MOUSE Isoform 2 of Threonylcarbamoyladenosine tRNA methylthiotransferase OS=Mus musculus GN=Cdkal1
6.09135	5.89002	6.10954	5.62146	5.55049	5.79017	6.0303	5.65404	0.376269	1.70488	2.37831	+	1.4807e-34	4687600	1	7	7	17.6	57.229	511	Q5XJY5	Q5XJY5	Coatomer subunit delta	Arcn1	>sp|Q5XJY5|COPD_MOUSE Coatomer subunit delta OS=Mus musculus GN=Arcn1 PE=2 SV=2
5.57981	5.34916	5.57051	4.95203	5.14582	5.27676	5.49983	5.12487	0.374955	1.44329	2.37113	+	2.455e-15	1394000	7	7	7	7.7	129.77	1149	P70704;F6WYQ5;Q8BR88;E9Q4J5;F6Q8P7;Q3U9N5;P98200	P70704;F6WYQ5;Q8BR88	Probable phospholipid-transporting ATPase IA	Atp8a1	>sp|P70704|AT8A1_MOUSE Probable phospholipid-transporting ATPase IA OS=Mus musculus GN=Atp8a1 PE=1 SV=1;>tr|F6WYQ5|F6WYQ5_MOUSE Probable phospholipid-transporting ATPase IA (Fragment) OS=Mus musculus GN=Atp8a1 PE=4 SV=1;>tr|Q8BR88|Q8BR88_MOUSE Probable pho
5.61237	5.49045	5.42519	5.00338	5.11949	5.28677	5.50934	5.13654	0.372793	1.70791	2.35935	+	2.9489e-09	1411100	1	3	3	7.3	69.042	602	P22437	P22437	Prostaglandin G/H synthase 1	Ptgs1	>sp|P22437|PGH1_MOUSE Prostaglandin G/H synthase 1 OS=Mus musculus GN=Ptgs1 PE=2 SV=1
6.10541	6.08357	6.08037	5.79966	5.62403	5.73382	6.08979	5.71917	0.370614	2.69398	2.34755	+	4.6248e-49	5283100	2	7	7	35.6	32.928	289	P14901;H3BKP1	P14901;H3BKP1	Heme oxygenase 1	Hmox1	>sp|P14901|HMOX1_MOUSE Heme oxygenase 1 OS=Mus musculus GN=Hmox1 PE=1 SV=1;>tr|H3BKP1|H3BKP1_MOUSE Heme oxygenase 1 (Fragment) OS=Mus musculus GN=Hmox1 PE=2 SV=1
5.94407	5.97358	5.97655	5.52951	5.77576	5.48042	5.96473	5.59523	0.369505	1.79897	2.34156	+	4.5018e-19	4005000	1	7	7	17.7	63.988	548	O70194	O70194	Eukaryotic translation initiation factor 3 subunit D	Eif3d	>sp|O70194|EIF3D_MOUSE Eukaryotic translation initiation factor 3 subunit D OS=Mus musculus GN=Eif3d PE=1 SV=2
5.85369	5.65952	5.68544	5.47763	5.40161	5.21165	5.73288	5.36363	0.36925	1.68115	2.34018	+	1.4473e-12	2370500	3	5	5	7.4	96.939	861	Q8BND4;F6WNG1;E9PXU1	Q8BND4;F6WNG1	Protein DDX26B	Ddx26b	>sp|Q8BND4|DX26B_MOUSE Protein DDX26B OS=Mus musculus GN=Ddx26b PE=1 SV=1;>tr|F6WNG1|F6WNG1_MOUSE Protein DDX26B (Fragment) OS=Mus musculus GN=Ddx26b PE=4 SV=1
6.05003	6.11418	6.12675	5.66983	5.79393	5.7203	6.09699	5.72802	0.368966	2.98813	2.33866	+	1.1083e-10	5376600	2	3	3	15.8	24.454	215	P04441-2;P04441	P04441-2;P04441	H-2 class II histocompatibility antigen gamma chain	Cd74	>sp|P04441-2|HG2A_MOUSE Isoform Short of H-2 class II histocompatibility antigen gamma chain OS=Mus musculus GN=Cd74;>sp|P04441|HG2A_MOUSE H-2 class II histocompatibility antigen gamma chain OS=Mus musculus GN=Cd74 PE=1 SV=3
5.39249	5.29358	5.3891	4.80577	5.20112	4.96474	5.35839	4.99054	0.367844	1.43356	2.33262	+	2.3667e-07	1003500	1	2	2	9.4	48.385	414	Q3UFY8	Q3UFY8	Mitochondrial ribonuclease P protein 1	Trmt10c	>sp|Q3UFY8|MRRP1_MOUSE Mitochondrial ribonuclease P protein 1 OS=Mus musculus GN=Trmt10c PE=2 SV=2
5.59725	5.45025	5.57973	5.14529	5.15327	5.22973	5.54241	5.1761	0.366311	2.62005	2.3244	+	1.4396e-45	1509300	5	3	3	5.2	116.27	1081	Q5I012-4;Q5I012-3;Q5I012-2;Q5I012;J3QNE8	Q5I012-4;Q5I012-3;Q5I012-2;Q5I012;J3QNE8	Putative sodium-coupled neutral amino acid transporter 10	Slc38a10	>sp|Q5I012-4|S38AA_MOUSE Isoform 4 of Putative sodium-coupled neutral amino acid transporter 10 OS=Mus musculus GN=Slc38a10;>sp|Q5I012-3|S38AA_MOUSE Isoform 3 of Putative sodium-coupled neutral amino acid transporter 10 OS=Mus musculus GN=Slc38a10;>sp|Q5I0
5.95763	5.91672	5.97073	5.49291	5.6438	5.61468	5.94836	5.5838	0.364563	2.75905	2.31506	+	1.2398e-24	3830600	3	6	6	8	126.44	1169	Q9CTG6;E9PYX5;E9Q2A4	Q9CTG6;E9PYX5;E9Q2A4	Probable cation-transporting ATPase 13A2	Atp13a2	>sp|Q9CTG6|AT132_MOUSE Probable cation-transporting ATPase 13A2 OS=Mus musculus GN=Atp13a2 PE=2 SV=3;>tr|E9PYX5|E9PYX5_MOUSE Probable cation-transporting ATPase 13A2 (Fragment) OS=Mus musculus GN=Atp13a2 PE=2 SV=1;>tr|E9Q2A4|E9Q2A4_MOUSE Probable cation-tr
5.83479	5.78144	5.78355	5.29612	5.45912	5.55421	5.79993	5.43648	0.363447	2.03066	2.30912	+	2.5555e-27	2739500	1	6	6	21.8	44.309	390	P04202	P04202	Transforming growth factor beta-1;Latency-associated peptide	Tgfb1	>sp|P04202|TGFB1_MOUSE Transforming growth factor beta-1 OS=Mus musculus GN=Tgfb1 PE=1 SV=1
6.1352	6.06595	6.05038	5.74656	5.61643	5.80687	6.08384	5.72329	0.360556	2.3627	2.2938	+	2.174e-20	5264600	4	5	5	22.4	45.789	419	Q99KP6-3;Q99KP6;Q99KP6-2;J3QNL8	Q99KP6-3;Q99KP6;Q99KP6-2;J3QNL8	Pre-mRNA-processing factor 19	Prpf19	>sp|Q99KP6-3|PRP19_MOUSE Isoform 3 of Pre-mRNA-processing factor 19 OS=Mus musculus GN=Prpf19;>sp|Q99KP6|PRP19_MOUSE Pre-mRNA-processing factor 19 OS=Mus musculus GN=Prpf19 PE=2 SV=1;>sp|Q99KP6-2|PRP19_MOUSE Isoform 2 of Pre-mRNA-processing factor 19 OS=Mu
4.88676	4.72796	4.84071	4.48183	4.48223	4.41152	4.81848	4.45853	0.359948	2.61923	2.29059	+	0.0032073	230120	4	1	1	2.6	64.131	605	Q9D2H6-2;Q8BNQ4;Q9D2H6;Q8C5J0	Q9D2H6-2;Q8BNQ4;Q9D2H6;Q8C5J0	Transcription factor Sp2	Sp2	>sp|Q9D2H6-2|SP2_MOUSE Isoform 2 of Transcription factor Sp2 OS=Mus musculus GN=Sp2;>tr|Q8BNQ4|Q8BNQ4_MOUSE Transcription factor Sp2 OS=Mus musculus GN=Sp2 PE=2 SV=1;>sp|Q9D2H6|SP2_MOUSE Transcription factor Sp2 OS=Mus musculus GN=Sp2 PE=2 SV=2;>tr|Q8C5J0|
7.32783	7.27639	7.26771	6.92434	6.90252	6.9701	7.29064	6.93232	0.358327	3.70737	2.28206	+	0	84418000	2	27	27	60	58.812	512	P25911;P16277	P25911	Tyrosine-protein kinase Lyn	Lyn	>sp|P25911|LYN_MOUSE Tyrosine-protein kinase Lyn OS=Mus musculus GN=Lyn PE=1 SV=4
5.55784	5.5156	5.45688	5.02115	5.3498	5.08728	5.51011	5.15275	0.357362	1.57151	2.277	+	2.9221e-05	1426400	3	3	3	6.1	71.527	623	A2AW05;Q08943;Q08943-2	A2AW05;Q08943;Q08943-2	FACT complex subunit SSRP1	Ssrp1	>tr|A2AW05|A2AW05_MOUSE FACT complex subunit SSRP1 (Fragment) OS=Mus musculus GN=Ssrp1 PE=2 SV=1;>sp|Q08943|SSRP1_MOUSE FACT complex subunit SSRP1 OS=Mus musculus GN=Ssrp1 PE=1 SV=2;>sp|Q08943-2|SSRP1_MOUSE Isoform 2 of FACT complex subunit SSRP1 OS=Mus mu
6.2977	6.28711	6.37111	5.94729	5.98166	5.9584	6.31864	5.96245	0.356185	3.64023	2.27083	+	8.5244e-40	9024800	2	6	6	39.7	23.366	209	Q9D1N9;Q9D1N9-2	Q9D1N9;Q9D1N9-2	39S ribosomal protein L21, mitochondrial	Mrpl21	>sp|Q9D1N9|RM21_MOUSE 39S ribosomal protein L21, mitochondrial OS=Mus musculus GN=Mrpl21 PE=2 SV=1;>sp|Q9D1N9-2|RM21_MOUSE Isoform 2 of 39S ribosomal protein L21, mitochondrial OS=Mus musculus GN=Mrpl21
5.08693	5.03205	5.32572	4.80163	4.68636	4.8895	5.14823	4.7925	0.355737	1.52585	2.26849	+	0.0019342	630960	1	1	1	1.5	107.06	953	Q9JIF7	Q9JIF7	Coatomer subunit beta	Copb1	>sp|Q9JIF7|COPB_MOUSE Coatomer subunit beta OS=Mus musculus GN=Copb1 PE=1 SV=1
6.28185	6.23462	6.40181	5.84745	5.9729	6.03387	6.30609	5.9514	0.354691	2.05925	2.26303	+	3.8024e-59	8876800	4	7	7	18.5	51.313	444	Q99L43;A2AMQ5;Q6PBC0;F6S4G2	Q99L43;A2AMQ5;Q6PBC0	Phosphatidate cytidylyltransferase 2	Cds2	>sp|Q99L43|CDS2_MOUSE Phosphatidate cytidylyltransferase 2 OS=Mus musculus GN=Cds2 PE=1 SV=1;>tr|A2AMQ5|A2AMQ5_MOUSE Phosphatidate cytidylyltransferase 2 OS=Mus musculus GN=Cds2 PE=2 SV=1;>tr|Q6PBC0|Q6PBC0_MOUSE Cds2 protein OS=Mus musculus GN=Cds2 PE=2 SV
4.55595	4.4376	4.46532	4.14763	4.07485	4.18232	4.48629	4.13493	0.351359	2.74065	2.24574	+	0.0025442	29196	2	1	1	9.6	15.86	135	P62911;A2AD25	P62911;A2AD25	60S ribosomal protein L32	Rpl32;Gm4987	>sp|P62911|RL32_MOUSE 60S ribosomal protein L32 OS=Mus musculus GN=Rpl32 PE=2 SV=2;>tr|A2AD25|A2AD25_MOUSE MCG49690 OS=Mus musculus GN=Gm4987 PE=4 SV=1
6.54066	6.37912	6.42802	6.0976	6.02115	6.17632	6.44927	6.09836	0.350908	2.23169	2.24341	+	1.1533e-11	12349000	2	2	2	15.3	21.961	196	Q8K211;A8Y5P1	Q8K211;A8Y5P1	High affinity copper uptake protein 1	Slc31a1	>sp|Q8K211|COPT1_MOUSE High affinity copper uptake protein 1 OS=Mus musculus GN=Slc31a1 PE=2 SV=1;>tr|A8Y5P1|A8Y5P1_MOUSE High affinity copper uptake protein 1 OS=Mus musculus GN=Slc31a1 PE=2 SV=1
5.90634	5.78842	5.74434	5.29444	5.63585	5.45877	5.81303	5.46302	0.350011	1.47772	2.23878	+	1.1817e-20	2892400	2	7	7	33.9	33.189	295	Q9DB05;P28663	Q9DB05	Alpha-soluble NSF attachment protein	Napa	>sp|Q9DB05|SNAA_MOUSE Alpha-soluble NSF attachment protein OS=Mus musculus GN=Napa PE=1 SV=1
5.4901	5.53669	5.40899	5.17909	5.20677	5.00082	5.47859	5.1289	0.349694	2.0283	2.23714	+	5.1809e-12	1321900	1	3	3	14.9	27.013	241	Q9Z1Q5	Q9Z1Q5	Chloride intracellular channel protein 1	Clic1	>sp|Q9Z1Q5|CLIC1_MOUSE Chloride intracellular channel protein 1 OS=Mus musculus GN=Clic1 PE=1 SV=3
5.6492	5.25636	5.45802	5.05162	5.1303	5.13271	5.45452	5.10487	0.34965	1.39908	2.23692	+	1.8188e-08	1296700	1	2	2	5.5	55.603	473	Q99LH2	Q99LH2	Phosphatidylserine synthase 1	Ptdss1	>sp|Q99LH2|PTSS1_MOUSE Phosphatidylserine synthase 1 OS=Mus musculus GN=Ptdss1 PE=2 SV=1
5.26319	4.97077	5.21349	4.74525	4.78038	4.87393	5.14915	4.79985	0.349293	1.62671	2.23508	+	2.8957e-05	575400	3	2	2	13.5	27.229	237	Q8VE10;Q8VE10-3;Q8VE10-2	Q8VE10;Q8VE10-3;Q8VE10-2	N-alpha-acetyltransferase 40	Naa40	>sp|Q8VE10|NAA40_MOUSE N-alpha-acetyltransferase 40 OS=Mus musculus GN=Naa40 PE=2 SV=1;>sp|Q8VE10-3|NAA40_MOUSE Isoform 3 of N-alpha-acetyltransferase 40 OS=Mus musculus GN=Naa40;>sp|Q8VE10-2|NAA40_MOUSE Isoform 2 of N-alpha-acetyltransferase 40 OS=Mus mus
4.95349	4.88099	4.98627	4.67409	4.49469	4.6072	4.94025	4.59199	0.348257	2.33501	2.22976	+	0.0016478	262760	2	1	1	2.6	58.752	531	P13597-2;P13597	P13597-2;P13597	Intercellular adhesion molecule 1	Icam1	>sp|P13597-2|ICAM1_MOUSE Isoform 2 of Intercellular adhesion molecule 1 OS=Mus musculus GN=Icam1;>sp|P13597|ICAM1_MOUSE Intercellular adhesion molecule 1 OS=Mus musculus GN=Icam1 PE=1 SV=1
6.31357	6.34153	6.27559	5.9277	5.98367	5.97483	6.31023	5.96206	0.348166	3.75655	2.22929	+	8.6573e-29	8893700	2	8	8	28.8	45.626	406	P62196;Q8K1K2	P62196;Q8K1K2	26S protease regulatory subunit 8	Psmc5	>sp|P62196|PRS8_MOUSE 26S protease regulatory subunit 8 OS=Mus musculus GN=Psmc5 PE=1 SV=1;>tr|Q8K1K2|Q8K1K2_MOUSE 26S protease regulatory subunit 8 OS=Mus musculus GN=Psmc5 PE=2 SV=1
5.70946	5.46219	5.51821	5.05096	5.20691	5.39161	5.56329	5.21649	0.346797	1.31326	2.22227	+	5.7812e-11	1651700	2	4	4	32.9	17.971	164	P17742;F8VPN3	P17742	Peptidyl-prolyl cis-trans isomerase A	Ppia	>sp|P17742|PPIA_MOUSE Peptidyl-prolyl cis-trans isomerase A OS=Mus musculus GN=Ppia PE=1 SV=2
5.70012	5.8073	5.79021	5.31639	5.46672	5.47641	5.76587	5.41984	0.346034	2.30781	2.21837	+	2.5517e-16	2559500	1	5	5	12	69.552	624	Q9Z2X8	Q9Z2X8	Kelch-like ECH-associated protein 1	Keap1	>sp|Q9Z2X8|KEAP1_MOUSE Kelch-like ECH-associated protein 1 OS=Mus musculus GN=Keap1 PE=1 SV=1
5.64986	5.75637	5.89243	5.26086	5.51138	5.49392	5.76622	5.42205	0.344171	1.48964	2.20887	+	1.0992e-16	2616600	4	5	4	13.1	69.07	620	Q8JZN7;H3BKJ1;H3BKL2;H3BL14	Q8JZN7	Mitochondrial Rho GTPase 2	Rhot2	>sp|Q8JZN7|MIRO2_MOUSE Mitochondrial Rho GTPase 2 OS=Mus musculus GN=Rhot2 PE=2 SV=1
5.54813	5.58893	5.45102	5.41437	5.08048	5.07225	5.52936	5.18903	0.340326	1.32856	2.18941	+	1.0178e-07	1522000	2	2	2	8.1	52.318	458	E9PYI8;Q9JMA1	E9PYI8;Q9JMA1	Ubiquitin carboxyl-terminal hydrolase;Ubiquitin carboxyl-terminal hydrolase 14	Usp14	>tr|E9PYI8|E9PYI8_MOUSE Ubiquitin carboxyl-terminal hydrolase OS=Mus musculus GN=Usp14 PE=2 SV=1;>sp|Q9JMA1|UBP14_MOUSE Ubiquitin carboxyl-terminal hydrolase 14 OS=Mus musculus GN=Usp14 PE=1 SV=3
8.97305	8.89733	9.09328	8.66367	8.56363	8.71609	8.98789	8.6478	0.340088	2.02839	2.1882	+	0	4316100000	22	56	56	85.2	53.687	466	P20152;A2AKJ2;P15331-3;P31001;P15331;G5E846;P15331-2;G3X981;Q9DCV7;CON__Q9DCV7;CON__Q3KNV1;CON__P08729;P03995-2;P03995;CON__Q9H552;CON__Q9NSB2;CON__Q6ISB0;D3YZ35;P46660;P08551;P08553;P19246	P20152	Vimentin	Vim	>sp|P20152|VIME_MOUSE Vimentin OS=Mus musculus GN=Vim PE=1 SV=3
5.95341	5.8986	5.78032	5.51266	5.60017	5.50993	5.87744	5.54092	0.336526	2.32939	2.17033	+	9.2772e-64	3340400	1	4	4	19.8	39.547	374	P28474	P28474	Alcohol dehydrogenase class-3	Adh5	>sp|P28474|ADHX_MOUSE Alcohol dehydrogenase class-3 OS=Mus musculus GN=Adh5 PE=1 SV=3
6.19775	6.05077	6.09328	5.60351	5.81166	5.92022	6.11393	5.77846	0.335469	1.51056	2.16506	+	3.1757e-28	5822000	4	10	10	25.8	53.674	476	G3UZF0;E9Q8W9;Q91W36;D6RG67	G3UZF0;E9Q8W9;Q91W36	Ubiquitin carboxyl-terminal hydrolase;Ubiquitin carboxyl-terminal hydrolase 3	Usp3	>tr|G3UZF0|G3UZF0_MOUSE Ubiquitin carboxyl-terminal hydrolase OS=Mus musculus GN=Usp3 PE=2 SV=1;>tr|E9Q8W9|E9Q8W9_MOUSE Ubiquitin carboxyl-terminal hydrolase OS=Mus musculus GN=Usp3 PE=2 SV=1;>sp|Q91W36|UBP3_MOUSE Ubiquitin carboxyl-terminal hydrolase 3 OS
6.03687	5.95081	6.26872	5.7654	5.73851	5.74813	6.08547	5.75068	0.334784	1.60955	2.16164	+	3.5724e-53	5528400	5	8	7	24.3	46.886	420	Q8BV49;Q504N7;E9PVL3;E9QL87;Q504N7-2	Q8BV49;Q504N7;E9PVL3	Pyrin and HIN domain-containing protein 1;Pyrin and HIN domain-containing protein 1-like	Pyhin1;BC094916	>sp|Q8BV49|IFIX_MOUSE Pyrin and HIN domain-containing protein 1 OS=Mus musculus GN=Pyhin1 PE=2 SV=1;>sp|Q504N7|IFIXL_MOUSE Pyrin and HIN domain-containing protein 1-like OS=Mus musculus PE=2 SV=1;>tr|E9PVL3|E9PVL3_MOUSE Protein BC094916 OS=Mus musculus GN=
5.73825	5.81711	5.70775	5.4101	5.47238	5.37936	5.75437	5.42061	0.333756	2.84575	2.15653	+	3.8417e-12	2507200	1	3	3	8.1	52.387	444	Q9Z0R9	Q9Z0R9	Fatty acid desaturase 2	Fads2	>sp|Q9Z0R9|FADS2_MOUSE Fatty acid desaturase 2 OS=Mus musculus GN=Fads2 PE=2 SV=1
6.0743	6.10752	6.07962	5.60006	5.89365	5.76716	6.08714	5.75362	0.333523	1.75383	2.15538	+	5.7987e-44	5434700	2	6	6	35.9	39.351	354	Q62087;H3BL07	Q62087	Serum paraoxonase/lactonase 3	Pon3	>sp|Q62087|PON3_MOUSE Serum paraoxonase/lactonase 3 OS=Mus musculus GN=Pon3 PE=1 SV=2
4.69067	4.86455	5.09209	4.595	4.51618	4.5447	4.88244	4.55196	0.330476	1.30667	2.14031	+	3.9867e-05	196830	16	1	1	8.3	25.048	228	H3BJL7;H3BL09;H3BLJ7;H3BJ26;H3BKT0;P70403;H3BJN3;P53564-4;H3BK24;P53564-2;E9QKE9;P53564-3;H3BKF6;H3BLS0;P53564;H3BJQ9	H3BJL7;H3BL09;H3BLJ7;H3BJ26;H3BKT0;P70403;H3BJN3;P53564-4;H3BK24;P53564-2;E9QKE9;P53564-3;H3BKF6;H3BLS0;P53564;H3BJQ9	Protein CASP;Homeobox protein cut-like 1	Cux1	>tr|H3BJL7|H3BJL7_MOUSE Homeobox protein cut-like 1 (Fragment) OS=Mus musculus GN=Cux1 PE=2 SV=1;>tr|H3BL09|H3BL09_MOUSE Homeobox protein cut-like 1 (Fragment) OS=Mus musculus GN=Cux1 PE=2 SV=1;>tr|H3BLJ7|H3BLJ7_MOUSE Homeobox protein cut-like 1 OS=Mus mus
6.76753	6.80566	6.73138	6.3276	6.47627	6.51072	6.76819	6.4382	0.329994	2.2698	2.13793	+	3.942e-32	25996000	5	7	7	17.5	46.62	435	Q9R233-2;Q9R233;Q3TCU5;G3UZZ2;G3UWL0	Q9R233-2;Q9R233;Q3TCU5	Tapasin	Tapbp	>sp|Q9R233-2|TPSN_MOUSE Isoform Short of Tapasin OS=Mus musculus GN=Tapbp;>sp|Q9R233|TPSN_MOUSE Tapasin OS=Mus musculus GN=Tapbp PE=2 SV=2;>tr|Q3TCU5|Q3TCU5_MOUSE Tapasin OS=Mus musculus GN=Tapbp PE=2 SV=1
8.25986	8.10267	8.21885	7.85212	7.8355	7.90534	8.19379	7.86432	0.329474	2.51135	2.13538	+	2.2747e-51	694110000	7	6	6	35.9	13.95	128	Q8CGP6;Q8R1M2;Q8CGP4;Q8CGP7;Q8CGP5;Q8BFU2;P22752	Q8CGP6;Q8R1M2;Q8CGP4;Q8CGP7;Q8CGP5;Q8BFU2;P22752	Histone H2A type 1-H;Histone H2A.J;Histone H2A;Histone H2A type 1-K;Histone H2A type 1-F;Histone H2A type 3;Histone H2A type 1	Hist1h2ah;H2afj;Hist1h2aa;Hist1h2ak;Hist1h2af;Hist3h2a;Hist1h2ab	>sp|Q8CGP6|H2A1H_MOUSE Histone H2A type 1-H OS=Mus musculus GN=Hist1h2ah PE=1 SV=3;>sp|Q8R1M2|H2AJ_MOUSE Histone H2A.J OS=Mus musculus GN=H2afj PE=2 SV=1;>tr|Q8CGP4|Q8CGP4_MOUSE Histone H2A OS=Mus musculus GN=Hist1h2aa PE=2 SV=1;>sp|Q8CGP7|H2A1K_MOUSE Hist
6.75676	6.63207	6.95137	6.37333	6.46886	6.51255	6.78007	6.45158	0.328482	1.49654	2.1305	+	1.0109e-57	27499000	4	8	8	22.3	66.93	596	Q8BLF6;P48441;Q8BMG0;D6REH5	Q8BLF6;P48441;Q8BMG0	Alpha-L-iduronidase	Idua	>tr|Q8BLF6|Q8BLF6_MOUSE Alpha-L-iduronidase OS=Mus musculus GN=Idua PE=2 SV=1;>sp|P48441|IDUA_MOUSE Alpha-L-iduronidase OS=Mus musculus GN=Idua PE=2 SV=2;>tr|Q8BMG0|Q8BMG0_MOUSE Alpha-L-iduronidase OS=Mus musculus GN=Idua PE=2 SV=1
4.75605	4.76039	4.89581	4.46971	4.47427	4.49757	4.80409	4.48052	0.323568	2.64297	2.10653	+	0.00082616	193290	1	1	1	0.7	206.23	1842	B2RXS4	B2RXS4	Plexin-B2	Plxnb2	>sp|B2RXS4|PLXB2_MOUSE Plexin-B2 OS=Mus musculus GN=Plxnb2 PE=1 SV=1
6.49351	6.56179	6.66112	6.19846	6.1731	6.37475	6.57214	6.24877	0.323372	1.80878	2.10558	+	5.7249e-52	16783000	1	18	18	30	79.916	711	Q8BZ20	Q8BZ20	Poly [ADP-ribose] polymerase 12	Parp12	>sp|Q8BZ20|PAR12_MOUSE Poly [ADP-ribose] polymerase 12 OS=Mus musculus GN=Parp12 PE=2 SV=3
5.88682	5.73322	5.76502	5.50621	5.56055	5.35332	5.79502	5.47336	0.321662	1.84199	2.09731	+	5.506e-18	2803700	2	5	5	10	69.036	623	Q8VEE4;Q5SWN2	Q8VEE4;Q5SWN2	Replication protein A 70 kDa DNA-binding subunit	Rpa1	>sp|Q8VEE4|RFA1_MOUSE Replication protein A 70 kDa DNA-binding subunit OS=Mus musculus GN=Rpa1 PE=2 SV=1;>tr|Q5SWN2|Q5SWN2_MOUSE Replication protein A 70 kDa DNA-binding subunit OS=Mus musculus GN=Rpa1 PE=2 SV=2
4.97026	4.85871	4.85871	4.46278	4.681	4.58011	4.89589	4.57463	0.321263	1.92833	2.09538	+	2.0462e-111	237840	1	4	2	31.6	22.123	196	P62746	P62746	Rho-related GTP-binding protein RhoB	Rhob	>sp|P62746|RHOB_MOUSE Rho-related GTP-binding protein RhoB OS=Mus musculus GN=Rhob PE=1 SV=1
6.6638	6.83185	6.55542	6.33135	6.31919	6.44282	6.68369	6.36445	0.319235	1.62965	2.08562	+	9.3967e-77	21996000	1	11	11	22.1	60.705	551	Q9EP89	Q9EP89	Serine beta-lactamase-like protein LACTB, mitochondrial	Lactb	>sp|Q9EP89|LACTB_MOUSE Serine beta-lactamase-like protein LACTB, mitochondrial OS=Mus musculus GN=Lactb PE=1 SV=1
6.24684	6.34207	6.44971	6.00958	6.02686	6.04926	6.34621	6.02857	0.317642	2.22126	2.07798	+	4.5221e-35	9986200	1	12	12	17.5	105.72	962	Q0VBL3	Q0VBL3		Rbm15	>tr|Q0VBL3|Q0VBL3_MOUSE Protein Rbm15 OS=Mus musculus GN=Rbm15 PE=2 SV=1
5.93331	5.76415	5.85054	5.57779	5.39759	5.62209	5.84933	5.53249	0.31684	1.70416	2.07415	+	1.3479e-15	3194400	6	7	7	16.5	82.025	741	E9Q7N5;Q8R2Q4-3;Q8R2Q4-2;Q8R2Q4;Q8C1C2;E0CY79	E9Q7N5;Q8R2Q4-3;Q8R2Q4-2;Q8R2Q4;Q8C1C2	Ribosome-releasing factor 2, mitochondrial	Gfm2	>tr|E9Q7N5|E9Q7N5_MOUSE Ribosome-releasing factor 2, mitochondrial OS=Mus musculus GN=Gfm2 PE=2 SV=1;>sp|Q8R2Q4-3|RRF2M_MOUSE Isoform 3 of Ribosome-releasing factor 2, mitochondrial OS=Mus musculus GN=Gfm2;>sp|Q8R2Q4-2|RRF2M_MOUSE Isoform 2 of Ribosome-rel
5.9963	5.77667	5.84212	5.51632	5.53184	5.61735	5.87169	5.55517	0.316524	1.92497	2.07264	+	1.0285e-13	3367600	3	4	4	18.3	37.697	338	D3Z3X1;Q9EQC1;D3Z3X2	D3Z3X1;Q9EQC1;D3Z3X2	3 beta-hydroxysteroid dehydrogenase type 7	Hsd3b7	>tr|D3Z3X1|D3Z3X1_MOUSE 3 beta-hydroxysteroid dehydrogenase type 7 OS=Mus musculus GN=Hsd3b7 PE=2 SV=1;>sp|Q9EQC1|3BHS7_MOUSE 3 beta-hydroxysteroid dehydrogenase type 7 OS=Mus musculus GN=Hsd3b7 PE=2 SV=1;>tr|D3Z3X2|D3Z3X2_MOUSE 3 beta-hydroxysteroid dehyd
6.30131	6.2395	6.28818	5.84092	6.05034	5.99067	6.27633	5.96064	0.315688	2.07943	2.06866	+	8.7734e-52	8473800	9	8	8	16.2	70.67	636	P29341;Q62029;Q91YZ8;D3Z5M2;A3KFU5;Q9D4E6;A3KFU8;Q6PHQ9;A2A5N3	P29341	Polyadenylate-binding protein 1	Pabpc1	>sp|P29341|PABP1_MOUSE Polyadenylate-binding protein 1 OS=Mus musculus GN=Pabpc1 PE=1 SV=2
6.5713	6.46002	6.50394	6.12271	6.22246	6.24578	6.51176	6.19698	0.314773	2.49684	2.0643	+	1.1476e-77	14558000	1	19	19	17.8	143.23	1233	Q9CU62	Q9CU62	Structural maintenance of chromosomes protein 1A	Smc1a	>sp|Q9CU62|SMC1A_MOUSE Structural maintenance of chromosomes protein 1A OS=Mus musculus GN=Smc1a PE=1 SV=4
6.23216	6.0766	5.94279	5.74179	5.84701	5.72217	6.08385	5.77032	0.313529	1.56502	2.0584	+	4.6181e-27	5558500	2	8	8	29.2	43.698	394	P50580;D3YVH7	P50580	Proliferation-associated protein 2G4	Pa2g4	>sp|P50580|PA2G4_MOUSE Proliferation-associated protein 2G4 OS=Mus musculus GN=Pa2g4 PE=1 SV=3
6.56028	6.41539	6.65626	6.27295	6.15706	6.26207	6.54398	6.2307	0.31328	1.77694	2.05722	+	1.4237e-203	15906000	5	23	16	44.4	69.437	619	E9QKL6;P15092-2;P15092;G3UXS8;G3UY50	E9QKL6;P15092-2;P15092	Interferon-activable protein 204	Ifi204	>tr|E9QKL6|E9QKL6_MOUSE Interferon-activable protein 204 OS=Mus musculus GN=Ifi204 PE=2 SV=1;>sp|P15092-2|IFI4_MOUSE Isoform 2 of Interferon-activable protein 204 OS=Mus musculus GN=Ifi204;>sp|P15092|IFI4_MOUSE Interferon-activable protein 204 OS=Mus muscu
7.41268	7.33985	7.40389	7.01013	7.02792	7.18698	7.38547	7.07501	0.310462	2.15975	2.04391	+	1.5403e-183	109360000	3	19	19	40.2	65.304	570	Q61093;E9Q7S3;E9Q802	Q61093	Cytochrome b-245 heavy chain	Cybb	>sp|Q61093|CY24B_MOUSE Cytochrome b-245 heavy chain OS=Mus musculus GN=Cybb PE=2 SV=1
5.63431	5.5044	5.65648	5.19103	5.253	5.42221	5.5984	5.28875	0.30965	1.67929	2.04009	+	3.7078e-13	1802400	3	4	4	6.5	87.752	759	Q3TCH7;F6UV36;E9PXT5	Q3TCH7	Cullin-4A	Cul4a	>sp|Q3TCH7|CUL4A_MOUSE Cullin-4A OS=Mus musculus GN=Cul4a PE=1 SV=1
6.13175	6.11574	6.26143	5.89003	5.71618	5.979	6.16964	5.86174	0.307903	1.57398	2.0319	+	1.3953e-30	6734800	2	10	10	11	145.81	1304	Q99NB9;G5E866	Q99NB9;G5E866	Splicing factor 3B subunit 1	Sf3b1	>sp|Q99NB9|SF3B1_MOUSE Splicing factor 3B subunit 1 OS=Mus musculus GN=Sf3b1 PE=1 SV=1;>tr|G5E866|G5E866_MOUSE Splicing factor 3B subunit 1 OS=Mus musculus GN=Sf3b1 PE=4 SV=1
5.53979	5.42593	5.38751	5.13859	5.30153	4.98958	5.45108	5.14323	0.307845	1.41876	2.03163	+	1.8469e-06	1292700	2	2	2	10.8	33.485	297	Q99LJ8;E0CXB8	Q99LJ8;E0CXB8	Nogo-B receptor	Nus1	>sp|Q99LJ8|NGBR_MOUSE Nogo-B receptor OS=Mus musculus GN=Nus1 PE=2 SV=1;>tr|E0CXB8|E0CXB8_MOUSE Nogo-B receptor (Fragment) OS=Mus musculus GN=Nus1 PE=2 SV=1
5.80912	5.70995	5.85759	5.5429	5.44243	5.47172	5.79222	5.48568	0.306533	2.36147	2.0255	+	7.8442e-33	2799900	3	8	5	13.9	79.189	698	F8WHY8;E9PX23;Q8K4B0	F8WHY8;E9PX23;Q8K4B0	Metastasis-associated protein MTA1	Mta1	>tr|F8WHY8|F8WHY8_MOUSE Metastasis-associated protein MTA1 OS=Mus musculus GN=Mta1 PE=2 SV=1;>tr|E9PX23|E9PX23_MOUSE Metastasis-associated protein MTA1 OS=Mus musculus GN=Mta1 PE=2 SV=1;>sp|Q8K4B0|MTA1_MOUSE Metastasis-associated protein MTA1 OS=Mus muscul
5.29903	5.25088	5.23792	4.75956	5.05461	5.05668	5.26261	4.95695	0.30566	1.41712	2.02143	+	1.1959e-11	777570	1	1	1	21.2	12.483	113	P51807	P51807	Dynein light chain Tctex-type 1	Dynlt1	>sp|P51807|DYLT1_MOUSE Dynein light chain Tctex-type 1 OS=Mus musculus GN=Dynlt1 PE=1 SV=1
6.60001	6.41958	6.56486	6.23953	6.14067	6.28957	6.52815	6.22325	0.304896	1.90751	2.01788	+	3.6841e-104	15347000	3	11	11	19.4	93.459	834	Q9JHF5;F6XRE6;F6ZFB8	Q9JHF5		Tcirg1	>tr|Q9JHF5|Q9JHF5_MOUSE A3 subunit of vacuolar-adenosine triphosphatase OS=Mus musculus GN=Tcirg1 PE=2 SV=1
6.61867	6.42406	6.52552	6.10938	6.18338	6.36114	6.52275	6.21797	0.304784	1.50765	2.01736	+	4.0753e-82	15273000	2	20	20	6.1	504.74	4545	Q91ZX7;Q3U5J2	Q91ZX7	Prolow-density lipoprotein receptor-related protein 1;Low-density lipoprotein receptor-related protein 1 85 kDa subunit;Low-density lipoprotein receptor-related protein 1 515 kDa subunit;Low-density lipoprotein receptor-related protein 1 intracellular domain	Lrp1	>sp|Q91ZX7|LRP1_MOUSE Prolow-density lipoprotein receptor-related protein 1 OS=Mus musculus GN=Lrp1 PE=1 SV=1
5.93639	5.9498	5.87044	5.46998	5.73585	5.63862	5.91888	5.61482	0.304058	1.69377	2.01399	+	2.3296e-26	3771200	3	3	3	21.2	26.595	236	Q3TH34;Q9D8N2;D3YUG1	Q3TH34;Q9D8N2;D3YUG1	Protein FAM45A	Fam45a	>tr|Q3TH34|Q3TH34_MOUSE Protein FAM45A OS=Mus musculus GN=Fam45a PE=2 SV=1;>sp|Q9D8N2|FA45A_MOUSE Protein FAM45A OS=Mus musculus GN=Fam45a PE=2 SV=2;>tr|D3YUG1|D3YUG1_MOUSE Protein FAM45A (Fragment) OS=Mus musculus GN=Fam45a PE=2 SV=1
6.93558	6.62696	6.94004	6.47442	6.54756	6.56969	6.83419	6.53056	0.303632	1.32172	2.01202	+	7.3855e-44	31790000	3	6	2	36.8	13.607	125	F8WIX8;Q64523;Q6GSS7	F8WIX8;Q64523;Q6GSS7	Histone H2A;Histone H2A type 2-C;Histone H2A type 2-A	Hist1h2al;Hist2h2ac;Hist2h2aa1	>tr|F8WIX8|F8WIX8_MOUSE Histone H2A OS=Mus musculus GN=Hist1h2al PE=2 SV=1;>sp|Q64523|H2A2C_MOUSE Histone H2A type 2-C OS=Mus musculus GN=Hist2h2ac PE=1 SV=3;>sp|Q6GSS7|H2A2A_MOUSE Histone H2A type 2-A OS=Mus musculus GN=Hist2h2aa1 PE=1 SV=3
6.09311	6.15275	6.18139	5.93773	5.79088	5.79129	6.14241	5.83997	0.302446	2.26267	2.00653	+	1.3623e-52	6281700	1	13	13	12.3	160.82	1441	Q9EPU4	Q9EPU4	Cleavage and polyadenylation specificity factor subunit 1	Cpsf1	>sp|Q9EPU4|CPSF1_MOUSE Cleavage and polyadenylation specificity factor subunit 1 OS=Mus musculus GN=Cpsf1 PE=1 SV=1
6.34887	6.26162	6.41474	6.12084	5.88845	6.10951	6.34174	6.0396	0.302144	1.58244	2.00514	+	3.4773e-52	10039000	3	8	7	18.1	56.941	503	P08103-2;P08103;F6UND7	P08103-2;P08103;F6UND7	Tyrosine-protein kinase HCK	Hck	>sp|P08103-2|HCK_MOUSE Isoform 2 of Tyrosine-protein kinase HCK OS=Mus musculus GN=Hck;>sp|P08103|HCK_MOUSE Tyrosine-protein kinase HCK OS=Mus musculus GN=Hck PE=1 SV=4;>tr|F6UND7|F6UND7_MOUSE Tyrosine-protein kinase HCK OS=Mus musculus GN=Hck PE=2 SV=1
5.65713	5.48104	5.61555	5.29922	5.3088	5.24428	5.58457	5.2841	0.300474	2.21224	1.99744	+	0.001236	1747700	3	1	1	8.5	16.997	153	F6VNW5;H3BJA3;O09172	F6VNW5;H3BJA3;O09172	Glutamate--cysteine ligase regulatory subunit	Gclm	>tr|F6VNW5|F6VNW5_MOUSE Glutamate--cysteine ligase regulatory subunit (Fragment) OS=Mus musculus GN=Gclm PE=2 SV=1;>tr|H3BJA3|H3BJA3_MOUSE Glutamate--cysteine ligase regulatory subunit (Fragment) OS=Mus musculus GN=Gclm PE=4 SV=1;>sp|O09172|GSH0_MOUSE Glut
6.04937	5.84012	6.07467	5.7456	5.75834	5.56073	5.98806	5.68822	0.299832	1.4241	1.99449	+	2.5604e-82	4493600	10	8	8	17.9	72.329	669	Q8BMS7;H3BLI6;H3BL44;Q80XR2;H3BIX7;Q3UZR5;H3BLC2;H3BKB1;H3BJY0;A7L9Z8	Q8BMS7;H3BLI6;H3BL44;Q80XR2;H3BIX7;Q3UZR5	Calcium-transporting ATPase type 2C member 1	Atp2c1	>tr|Q8BMS7|Q8BMS7_MOUSE Calcium-transporting ATPase type 2C member 1 OS=Mus musculus GN=Atp2c1 PE=2 SV=1;>tr|H3BLI6|H3BLI6_MOUSE Calcium-transporting ATPase type 2C member 1 (Fragment) OS=Mus musculus GN=Atp2c1 PE=2 SV=1;>tr|H3BL44|H3BL44_MOUSE Calcium-tra
5.31298	5.20008	5.11481	4.83927	5.02865	4.86196	5.20929	4.90996	0.299331	1.64841	1.99219	+	3.5689e-05	743020	4	2	2	14.4	23.266	202	A2APB1;Q8BMS9;Q8CB96-2;Q8CB96	A2APB1;Q8BMS9;Q8CB96-2;Q8CB96	Ras association domain-containing protein 2;Ras association domain-containing protein 4	Rassf2;Rassf4	>tr|A2APB1|A2APB1_MOUSE Ras association domain-containing protein 2 (Fragment) OS=Mus musculus GN=Rassf2 PE=2 SV=1;>sp|Q8BMS9|RASF2_MOUSE Ras association domain-containing protein 2 OS=Mus musculus GN=Rassf2 PE=2 SV=1;>sp|Q8CB96-2|RASF4_MOUSE Isoform 2 of
6.30846	6.29844	6.21205	5.96746	5.98196	5.97229	6.27298	5.97391	0.299077	3.19559	1.99103	+	1.0976e-55	8477500	2	13	13	22	89.69	776	Q9WTX6;Q3TPM3	Q9WTX6;Q3TPM3	Cullin-1	Cul1	>sp|Q9WTX6|CUL1_MOUSE Cullin-1 OS=Mus musculus GN=Cul1 PE=1 SV=1;>tr|Q3TPM3|Q3TPM3_MOUSE Cullin-1 (Fragment) OS=Mus musculus GN=Cul1 PE=2 SV=1
6.32801	6.25256	6.3134	5.84486	6.03133	6.126	6.29799	6.00073	0.297264	1.59055	1.98273	+	2.8054e-46	9085900	2	12	12	16.9	126.33	1138	Q8VI93;F7CXR7	Q8VI93	2-5-oligoadenylate synthase 3	Oas3	>sp|Q8VI93|OAS3_MOUSE 2-5-oligoadenylate synthase 3 OS=Mus musculus GN=Oas3 PE=2 SV=1
6.04899	6.14529	6.00104	5.66406	5.82426	5.82523	6.0651	5.77118	0.293923	1.89876	1.96754	+	3.3994e-21	5316400	5	9	9	15.5	106.17	933	P97813;Q6NV49;Q80ZW1;J3QK47;J3QN26	P97813;Q6NV49	Phospholipase D2	Pld2	>sp|P97813|PLD2_MOUSE Phospholipase D2 OS=Mus musculus GN=Pld2 PE=1 SV=2;>tr|Q6NV49|Q6NV49_MOUSE Phospholipase D2 OS=Mus musculus GN=Pld2 PE=2 SV=1
5.55732	5.72558	5.67278	5.19728	5.46048	5.4183	5.65189	5.35869	0.293205	1.42779	1.96429	+	4.4976e-23	2071400	1	4	4	14	57.105	493	Q9R045	Q9R045	Angiopoietin-related protein 2	Angptl2	>sp|Q9R045|ANGL2_MOUSE Angiopoietin-related protein 2 OS=Mus musculus GN=Angptl2 PE=2 SV=2
6.17918	6.11813	6.29422	5.77333	5.96737	5.97264	6.19718	5.90445	0.29273	1.60683	1.96214	+	9.8009e-17	7252100	6	7	7	31.1	46.329	434	Q99KN1;Q99KN1-2;A2AIS9;F7ANZ2;D6RDR8;F6Q4G2	Q99KN1;Q99KN1-2;A2AIS9	Arrestin domain-containing protein 1	Arrdc1	>sp|Q99KN1|ARRD1_MOUSE Arrestin domain-containing protein 1 OS=Mus musculus GN=Arrdc1 PE=2 SV=2;>sp|Q99KN1-2|ARRD1_MOUSE Isoform 2 of Arrestin domain-containing protein 1 OS=Mus musculus GN=Arrdc1;>tr|A2AIS9|A2AIS9_MOUSE Arrestin domain-containing protein
6.05293	5.96196	6.03326	5.57234	5.80942	5.79009	6.01605	5.72395	0.2921	1.64734	1.9593	+	2.9243e-22	4760400	5	5	5	16.7	60.17	534	E9PU93;Q91X20;D3YYA0;D6RI55;D6RET1	E9PU93;Q91X20;D3YYA0	Set1/Ash2 histone methyltransferase complex subunit ASH2	Ash2l	>tr|E9PU93|E9PU93_MOUSE Set1/Ash2 histone methyltransferase complex subunit ASH2 OS=Mus musculus GN=Ash2l PE=4 SV=1;>sp|Q91X20|ASH2L_MOUSE Set1/Ash2 histone methyltransferase complex subunit ASH2 OS=Mus musculus GN=Ash2l PE=1 SV=1;>tr|D3YYA0|D3YYA0_MOUSE S
6.00681	5.86652	5.91372	5.64382	5.78695	5.48511	5.92902	5.63863	0.290391	1.40354	1.9516	+	1.5038e-22	3929200	5	7	7	21.3	46.719	422	Q9CZV8-4;Q9CZV8;Q9CZV8-3;A2A533;A2A536	Q9CZV8-4;Q9CZV8;Q9CZV8-3	F-box/LRR-repeat protein 20	Fbxl20	>sp|Q9CZV8-4|FXL20_MOUSE Isoform 2 of F-box/LRR-repeat protein 20 OS=Mus musculus GN=Fbxl20;>sp|Q9CZV8|FXL20_MOUSE F-box/LRR-repeat protein 20 OS=Mus musculus GN=Fbxl20 PE=1 SV=3;>sp|Q9CZV8-3|FXL20_MOUSE Isoform 3 of F-box/LRR-repeat protein 20 OS=Mus musc
4.77822	4.79557	4.81921	4.39663	4.43661	4.69044	4.79767	4.50789	0.289778	1.45105	1.94885	+	0.0010142	122470	1	1	1	6	31.055	285	Q8R0J7	Q8R0J7	Vacuolar protein sorting-associated protein 37B	Vps37b	>sp|Q8R0J7|VP37B_MOUSE Vacuolar protein sorting-associated protein 37B OS=Mus musculus GN=Vps37b PE=2 SV=1
5.39419	5.51655	5.56885	5.32666	5.1461	5.14133	5.4932	5.2047	0.2885	1.64534	1.94312	+	8.4332e-07	1437500	1	2	2	3.8	77.504	684	Q9QXK7	Q9QXK7	Cleavage and polyadenylation specificity factor subunit 3	Cpsf3	>sp|Q9QXK7|CPSF3_MOUSE Cleavage and polyadenylation specificity factor subunit 3 OS=Mus musculus GN=Cpsf3 PE=1 SV=2
5.80894	5.59897	5.8799	5.43965	5.44813	5.53559	5.7626	5.47446	0.288147	1.48723	1.94154	+	0.00077307	2698700	2	2	2	14.8	13.813	128	P19536;Q9D881	P19536;Q9D881	Cytochrome c oxidase subunit 5B, mitochondrial	Cox5b	>sp|P19536|COX5B_MOUSE Cytochrome c oxidase subunit 5B, mitochondrial OS=Mus musculus GN=Cox5b PE=1 SV=1;>tr|Q9D881|Q9D881_MOUSE Cytochrome c oxidase subunit 5B, mitochondrial OS=Mus musculus GN=Cox5b PE=2 SV=1
4.99629	4.81225	5.00826	4.66597	4.67278	4.61406	4.93893	4.65094	0.287997	1.91778	1.94087	+	0.00034111	265980	3	1	1	1.4	82.328	722	Q7TN58;B0QZP7;Q7TN58-2	Q7TN58;B0QZP7;Q7TN58-2	Transmembrane channel-like protein 8	Tmc8	>sp|Q7TN58|TMC8_MOUSE Transmembrane channel-like protein 8 OS=Mus musculus GN=Tmc8 PE=2 SV=2;>tr|B0QZP7|B0QZP7_MOUSE Transmembrane channel-like protein 8 OS=Mus musculus GN=Tmc8 PE=2 SV=1;>sp|Q7TN58-2|TMC8_MOUSE Isoform 2 of Transmembrane channel-like prot
6.06692	6.13049	6.02608	5.80571	5.83365	5.72315	6.0745	5.7875	0.286995	2.50924	1.9364	+	2.9879e-84	5428700	7	12	12	14.4	127.94	1135	D3YV00;P98195-2;P98195;Q8C4G3;Q8C288;O70228;A2AQC3	D3YV00;P98195-2;P98195	Probable phospholipid-transporting ATPase IIB	Atp9b	>tr|D3YV00|D3YV00_MOUSE Probable phospholipid-transporting ATPase IIB OS=Mus musculus GN=Atp9b PE=4 SV=1;>sp|P98195-2|ATP9B_MOUSE Isoform 2 of Probable phospholipid-transporting ATPase IIB OS=Mus musculus GN=Atp9b;>sp|P98195|ATP9B_MOUSE Probable phospholip
6.54904	6.5263	6.52476	6.17548	6.17846	6.38702	6.53337	6.24699	0.28638	1.81554	1.93366	+	6.8728e-70	15692000	11	15	15	29.1	80.091	745	P98078-2;E9QL31;P98078;E9PX84;Q3TRE6;P98078-3;F6TQN9;Q9DCE6;E0CXT5;E0CZ53;E0CYJ2	P98078-2;E9QL31;P98078;E9PX84;Q3TRE6;P98078-3;F6TQN9	Disabled homolog 2	Dab2	>sp|P98078-2|DAB2_MOUSE Isoform p93 of Disabled homolog 2 OS=Mus musculus GN=Dab2;>tr|E9QL31|E9QL31_MOUSE Disabled homolog 2 OS=Mus musculus GN=Dab2 PE=2 SV=1;>sp|P98078|DAB2_MOUSE Disabled homolog 2 OS=Mus musculus GN=Dab2 PE=1 SV=2;>tr|E9PX84|E9PX84_MOUS
5.87478	5.85062	5.90781	5.71669	5.48548	5.5757	5.87773	5.59262	0.285113	1.83342	1.92803	+	9.1386e-24	3470300	1	6	6	12.5	91.369	803	Q8JZQ9	Q8JZQ9	Eukaryotic translation initiation factor 3 subunit B	Eif3b	>sp|Q8JZQ9|EIF3B_MOUSE Eukaryotic translation initiation factor 3 subunit B OS=Mus musculus GN=Eif3b PE=1 SV=1
6.73666	6.73194	6.8075	6.39498	6.51987	6.50825	6.7587	6.47436	0.284336	2.43312	1.92458	+	1.439e-08	26283000	2	2	2	23.2	17.593	164	Q61462-2;Q61462	Q61462-2;Q61462	Cytochrome b-245 light chain	Cyba	>sp|Q61462-2|CY24A_MOUSE Isoform 2 of Cytochrome b-245 light chain OS=Mus musculus GN=Cyba;>sp|Q61462|CY24A_MOUSE Cytochrome b-245 light chain OS=Mus musculus GN=Cyba PE=1 SV=3
6.32098	6.19368	6.28044	5.973	5.99492	5.9743	6.26503	5.98074	0.284292	2.7587	1.92439	+	1.3033e-32	8434000	3	9	9	39.4	43.158	376	Q9Z0H3-2;Q9Z0H3;F6U415	Q9Z0H3-2;Q9Z0H3	SWI/SNF-related matrix-associated actin-dependent regulator of chromatin subfamily B member 1	Smarcb1	>sp|Q9Z0H3-2|SNF5_MOUSE Isoform B of SWI/SNF-related matrix-associated actin-dependent regulator of chromatin subfamily B member 1 OS=Mus musculus GN=Smarcb1;>sp|Q9Z0H3|SNF5_MOUSE SWI/SNF-related matrix-associated actin-dependent regulator of chromatin sub
5.58251	5.61186	5.6179	5.20088	5.28264	5.47651	5.60409	5.32001	0.284078	1.58213	1.92344	+	4.5488e-08	1856500	2	3	3	8.4	52.336	451	Q99M01;G3X9Q4	Q99M01;G3X9Q4	Phenylalanine--tRNA ligase, mitochondrial	Fars2	>sp|Q99M01|SYFM_MOUSE Phenylalanine--tRNA ligase, mitochondrial OS=Mus musculus GN=Fars2 PE=2 SV=1;>tr|G3X9Q4|G3X9Q4_MOUSE Phenylalanine--tRNA ligase, mitochondrial OS=Mus musculus GN=Fars2 PE=3 SV=1
7.00689	6.91692	7.00281	6.61965	6.71834	6.73946	6.97554	6.69248	0.28306	2.41147	1.91893	+	3.296e-134	43366000	1	22	22	47.8	69.552	645	Q8R361	Q8R361	Rab11 family-interacting protein 5	Rab11fip5	>sp|Q8R361|RFIP5_MOUSE Rab11 family-interacting protein 5 OS=Mus musculus GN=Rab11fip5 PE=1 SV=2
8.35434	8.14192	8.14656	7.9636	7.92598	7.90547	8.21427	7.93168	0.28259	1.76337	1.91686	+	0	761640000	5	24	24	58	32.574	300	E9Q7H5;Q8BG05-2;J3QNY1;B2RXM2;A2AL13	E9Q7H5;Q8BG05-2;J3QNY1;B2RXM2		Gm8991;Gm9242;Gm6793	>tr|E9Q7H5|E9Q7H5_MOUSE Uncharacterized protein OS=Mus musculus GN=Gm8991 PE=4 SV=1;>sp|Q8BG05-2|ROA3_MOUSE Isoform 2 of Heterogeneous nuclear ribonucleoprotein A3 OS=Mus musculus GN=Hnrnpa3;>tr|J3QNY1|J3QNY1_MOUSE Uncharacterized protein OS=Mus musculus G
7.04317	6.95958	7.04821	6.7648	6.70908	6.73097	7.01699	6.73495	0.282034	2.98791	1.9144	+	1.8693e-119	47649000	5	17	17	28.7	95.622	832	Q9Z1G4-3;Q9Z1G4-2;K3W4T3;Q9Z1G4;A2A599	Q9Z1G4-3;Q9Z1G4-2;K3W4T3;Q9Z1G4	V-type proton ATPase 116 kDa subunit a isoform 1	Atp6v0a1	>sp|Q9Z1G4-3|VPP1_MOUSE Isoform A1-III of V-type proton ATPase 116 kDa subunit a isoform 1 OS=Mus musculus GN=Atp6v0a1;>sp|Q9Z1G4-2|VPP1_MOUSE Isoform A1-I of V-type proton ATPase 116 kDa subunit a isoform 1 OS=Mus musculus GN=Atp6v0a1;>tr|K3W4T3|K3W4T3_MO
7.03941	6.9957	7.04183	6.68077	6.76867	6.78227	7.02565	6.74391	0.281742	2.8806	1.91312	+	4.737e-134	48585000	2	10	10	26	67.501	615	A2ACG7;Q9DBG6	A2ACG7;Q9DBG6	Dolichyl-diphosphooligosaccharide--protein glycosyltransferase subunit 2	Rpn2	>tr|A2ACG7|A2ACG7_MOUSE Dolichyl-diphosphooligosaccharide--protein glycosyltransferase subunit 2 OS=Mus musculus GN=Rpn2 PE=2 SV=1;>sp|Q9DBG6|RPN2_MOUSE Dolichyl-diphosphooligosaccharide--protein glycosyltransferase subunit 2 OS=Mus musculus GN=Rpn2 PE=2 S
6.04536	6.03088	6.05774	5.64272	5.95569	5.69431	6.04466	5.76424	0.280423	1.34903	1.90732	+	4.9505e-12	5163000	1	3	3	28.9	17.595	149	Q9CQL4	Q9CQL4	39S ribosomal protein L20, mitochondrial	Mrpl20	>sp|Q9CQL4|RM20_MOUSE 39S ribosomal protein L20, mitochondrial OS=Mus musculus GN=Mrpl20 PE=1 SV=1
5.72769	5.78326	5.86763	5.54477	5.38374	5.61449	5.79286	5.51433	0.278523	1.60488	1.89899	+	2.2498e-71	2882700	5	8	3	58.7	21.243	189	Q9D091;P08556;B2KGV5;E9Q8V2;E9PVD5	Q9D091;P08556	GTPase NRas	Nras	>tr|Q9D091|Q9D091_MOUSE GTPase NRas OS=Mus musculus GN=Nras PE=2 SV=1;>sp|P08556|RASN_MOUSE GTPase NRas OS=Mus musculus GN=Nras PE=2 SV=1
7.76366	7.6044	7.73314	7.50355	7.31492	7.44796	7.7004	7.42214	0.278257	1.69917	1.89783	+	4.5222e-207	232920000	3	24	24	50.3	54.54	473	Q99K48;Q99K48-2;B1AXT0	Q99K48	Non-POU domain-containing octamer-binding protein	Nono	>sp|Q99K48|NONO_MOUSE Non-POU domain-containing octamer-binding protein OS=Mus musculus GN=Nono PE=1 SV=3
5.78488	5.66819	5.94694	5.58689	5.51415	5.46945	5.8	5.5235	0.276505	1.46216	1.89019	+	2.6583e-12	2967900	3	4	3	5.8	98.634	874	Q6PCM2-2;Q6PCM2;Q6PCM2-3	Q6PCM2-2;Q6PCM2;Q6PCM2-3	Integrator complex subunit 6	Ints6	>sp|Q6PCM2-2|INT6_MOUSE Isoform 2 of Integrator complex subunit 6 OS=Mus musculus GN=Ints6;>sp|Q6PCM2|INT6_MOUSE Integrator complex subunit 6 OS=Mus musculus GN=Ints6 PE=2 SV=1;>sp|Q6PCM2-3|INT6_MOUSE Isoform 3 of Integrator complex subunit 6 OS=Mus muscul
6.30822	6.2414	6.33209	6.01582	5.97185	6.06491	6.2939	6.01753	0.276379	2.71307	1.88964	+	4.7982e-41	9060600	9	8	8	29.4	52.739	469	F6YC07;Q921T2-2;Q921T2-3;Q921T2;E9PWW2;J3QQ40;D3YZP0;D3YZJ9;Q8BYU6	F6YC07;Q921T2-2;Q921T2-3;Q921T2;E9PWW2	Torsin-1A-interacting protein 1	Tor1aip1	>tr|F6YC07|F6YC07_MOUSE Torsin-1A-interacting protein 1 (Fragment) OS=Mus musculus GN=Tor1aip1 PE=4 SV=1;>sp|Q921T2-2|TOIP1_MOUSE Isoform 2 of Torsin-1A-interacting protein 1 OS=Mus musculus GN=Tor1aip1;>sp|Q921T2-3|TOIP1_MOUSE Isoform 3 of Torsin-1A-inter
6.42403	6.37357	6.58977	6.19058	6.10415	6.26461	6.46246	6.18645	0.276014	1.58268	1.88805	+	2.7401e-33	13568000	1	12	12	22.9	60.112	516	Q8VCH6	Q8VCH6	Delta(24)-sterol reductase	Dhcr24	>sp|Q8VCH6|DHC24_MOUSE Delta(24)-sterol reductase OS=Mus musculus GN=Dhcr24 PE=2 SV=1
5.64627	5.56905	5.63938	5.37343	5.30886	5.34457	5.61823	5.34229	0.275943	3.0585	1.88775	+	5.8932e-05	1910500	2	2	2	6	54.158	468	Q8C5L6;Q5ND44	Q8C5L6;Q5ND44	Inositol polyphosphate 5-phosphatase K	Inpp5k	>sp|Q8C5L6|INP5K_MOUSE Inositol polyphosphate 5-phosphatase K OS=Mus musculus GN=Inpp5k PE=2 SV=2;>tr|Q5ND44|Q5ND44_MOUSE Inositol polyphosphate 5-phosphatase K (Fragment) OS=Mus musculus GN=Inpp5k PE=2 SV=1
5.11083	5.17791	5.12113	4.72329	4.91577	4.94326	5.13662	4.86077	0.275849	1.72514	1.88734	+	0.0021602	634880	1	1	1	1.8	94.495	817	Q9EQJ0	Q9EQJ0	Two pore calcium channel protein 1	Tpcn1	>sp|Q9EQJ0|TPC1_MOUSE Two pore calcium channel protein 1 OS=Mus musculus GN=Tpcn1 PE=2 SV=1
5.73179	5.59323	5.74591	5.4088	5.40552	5.43414	5.69031	5.41615	0.274159	2.28302	1.88	+	0.00012238	2270700	1	1	1	3.2	40.978	372	Q8VE96	Q8VE96	Solute carrier family 35 member F6	Slc35f6	>sp|Q8VE96|S35F6_MOUSE Solute carrier family 35 member F6 OS=Mus musculus GN=Slc35f6 PE=2 SV=1
6.78416	6.68509	6.73292	6.43783	6.3865	6.55802	6.73406	6.46078	0.273273	2.02641	1.87617	+	3.526e-41	25123000	5	9	9	33.8	31.198	296	Q64012-2;A2AU62;Q64012;A2AU61;A2AU60	Q64012-2;A2AU62;Q64012;A2AU61;A2AU60	RNA-binding protein Raly	Raly	>sp|Q64012-2|RALY_MOUSE Isoform 1 of RNA-binding protein Raly OS=Mus musculus GN=Raly;>tr|A2AU62|A2AU62_MOUSE RNA-binding protein Raly (Fragment) OS=Mus musculus GN=Raly PE=2 SV=1;>sp|Q64012|RALY_MOUSE RNA-binding protein Raly OS=Mus musculus GN=Raly PE=1
5.43093	5.32907	5.5565	5.16385	5.10037	5.23495	5.43883	5.16639	0.272444	1.62973	1.8726	+	1.9118e-19	1286800	1	3	3	9.9	55.055	515	Q3TJZ6	Q3TJZ6	Protein FAM98A	Fam98a	>sp|Q3TJZ6|FA98A_MOUSE Protein FAM98A OS=Mus musculus GN=Fam98a PE=2 SV=1
7.71493	7.48885	7.54917	7.30929	7.30257	7.32406	7.58432	7.31197	0.272344	1.79665	1.87217	+	2.6775e-192	179650000	4	21	20	56.6	34.196	320	P49312;Q5EBP8;J3QK72;P49312-2	P49312;Q5EBP8;J3QK72;P49312-2	Heterogeneous nuclear ribonucleoprotein A1	Hnrnpa1;Gm7729	>sp|P49312|ROA1_MOUSE Heterogeneous nuclear ribonucleoprotein A1 OS=Mus musculus GN=Hnrnpa1 PE=1 SV=2;>tr|Q5EBP8|Q5EBP8_MOUSE Heterogeneous nuclear ribonucleoprotein A1 OS=Mus musculus GN=Hnrnpa1 PE=2 SV=1;>tr|J3QK72|J3QK72_MOUSE Uncharacterized protein OS
6.13758	6.12441	6.07983	5.80797	5.81912	5.89955	6.11394	5.84221	0.271724	2.88978	1.86949	+	9.4059e-32	6001700	1	10	10	25.7	60.342	536	Q6DFW4	Q6DFW4	Nucleolar protein 58	Nop58	>sp|Q6DFW4|NOP58_MOUSE Nucleolar protein 58 OS=Mus musculus GN=Nop58 PE=1 SV=1
5.71592	5.62106	5.69064	5.38746	5.43436	5.39858	5.67587	5.4068	0.269072	2.97653	1.85811	+	8.4212e-07	2194600	1	3	3	14.3	38.249	357	Q64442	Q64442	Sorbitol dehydrogenase	Sord	>sp|Q64442|DHSO_MOUSE Sorbitol dehydrogenase OS=Mus musculus GN=Sord PE=1 SV=3
6.65325	6.65569	6.82648	6.38639	6.44206	6.50046	6.71181	6.44297	0.268842	1.81597	1.85713	+	1.3151e-26	24100000	1	7	7	19.3	63.798	540	Q61263	Q61263	Sterol O-acyltransferase 1	Soat1	>sp|Q61263|SOAT1_MOUSE Sterol O-acyltransferase 1 OS=Mus musculus GN=Soat1 PE=2 SV=2
6.01347	5.97354	5.98853	5.59103	5.6993	5.87885	5.99185	5.72306	0.268786	1.47118	1.85689	+	0.0021116	4593300	5	1	1	5.1	32.064	277	F6VQN0;A2A9S7;Q09LZ8-2;E4W7Y4;Q09LZ8	F6VQN0;A2A9S7;Q09LZ8-2;E4W7Y4;Q09LZ8	Cytosolic carboxypeptidase 6	Agbl4	>tr|F6VQN0|F6VQN0_MOUSE Cytosolic carboxypeptidase 6 (Fragment) OS=Mus musculus GN=Agbl4 PE=4 SV=1;>tr|A2A9S7|A2A9S7_MOUSE Cytosolic carboxypeptidase 6 OS=Mus musculus GN=Agbl4 PE=2 SV=1;>sp|Q09LZ8-2|CBPC6_MOUSE Isoform 2 of Cytosolic carboxypeptidase 6 OS
5.50427	5.35896	5.33325	5.21672	5.04731	5.13146	5.39882	5.13183	0.266994	1.67863	1.84924	+	6.7763e-08	1174900	3	3	3	9.3	45.926	407	E9Q1M5;P70428;A2AIG3	E9Q1M5;P70428;A2AIG3	Exostosin-2	Ext2	>tr|E9Q1M5|E9Q1M5_MOUSE Exostosin-2 OS=Mus musculus GN=Ext2 PE=2 SV=1;>sp|P70428|EXT2_MOUSE Exostosin-2 OS=Mus musculus GN=Ext2 PE=1 SV=2;>tr|A2AIG3|A2AIG3_MOUSE Exostosin-2 (Fragment) OS=Mus musculus GN=Ext2 PE=2 SV=1
6.7579	6.5935	6.69666	6.43576	6.35681	6.45617	6.68268	6.41625	0.266437	2.02985	1.84687	+	1.5539e-84	22482000	17	13	13	26.4	84.972	751	E9Q914;Q6ZPR5-3;Q6ZPR5-2;Q6ZPR5-4;Q6ZPR5;E9Q1V5;Q6ZPR5-5;E9Q9L1;E9Q0L7;E9PZU7;E9Q1M2;E9Q5Z0;E9Q5R0;E9PVE5;E9Q146;E9Q1T4;E9QAA5	E9Q914;Q6ZPR5-3;Q6ZPR5-2;Q6ZPR5-4;Q6ZPR5;E9Q1V5;Q6ZPR5-5;E9Q9L1	Sphingomyelin phosphodiesterase 4	Smpd4	>tr|E9Q914|E9Q914_MOUSE Sphingomyelin phosphodiesterase 4 OS=Mus musculus GN=Smpd4 PE=2 SV=1;>sp|Q6ZPR5-3|NSMA3_MOUSE Isoform 3 of Sphingomyelin phosphodiesterase 4 OS=Mus musculus GN=Smpd4;>sp|Q6ZPR5-2|NSMA3_MOUSE Isoform 2 of Sphingomyelin phosphodiester
6.00505	6.05011	6.04548	5.76023	5.9056	5.6361	6.03355	5.76731	0.266239	1.54906	1.84603	+	1.6988e-159	5057400	6	12	7	15.5	107.6	981	B1ATS4;Q64518-2;B1ATS5;Q64518-3;E9Q559;Q64518	B1ATS4;Q64518-2;B1ATS5;Q64518-3;E9Q559;Q64518	Sarcoplasmic/endoplasmic reticulum calcium ATPase 3	Atp2a3	>tr|B1ATS4|B1ATS4_MOUSE Sarcoplasmic/endoplasmic reticulum calcium ATPase 3 OS=Mus musculus GN=Atp2a3 PE=2 SV=1;>sp|Q64518-2|AT2A3_MOUSE Isoform SERCA3A of Sarcoplasmic/endoplasmic reticulum calcium ATPase 3 OS=Mus musculus GN=Atp2a3;>tr|B1ATS5|B1ATS5_MOUS
6.0561	6.10975	6.13906	5.72682	5.789	5.99145	6.10164	5.83576	0.265879	1.47627	1.8445	+	7.5771e-45	5931600	1	9	9	27.7	44.929	390	Q9D7N3	Q9D7N3	28S ribosomal protein S9, mitochondrial	Mrps9	>sp|Q9D7N3|RT09_MOUSE 28S ribosomal protein S9, mitochondrial OS=Mus musculus GN=Mrps9 PE=1 SV=3
7.29772	7.33074	7.41516	6.98541	7.0616	7.19995	7.34787	7.08232	0.26555	1.67923	1.8431	+	0	104320000	2	27	26	46.7	73.101	662	Q62167;P16381	Q62167;P16381	ATP-dependent RNA helicase DDX3X;Putative ATP-dependent RNA helicase Pl10	Ddx3x;D1Pas1	>sp|Q62167|DDX3X_MOUSE ATP-dependent RNA helicase DDX3X OS=Mus musculus GN=Ddx3x PE=1 SV=3;>sp|P16381|DDX3L_MOUSE Putative ATP-dependent RNA helicase Pl10 OS=Mus musculus GN=D1Pas1 PE=1 SV=1
6.09079	5.96691	5.87453	5.71657	5.76805	5.65165	5.97741	5.71209	0.265323	1.69271	1.84214	+	2.3044e-15	4463400	1	6	6	42.4	26.51	229	Q9CXW3	Q9CXW3	Calcyclin-binding protein	Cacybp	>sp|Q9CXW3|CYBP_MOUSE Calcyclin-binding protein OS=Mus musculus GN=Cacybp PE=1 SV=1
5.38452	5.49802	5.28845	5.15848	5.1358	5.08257	5.39033	5.12562	0.264711	1.82711	1.83955	+	0.00027039	1153200	1	1	1	2.1	68.079	585	Q8BHJ9	Q8BHJ9	Pre-mRNA-splicing factor SLU7	Slu7	>sp|Q8BHJ9|SLU7_MOUSE Pre-mRNA-splicing factor SLU7 OS=Mus musculus GN=Slu7 PE=1 SV=1
6.33484	6.2893	6.35503	6.00719	6.05003	6.1303	6.32639	6.06251	0.26388	2.52377	1.83603	+	2.3074e-41	9862100	8	9	8	30.2	45.663	394	P63094;Q6R0H7;P63094-3;P63094-2;Q6R0H7-4;Q8CGK7;Q66L47;A2A610	P63094;Q6R0H7;P63094-3;P63094-2;Q6R0H7-4	Guanine nucleotide-binding protein G(s) subunit alpha isoforms short;Guanine nucleotide-binding protein G(s) subunit alpha isoforms XLas	Gnas	>sp|P63094|GNAS2_MOUSE Guanine nucleotide-binding protein G(s) subunit alpha isoforms short OS=Mus musculus GN=Gnas PE=1 SV=1;>sp|Q6R0H7|GNAS1_MOUSE Guanine nucleotide-binding protein G(s) subunit alpha isoforms XLas OS=Mus musculus GN=Gnas PE=2 SV=1;>sp|P
5.56707	5.60227	5.57938	5.25242	5.38452	5.32044	5.58291	5.31912	0.263785	2.5824	1.83563	+	9.7472e-12	1779200	1	4	4	4.6	207.78	1862	Q6NS46	Q6NS46	Protein RRP5 homolog	Pdcd11	>sp|Q6NS46|RRP5_MOUSE Protein RRP5 homolog OS=Mus musculus GN=Pdcd11 PE=2 SV=2
7.52649	7.35748	7.28348	7.03794	7.11274	7.22552	7.38915	7.1254	0.263752	1.36522	1.83549	+	0	116280000	1	12	6	61.8	21.539	186	Q9CQW2	Q9CQW2	ADP-ribosylation factor-like protein 8B	Arl8b	>sp|Q9CQW2|ARL8B_MOUSE ADP-ribosylation factor-like protein 8B OS=Mus musculus GN=Arl8b PE=2 SV=1
5.77517	5.71032	5.71733	5.49347	5.4208	5.49748	5.73427	5.47058	0.26369	2.91165	1.83523	+	3.1853e-15	2520100	6	5	5	7.8	119.59	1036	Q9Z280-2;Q6NVF2;Q9Z280;F6WKY8;F6QJR6;D6RH77	Q9Z280-2;Q6NVF2;Q9Z280;F6WKY8	Phospholipase D1	Pld1	>sp|Q9Z280-2|PLD1_MOUSE Isoform PLD1B of Phospholipase D1 OS=Mus musculus GN=Pld1;>tr|Q6NVF2|Q6NVF2_MOUSE Phospholipase D1 OS=Mus musculus GN=Pld1 PE=2 SV=1;>sp|Q9Z280|PLD1_MOUSE Phospholipase D1 OS=Mus musculus GN=Pld1 PE=1 SV=1;>tr|F6WKY8|F6WKY8_MOUSE Ph
4.58084	4.51799	4.75512	4.32451	4.32741	4.41327	4.61798	4.35506	0.262917	1.57582	1.83196	+	0.00091003	82799	4	1	1	2.9	53.746	485	A2A5R8;Q9Z108;Q9DBE7;A2A5S3	A2A5R8;Q9Z108;Q9DBE7;A2A5S3	Double-stranded RNA-binding protein Staufen homolog 1	Stau1	>tr|A2A5R8|A2A5R8_MOUSE Double-stranded RNA-binding protein Staufen homolog 1 OS=Mus musculus GN=Stau1 PE=2 SV=1;>sp|Q9Z108|STAU1_MOUSE Double-stranded RNA-binding protein Staufen homolog 1 OS=Mus musculus GN=Stau1 PE=2 SV=1;>tr|Q9DBE7|Q9DBE7_MOUSE Double-
5.84041	5.75329	5.82457	5.45281	5.54132	5.63606	5.80609	5.5434	0.262696	1.94211	1.83103	+	2.7632e-91	2990800	1	6	6	11.9	71.982	638	P08003	P08003	Protein disulfide-isomerase A4	Pdia4	>sp|P08003|PDIA4_MOUSE Protein disulfide-isomerase A4 OS=Mus musculus GN=Pdia4 PE=1 SV=3
5.32371	5.24908	5.34459	4.98591	5.1754	4.96979	5.30579	5.0437	0.262092	1.65643	1.82849	+	4.5458e-09	949100	2	3	3	5.7	72.514	649	Q91Z96-2;Q91Z96	Q91Z96-2;Q91Z96	BMP-2-inducible protein kinase	Bmp2k	>sp|Q91Z96-2|BMP2K_MOUSE Isoform 2 of BMP-2-inducible protein kinase OS=Mus musculus GN=Bmp2k;>sp|Q91Z96|BMP2K_MOUSE BMP-2-inducible protein kinase OS=Mus musculus GN=Bmp2k PE=1 SV=1
6.03419	6.13988	6.00685	5.72027	5.82703	5.84936	6.06031	5.79889	0.261417	1.99814	1.82565	+	3.9484e-17	5381300	3	5	5	16	46.962	405	E9PVJ6;E9Q4I1;E9Q612	E9PVJ6;E9Q4I1;E9Q612	Receptor-type tyrosine-protein phosphatase O	Ptpro	>tr|E9PVJ6|E9PVJ6_MOUSE Receptor-type tyrosine-protein phosphatase O OS=Mus musculus GN=Ptpro PE=2 SV=1;>tr|E9Q4I1|E9Q4I1_MOUSE Receptor-type tyrosine-protein phosphatase O OS=Mus musculus GN=Ptpro PE=2 SV=1;>sp|E9Q612|PTPRO_MOUSE Receptor-type tyrosine-pr
5.92848	6.01149	5.9439	5.61725	5.75671	5.73325	5.96129	5.70241	0.258884	2.17675	1.81503	+	1.136e-13	4280200	1	5	5	15.6	44.887	404	P26151	P26151	High affinity immunoglobulin gamma Fc receptor I	Fcgr1	>sp|P26151|FCGR1_MOUSE High affinity immunoglobulin gamma Fc receptor I OS=Mus musculus GN=Fcgr1 PE=1 SV=1
6.56071	6.48729	6.44119	6.14189	6.2682	6.30259	6.4964	6.23756	0.258837	1.90328	1.81483	+	3.7126e-60	14718000	1	4	4	51.1	10.275	92	P61514	P61514	60S ribosomal protein L37a	Rpl37a	>sp|P61514|RL37A_MOUSE 60S ribosomal protein L37a OS=Mus musculus GN=Rpl37a PE=2 SV=2
4.93138	4.8607	5.14361	4.7564	4.75023	4.65473	4.97856	4.72045	0.258108	1.32539	1.81179	+	3.0079e-13	399360	9	2	2	4	59.842	524	Q99N16;B8JK07;Q99N19;Q9EP75;Q99N17;G3UW81;G3UW78;Q8VCA4;Q99N18	Q99N16;B8JK07;Q99N19;Q9EP75;Q99N17;G3UW81;G3UW78;Q8VCA4;Q99N18	Leukotriene-B(4) omega-hydroxylase 2;Leukotriene-B4 omega-hydroxylase 3	Cyp4f3;Cyp4f13;Cyp4f14;Cyp4f16;Cyp4f40;Cyp4f17;Cyp4f15	>sp|Q99N16|CP4F3_MOUSE Leukotriene-B(4) omega-hydroxylase 2 OS=Mus musculus GN=Cyp4f3 PE=2 SV=2;>tr|B8JK07|B8JK07_MOUSE Protein Cyp4f13 OS=Mus musculus GN=Cyp4f13 PE=2 SV=1;>tr|Q99N19|Q99N19_MOUSE Cytochrome P450 CYP4F13 OS=Mus musculus GN=Cyp4f13 PE=2 SV=
6.50466	6.60156	6.6826	6.33445	6.26126	6.42002	6.59627	6.33858	0.257693	1.69597	1.81006	+	8.6597e-67	18622000	10	14	13	33.1	60.058	534	P39688-2;D3YZ57;P39688;Q04736;Q80XU2;P05480;D3YZA2;D3YVZ0;P06240;E9Q696	P39688-2;D3YZ57;P39688	Tyrosine-protein kinase Fyn	Fyn	>sp|P39688-2|FYN_MOUSE Isoform 2 of Tyrosine-protein kinase Fyn OS=Mus musculus GN=Fyn;>tr|D3YZ57|D3YZ57_MOUSE Tyrosine-protein kinase Fyn OS=Mus musculus GN=Fyn PE=2 SV=1;>sp|P39688|FYN_MOUSE Tyrosine-protein kinase Fyn OS=Mus musculus GN=Fyn PE=1 SV=4
6.53715	6.41652	6.60376	6.25363	6.21013	6.32139	6.51915	6.26172	0.257428	1.80851	1.80896	+	5.3052e-277	15581000	1	11	11	24.4	75.29	664	Q8VBZ3	Q8VBZ3	Cleft lip and palate transmembrane protein 1 homolog	Clptm1	>sp|Q8VBZ3|CLPT1_MOUSE Cleft lip and palate transmembrane protein 1 homolog OS=Mus musculus GN=Clptm1 PE=1 SV=1
8.07007	7.90409	7.9747	7.78618	7.6791	7.71425	7.98295	7.72651	0.256442	1.9523	1.80485	+	0	452710000	4	49	49	42.5	149.69	1384	E9QNN1;O70133;O70133-2;O70133-3	E9QNN1;O70133;O70133-2;O70133-3	ATP-dependent RNA helicase A	Dhx9	>tr|E9QNN1|E9QNN1_MOUSE ATP-dependent RNA helicase A OS=Mus musculus GN=Dhx9 PE=2 SV=1;>sp|O70133|DHX9_MOUSE ATP-dependent RNA helicase A OS=Mus musculus GN=Dhx9 PE=1 SV=2;>sp|O70133-2|DHX9_MOUSE Isoform 2 of ATP-dependent RNA helicase A OS=Mus musculus GN
4.984	4.92839	4.85506	4.68533	4.67069	4.64286	4.92248	4.66629	0.25619	2.54122	1.80381	+	3.4842e-06	343590	1	1	1	4.7	41.06	364	Q8VEK0	Q8VEK0	Cell cycle control protein 50A	Tmem30a	>sp|Q8VEK0|CC50A_MOUSE Cell cycle control protein 50A OS=Mus musculus GN=Tmem30a PE=1 SV=1
7.5466	7.53915	7.55771	7.26555	7.32336	7.29568	7.54782	7.29486	0.252962	3.87158	1.79045	+	1.2902e-134	165170000	3	19	19	50.9	49.64	440	Q8BVW3;Q8BVW3-2;Q8BVW3-3	Q8BVW3;Q8BVW3-2;Q8BVW3-3	Tripartite motif-containing protein 14	Trim14	>sp|Q8BVW3|TRI14_MOUSE Tripartite motif-containing protein 14 OS=Mus musculus GN=Trim14 PE=1 SV=2;>sp|Q8BVW3-2|TRI14_MOUSE Isoform 2 of Tripartite motif-containing protein 14 OS=Mus musculus GN=Trim14;>sp|Q8BVW3-3|TRI14_MOUSE Isoform 3 of Tripartite motif-
6.51607	6.45843	6.45016	6.09562	6.29092	6.28044	6.47489	6.22233	0.252555	1.71322	1.78877	+	2.5704e-119	14082000	1	9	9	34.6	40.555	358	Q99KV1	Q99KV1	DnaJ homolog subfamily B member 11	Dnajb11	>sp|Q99KV1|DJB11_MOUSE DnaJ homolog subfamily B member 11 OS=Mus musculus GN=Dnajb11 PE=1 SV=1
5.78892	5.74628	5.87813	5.53467	5.47589	5.64611	5.80445	5.55222	0.252223	1.78794	1.7874	+	3.0653e-38	3012300	3	5	5	7.1	116.86	1074	O88532;F6V459;F6QJP7	O88532	Zinc finger RNA-binding protein	Zfr	>sp|O88532|ZFR_MOUSE Zinc finger RNA-binding protein OS=Mus musculus GN=Zfr PE=1 SV=2
5.0111	5.04887	5.08142	4.84067	4.77175	4.77509	5.04713	4.79584	0.251293	2.93948	1.78358	+	1.7808e-05	523110	2	2	2	3.3	93.322	829	Q6P3Z8;Q9JHD2	Q6P3Z8;Q9JHD2	Histone acetyltransferase KAT2A	Kat2a	>tr|Q6P3Z8|Q6P3Z8_MOUSE Histone acetyltransferase KAT2A OS=Mus musculus GN=Kat2a PE=2 SV=1;>sp|Q9JHD2|KAT2A_MOUSE Histone acetyltransferase KAT2A OS=Mus musculus GN=Kat2a PE=1 SV=2
6.23464	6.20235	6.18121	5.88562	6.08622	5.89932	6.20607	5.95705	0.249018	1.69719	1.77426	+	2.4479e-39	7608900	2	10	10	13.9	119.82	1047	Q920B9;G3X956	Q920B9;G3X956	FACT complex subunit SPT16	Supt16h;Supt16	>sp|Q920B9|SP16H_MOUSE FACT complex subunit SPT16 OS=Mus musculus GN=Supt16h PE=1 SV=2;>tr|G3X956|G3X956_MOUSE Protein Supt16 OS=Mus musculus GN=Supt16 PE=4 SV=1
5.66224	5.52441	5.56774	5.30653	5.36562	5.34163	5.5848	5.33793	0.246869	2.29898	1.76551	+	5.5786e-16	1817800	1	4	4	5.6	117.64	1040	Q9CZU3	Q9CZU3	Superkiller viralicidic activity 2-like 2	Skiv2l2	>sp|Q9CZU3|SK2L2_MOUSE Superkiller viralicidic activity 2-like 2 OS=Mus musculus GN=Skiv2l2 PE=2 SV=1
6.0574	6.11991	6.02329	5.65982	5.91262	5.88844	6.06687	5.82029	0.246574	1.35037	1.76431	+	9.474e-32	5562500	2	6	6	33.9	33.901	307	Q3KQM4;P26369	Q3KQM4;P26369	Splicing factor U2AF 65 kDa subunit	U2af2	>tr|Q3KQM4|Q3KQM4_MOUSE Splicing factor U2AF 65 kDa subunit OS=Mus musculus GN=U2af2 PE=2 SV=1;>sp|P26369|U2AF2_MOUSE Splicing factor U2AF 65 kDa subunit OS=Mus musculus GN=U2af2 PE=1 SV=3
7.18735	7.23264	7.24376	6.86896	7.02621	7.03571	7.22125	6.97696	0.24429	1.89957	1.75505	+	1.1746e-110	78883000	2	13	13	39.1	34.4	297	P47962;D3YYV8	P47962;D3YYV8	60S ribosomal protein L5	Rpl5	>sp|P47962|RL5_MOUSE 60S ribosomal protein L5 OS=Mus musculus GN=Rpl5 PE=1 SV=3;>tr|D3YYV8|D3YYV8_MOUSE 60S ribosomal protein L5 (Fragment) OS=Mus musculus GN=Rpl5 PE=2 SV=1
4.77422	4.83844	4.93218	4.71637	4.55933	4.53913	4.84828	4.60494	0.243335	1.54855	1.7512	+	8.3642e-05	213940	3	1	1	0.7	242.66	2263	O35516-2;O35516;G5E8J0	O35516-2;O35516;G5E8J0	Neurogenic locus notch homolog protein 2;Notch 2 extracellular truncation;Notch 2 intracellular domain	Notch2	>sp|O35516-2|NOTC2_MOUSE Isoform 2 of Neurogenic locus notch homolog protein 2 OS=Mus musculus GN=Notch2;>sp|O35516|NOTC2_MOUSE Neurogenic locus notch homolog protein 2 OS=Mus musculus GN=Notch2 PE=1 SV=1;>tr|G5E8J0|G5E8J0_MOUSE Neurogenic locus notch homo
6.47144	6.28251	6.34819	6.10772	6.0739	6.19204	6.36738	6.12455	0.242826	1.68229	1.74914	+	2.9714e-113	11130000	1	12	12	43.1	38.734	346	P10107	P10107	Annexin A1	Anxa1	>sp|P10107|ANXA1_MOUSE Annexin A1 OS=Mus musculus GN=Anxa1 PE=1 SV=2
5.79129	5.82939	5.85052	5.42833	5.6659	5.65941	5.82373	5.58455	0.239187	1.39372	1.73455	+	5.9341e-287	3190300	3	21	2	35.6	73.427	658	Q62095;Q61496;Q3V086	Q62095	ATP-dependent RNA helicase DDX3Y	Ddx3y	>sp|Q62095|DDX3Y_MOUSE ATP-dependent RNA helicase DDX3Y OS=Mus musculus GN=Ddx3y PE=1 SV=2
7.11873	7.11351	7.16512	6.79142	6.98003	6.90996	7.13245	6.8938	0.238652	1.84773	1.73241	+	8.2443e-161	64621000	2	24	24	33.7	121.55	1092	Q3U7R1;Q3U7R1-2	Q3U7R1;Q3U7R1-2	Extended synaptotagmin-1	Esyt1	>sp|Q3U7R1|ESYT1_MOUSE Extended synaptotagmin-1 OS=Mus musculus GN=Esyt1 PE=2 SV=2;>sp|Q3U7R1-2|ESYT1_MOUSE Isoform 2 of Extended synaptotagmin-1 OS=Mus musculus GN=Esyt1
5.58226	5.38373	5.46409	5.27763	5.20989	5.22827	5.47669	5.2386	0.238092	1.75472	1.73018	+	5.0417e-05	1436100	1	2	2	3.9	63.53	589	P46061	P46061	Ran GTPase-activating protein 1	Rangap1	>sp|P46061|RAGP1_MOUSE Ran GTPase-activating protein 1 OS=Mus musculus GN=Rangap1 PE=1 SV=2
6.56683	6.43331	6.57598	6.3052	6.25537	6.30651	6.52537	6.28903	0.236345	2.06781	1.72324	+	4.1571e-107	16012000	4	19	19	35.1	81.361	729	Q8BJS4-2;Q8BJS4;Q8BJS4-3;E0CY39	Q8BJS4-2;Q8BJS4;Q8BJS4-3	SUN domain-containing protein 2	Sun2	>sp|Q8BJS4-2|SUN2_MOUSE Isoform 2 of SUN domain-containing protein 2 OS=Mus musculus GN=Sun2;>sp|Q8BJS4|SUN2_MOUSE SUN domain-containing protein 2 OS=Mus musculus GN=Sun2 PE=1 SV=3;>sp|Q8BJS4-3|SUN2_MOUSE Isoform 3 of SUN domain-containing protein 2 OS=Mus
5.5528	5.51735	5.58901	5.39002	5.26553	5.30042	5.55306	5.31865	0.234401	2.27942	1.71554	+	3.243e-45	1703900	1	6	2	39.3	23.553	206	P63321	P63321	Ras-related protein Ral-A	Rala	>sp|P63321|RALA_MOUSE Ras-related protein Ral-A OS=Mus musculus GN=Rala PE=1 SV=1
5.38403	5.28646	5.39917	5.23132	5.10704	5.02881	5.35655	5.12239	0.234163	1.56702	1.7146	+	0.00044384	1091400	2	2	2	4.3	62.269	538	Q8K595-2;Q8K595	Q8K595-2;Q8K595	Mucolipin-2	Mcoln2	>sp|Q8K595-2|MCLN2_MOUSE Isoform 2 of Mucolipin-2 OS=Mus musculus GN=Mcoln2;>sp|Q8K595|MCLN2_MOUSE Mucolipin-2 OS=Mus musculus GN=Mcoln2 PE=2 SV=1
5.99435	5.96667	6.08511	5.8186	5.83813	5.68816	6.01538	5.78163	0.233746	1.77553	1.71296	+	2.8474e-15	4964800	7	5	5	18.2	36.975	341	Q9JKP5;G3X9Q0;Q8C181-3;Q8C181-2;Q8C181;Q8C181-4;Q8R003	Q9JKP5;G3X9Q0;Q8C181-3;Q8C181-2;Q8C181;Q8C181-4	Muscleblind-like protein 1;Muscleblind-like protein 2	Mbnl1;Mbnl2	>sp|Q9JKP5|MBNL1_MOUSE Muscleblind-like protein 1 OS=Mus musculus GN=Mbnl1 PE=1 SV=1;>tr|G3X9Q0|G3X9Q0_MOUSE Muscleblind-like 1 (Drosophila), isoform CRA_a OS=Mus musculus GN=Mbnl1 PE=4 SV=1;>sp|Q8C181-3|MBNL2_MOUSE Isoform 3 of Muscleblind-like protein 2
6.69423	6.71565	6.63797	6.41714	6.40002	6.53977	6.68262	6.45231	0.230308	2.00879	1.69945	+	5.7122e-79	23077000	1	12	12	33.3	65.146	564	Q3TIX9	Q3TIX9	U4/U6.U5 tri-snRNP-associated protein 2	Usp39	>sp|Q3TIX9|SNUT2_MOUSE U4/U6.U5 tri-snRNP-associated protein 2 OS=Mus musculus GN=Usp39 PE=2 SV=2
6.1951	6.15214	6.19695	5.81481	5.99984	6.03922	6.18139	5.95129	0.230105	1.50514	1.69865	+	1.7223e-33	7307200	3	9	9	21.2	59.125	547	P32020;P32020-2;A2APS4	P32020;P32020-2	Non-specific lipid-transfer protein	Scp2	>sp|P32020|NLTP_MOUSE Non-specific lipid-transfer protein OS=Mus musculus GN=Scp2 PE=1 SV=3;>sp|P32020-2|NLTP_MOUSE Isoform SCP2 of Non-specific lipid-transfer protein OS=Mus musculus GN=Scp2
7.51384	7.43581	7.41717	7.13542	7.26309	7.27811	7.45561	7.22554	0.230068	1.88192	1.69851	+	4.38e-127	137010000	1	4	4	32.6	9.6523	86	P20491	P20491	High affinity immunoglobulin epsilon receptor subunit gamma	Fcer1g	>sp|P20491|FCERG_MOUSE High affinity immunoglobulin epsilon receptor subunit gamma OS=Mus musculus GN=Fcer1g PE=1 SV=1
6.47097	6.25064	6.40751	6.12021	6.09687	6.22209	6.37637	6.14639	0.22998	1.41085	1.69816	+	4.3725e-117	11531000	1	13	13	35.9	62.953	569	Q3TGW2	Q3TGW2	Endonuclease/exonuclease/phosphatase family domain-containing protein 1	Eepd1	>sp|Q3TGW2|EEPD1_MOUSE Endonuclease/exonuclease/phosphatase family domain-containing protein 1 OS=Mus musculus GN=Eepd1 PE=1 SV=1
5.64299	5.59678	5.81043	5.36646	5.45728	5.53955	5.6834	5.45443	0.228973	1.30929	1.69423	+	1.1553e-11	2346500	1	4	4	16.8	28.489	250	O88630	O88630	Golgi SNAP receptor complex member 1	Gosr1	>sp|O88630|GOSR1_MOUSE Golgi SNAP receptor complex member 1 OS=Mus musculus GN=Gosr1 PE=1 SV=2
5.83378	5.63907	5.69378	5.39405	5.57832	5.50935	5.72221	5.49391	0.228305	1.35	1.69163	+	6.081e-11	2561200	4	4	4	16.2	49.368	431	Q3UN00;F8WI93;Q9Z1M0;Q6P5P0	Q3UN00;F8WI93;Q9Z1M0	P2X purinoceptor;P2X purinoceptor 7	P2rx7	>tr|Q3UN00|Q3UN00_MOUSE P2X purinoceptor OS=Mus musculus GN=P2rx7 PE=2 SV=1;>tr|F8WI93|F8WI93_MOUSE P2X purinoceptor OS=Mus musculus GN=P2rx7 PE=2 SV=1;>sp|Q9Z1M0|P2RX7_MOUSE P2X purinoceptor 7 OS=Mus musculus GN=P2rx7 PE=1 SV=2
6.04112	5.99444	6.00809	5.69803	5.80532	5.85687	6.01455	5.78674	0.227808	2.02108	1.6897	+	2.9671e-17	4962200	1	5	5	15.8	56.381	520	Q61235	Q61235	Beta-2-syntrophin	Sntb2	>sp|Q61235|SNTB2_MOUSE Beta-2-syntrophin OS=Mus musculus GN=Sntb2 PE=1 SV=2
6.33369	6.30946	6.25681	6.0406	6.15582	6.02057	6.29999	6.07233	0.227657	2.04916	1.68911	+	6.9712e-34	9579900	2	8	8	35.6	37.23	323	P60762-2;P60762	P60762-2;P60762	Mortality factor 4-like protein 1	Morf4l1	>sp|P60762-2|MO4L1_MOUSE Isoform 2 of Mortality factor 4-like protein 1 OS=Mus musculus GN=Morf4l1;>sp|P60762|MO4L1_MOUSE Mortality factor 4-like protein 1 OS=Mus musculus GN=Morf4l1 PE=2 SV=2
6.86726	6.76839	6.84684	6.54119	6.57726	6.68467	6.8275	6.60104	0.226456	1.9004	1.68444	+	2.6333e-202	32354000	5	28	28	29.9	121.63	1051	Q91ZW3;Q6PGB8;Q6PGB8-2;F6Z6F4;Q8BS67	Q91ZW3	SWI/SNF-related matrix-associated actin-dependent regulator of chromatin subfamily A member 5	Smarca5	>sp|Q91ZW3|SMCA5_MOUSE SWI/SNF-related matrix-associated actin-dependent regulator of chromatin subfamily A member 5 OS=Mus musculus GN=Smarca5 PE=1 SV=1
5.36472	5.23137	5.1811	5.04104	5.03209	5.03036	5.25906	5.0345	0.224567	1.82518	1.67713	+	3.6052e-08	878510	4	2	2	8	53.317	486	E9Q9A5;Q9JLV6-2;Q9JLV6;G5E8N7	E9Q9A5;Q9JLV6-2;Q9JLV6;G5E8N7	Bifunctional polynucleotide phosphatase/kinase;Polynucleotide 3-phosphatase;Polynucleotide 5-hydroxyl-kinase	Pnkp	>tr|E9Q9A5|E9Q9A5_MOUSE Bifunctional polynucleotide phosphatase/kinase OS=Mus musculus GN=Pnkp PE=2 SV=1;>sp|Q9JLV6-2|PNKP_MOUSE Isoform 2 of Bifunctional polynucleotide phosphatase/kinase OS=Mus musculus GN=Pnkp;>sp|Q9JLV6|PNKP_MOUSE Bifunctional polynucl
5.95717	5.82025	5.88477	5.59273	5.66171	5.73737	5.8874	5.66394	0.223463	1.75042	1.67287	+	3.417e-25	3730700	2	6	6	11.6	57.058	509	P09103;E9Q8G8	P09103;E9Q8G8	Protein disulfide-isomerase	P4hb	>sp|P09103|PDIA1_MOUSE Protein disulfide-isomerase OS=Mus musculus GN=P4hb PE=1 SV=2;>tr|E9Q8G8|E9Q8G8_MOUSE Protein disulfide-isomerase OS=Mus musculus GN=P4hb PE=2 SV=1
6.85079	6.88205	6.82883	6.59982	6.70299	6.59451	6.85389	6.63244	0.221452	2.34244	1.66515	+	0	34414000	2	18	4	59	49.67	444	P99024;Q9ERD7	P99024;Q9ERD7	Tubulin beta-5 chain;Tubulin beta-3 chain	Tubb5;Tubb3	>sp|P99024|TBB5_MOUSE Tubulin beta-5 chain OS=Mus musculus GN=Tubb5 PE=1 SV=1;>sp|Q9ERD7|TBB3_MOUSE Tubulin beta-3 chain OS=Mus musculus GN=Tubb3 PE=1 SV=1
5.50477	5.49344	5.40754	5.11297	5.3427	5.28809	5.46859	5.24792	0.220664	1.36047	1.66213	+	1.6579e-94	1430800	2	14	2	21.6	68.542	583	P26043;Q7TSG6	P26043;Q7TSG6	Radixin	Rdx	>sp|P26043|RADI_MOUSE Radixin OS=Mus musculus GN=Rdx PE=1 SV=3;>tr|Q7TSG6|Q7TSG6_MOUSE Radixin OS=Mus musculus GN=Rdx PE=2 SV=1
6.678	6.73051	6.74444	6.4502	6.50103	6.54063	6.71765	6.49729	0.220361	2.57882	1.66097	+	1.9295e-70	25155000	1	17	17	19.9	132.39	1200	Q9EPE9	Q9EPE9	Probable cation-transporting ATPase 13A1	Atp13a1	>sp|Q9EPE9|AT131_MOUSE Probable cation-transporting ATPase 13A1 OS=Mus musculus GN=Atp13a1 PE=1 SV=2
6.27119	6.29334	6.19399	5.92476	6.15924	6.01406	6.25284	6.03268	0.220157	1.37641	1.66019	+	1.0673e-24	8712000	1	2	2	17.7	12.497	113	P61804	P61804	Dolichyl-diphosphooligosaccharide--protein glycosyltransferase subunit DAD1	Dad1	>sp|P61804|DAD1_MOUSE Dolichyl-diphosphooligosaccharide--protein glycosyltransferase subunit DAD1 OS=Mus musculus GN=Dad1 PE=2 SV=3
6.78987	6.77843	6.93932	6.59449	6.58153	6.67257	6.83587	6.6162	0.219675	1.68727	1.65835	+	5.7838e-77	33315000	2	18	18	44	61.536	554	Q6A0D4;D3Z731	Q6A0D4	Raftlin	Rftn1	>sp|Q6A0D4|RFTN1_MOUSE Raftlin OS=Mus musculus GN=Rftn1 PE=1 SV=4
5.08311	4.90105	4.97077	4.68764	4.86937	4.73987	4.98497	4.76563	0.219347	1.3543	1.65709	+	0.0015762	471870	1	1	1	2.5	53.237	487	Q9D8T2	Q9D8T2	Gasdermin-D	Gsdmdc1	>sp|Q9D8T2|GSDMD_MOUSE Gasdermin-D OS=Mus musculus GN=Gsdmdc1 PE=2 SV=1
6.44782	6.33875	6.30305	6.25298	6.05277	6.12859	6.36321	6.14478	0.218428	1.39849	1.65359	+	7.3087e-19	11259000	2	7	7	25	46.577	428	Q7TN29;Q7TN29-2	Q7TN29;Q7TN29-2	Stromal membrane-associated protein 2	Smap2	>sp|Q7TN29|SMAP2_MOUSE Stromal membrane-associated protein 2 OS=Mus musculus GN=Smap2 PE=1 SV=1;>sp|Q7TN29-2|SMAP2_MOUSE Isoform 2 of Stromal membrane-associated protein 2 OS=Mus musculus GN=Smap2
6.41062	6.3145	6.46013	6.22464	6.08867	6.21727	6.39508	6.17686	0.218226	1.62384	1.65282	+	1.8509e-123	12075000	1	21	21	22.5	141.55	1217	Q9CW03	Q9CW03	Structural maintenance of chromosomes protein 3	Smc3	>sp|Q9CW03|SMC3_MOUSE Structural maintenance of chromosomes protein 3 OS=Mus musculus GN=Smc3 PE=1 SV=2
6.56351	6.48202	6.44663	6.22861	6.34729	6.26425	6.49738	6.28005	0.217334	1.93403	1.64943	+	7.9405e-97	15246000	4	11	11	25.2	80.762	731	P13020-2;P13020;CON__Q3SX14;A6PWS5	P13020-2;P13020	Gelsolin	Gsn	>sp|P13020-2|GELS_MOUSE Isoform 2 of Gelsolin OS=Mus musculus GN=Gsn;>sp|P13020|GELS_MOUSE Gelsolin OS=Mus musculus GN=Gsn PE=1 SV=3
6.40489	6.44646	6.29392	6.06491	6.24944	6.18344	6.38175	6.16593	0.215823	1.42246	1.6437	+	1.0729e-37	11766000	1	5	5	51.6	14.759	128	P67984	P67984	60S ribosomal protein L22	Rpl22	>sp|P67984|RL22_MOUSE 60S ribosomal protein L22 OS=Mus musculus GN=Rpl22 PE=2 SV=2
5.93677	5.95963	6.08048	5.74561	5.76791	5.81618	5.99229	5.77657	0.215725	1.92661	1.64333	+	4.5827e-16	4777000	4	5	5	17.7	58.767	508	Q9Z2F2;D3Z352;D3Z324;F6Y3A6	Q9Z2F2	2-5-oligoadenylate synthase-like protein 2	Oasl2	>sp|Q9Z2F2|OASL2_MOUSE 2-5-oligoadenylate synthase-like protein 2 OS=Mus musculus GN=Oasl2 PE=1 SV=2
6.00013	5.95262	6.04458	5.75751	5.76387	5.83131	5.99911	5.78423	0.21488	2.42347	1.64014	+	4.2908e-30	4835900	4	8	8	14.6	83.935	727	Q8BPU7;Q8BPU7-2;Q8BPU7-3;Q8BPU7-4	Q8BPU7;Q8BPU7-2;Q8BPU7-3	Engulfment and cell motility protein 1	Elmo1	>sp|Q8BPU7|ELMO1_MOUSE Engulfment and cell motility protein 1 OS=Mus musculus GN=Elmo1 PE=1 SV=2;>sp|Q8BPU7-2|ELMO1_MOUSE Isoform 2 of Engulfment and cell motility protein 1 OS=Mus musculus GN=Elmo1;>sp|Q8BPU7-3|ELMO1_MOUSE Isoform 3 of Engulfment and cell
6.21013	6.14063	6.18551	5.87815	6.07155	5.94211	6.17876	5.96394	0.214824	1.62569	1.63993	+	4.5169e-39	7347300	1	10	10	35.9	38.961	345	Q8JZM0	Q8JZM0	Dimethyladenosine transferase 1, mitochondrial	Tfb1m	>sp|Q8JZM0|TFB1M_MOUSE Dimethyladenosine transferase 1, mitochondrial OS=Mus musculus GN=Tfb1m PE=2 SV=1
6.12506	6.10531	6.08782	5.76882	5.91772	5.98721	6.10606	5.89125	0.214811	1.51937	1.63988	+	3.0303e-06	6217800	3	1	1	15.5	11.896	116	D3Z3B2;E9Q9C5;P63082	D3Z3B2;E9Q9C5;P63082	V-type proton ATPase 16 kDa proteolipid subunit	Atp6v0c	>tr|D3Z3B2|D3Z3B2_MOUSE V-type proton ATPase 16 kDa proteolipid subunit (Fragment) OS=Mus musculus GN=Atp6v0c PE=2 SV=1;>tr|E9Q9C5|E9Q9C5_MOUSE V-type proton ATPase 16 kDa proteolipid subunit (Fragment) OS=Mus musculus GN=Atp6v0c PE=2 SV=1;>sp|P63082|VATL_
6.49513	6.53202	6.5358	6.29596	6.32984	6.29787	6.52098	6.30789	0.213088	3.63228	1.63338	+	1.2844e-47	16065000	6	15	15	39.6	63.299	591	Q8CI51;Q8CI51-2;Q9CRA2;Q8CI51-3;F8WJI6;E9Q8P5	Q8CI51	PDZ and LIM domain protein 5	Pdlim5	>sp|Q8CI51|PDLI5_MOUSE PDZ and LIM domain protein 5 OS=Mus musculus GN=Pdlim5 PE=1 SV=4
6.49286	6.43447	6.34256	6.26651	6.21096	6.15336	6.4233	6.21028	0.21302	1.75656	1.63313	+	9.8637e-30	12927000	8	7	7	23.7	48.583	451	G3UWD2;Q3UM65;Q03347;Q03347-4;G3X9W7;Q03347-2;Q03347-5;Q03347-3	G3UWD2;Q3UM65;Q03347;Q03347-4;G3X9W7;Q03347-2	Runt-related transcription factor 1	Runx1	>tr|G3UWD2|G3UWD2_MOUSE Runt related transcription factor 1, isoform CRA_c OS=Mus musculus GN=Runx1 PE=4 SV=1;>tr|Q3UM65|Q3UM65_MOUSE Runt-related transcription factor 1 OS=Mus musculus GN=Runx1 PE=2 SV=1;>sp|Q03347|RUNX1_MOUSE Runt-related transcription f
6.42436	6.45217	6.22352	6.14817	6.1719	6.14687	6.36668	6.15565	0.211036	1.36031	1.62568	+	0	11457000	3	21	2	64.8	49.909	449	P68373;Q9JJZ2;Q3UX10	P68373;Q9JJZ2	Tubulin alpha-1C chain;Tubulin alpha-8 chain	Tuba1c;Tuba8	>sp|P68373|TBA1C_MOUSE Tubulin alpha-1C chain OS=Mus musculus GN=Tuba1c PE=1 SV=1;>sp|Q9JJZ2|TBA8_MOUSE Tubulin alpha-8 chain OS=Mus musculus GN=Tuba8 PE=1 SV=1
7.06062	6.97963	7.06532	6.78859	6.84793	6.83902	7.03519	6.82518	0.21001	2.48611	1.62185	+	3.1687e-184	52757000	4	24	24	45.1	67.942	592	Q60770;Q60770-2;E9Q6R9;A2AEC9	Q60770;Q60770-2	Syntaxin-binding protein 3	Stxbp3	>sp|Q60770|STXB3_MOUSE Syntaxin-binding protein 3 OS=Mus musculus GN=Stxbp3 PE=1 SV=1;>sp|Q60770-2|STXB3_MOUSE Isoform 2 of Syntaxin-binding protein 3 OS=Mus musculus GN=Stxbp3
7.19695	7.06565	7.1037	6.87936	6.90194	6.95775	7.1221	6.91301	0.209087	1.99945	1.6184	+	2.8288e-256	64694000	5	23	23	52.3	67.558	595	P29351;P29351-2;P29351-3;G3UYY5;G3UXM2	P29351;P29351-2;P29351-3	Tyrosine-protein phosphatase non-receptor type 6	Ptpn6	>sp|P29351|PTN6_MOUSE Tyrosine-protein phosphatase non-receptor type 6 OS=Mus musculus GN=Ptpn6 PE=1 SV=2;>sp|P29351-2|PTN6_MOUSE Isoform 2 of Tyrosine-protein phosphatase non-receptor type 6 OS=Mus musculus GN=Ptpn6;>sp|P29351-3|PTN6_MOUSE Isoform 3 of Ty
7.29356	7.40372	7.29283	7.12235	7.14295	7.09999	7.33004	7.12176	0.208275	2.23243	1.61538	+	1.2442e-27	104360000	1	5	5	29.4	13.373	119	P60867	P60867	40S ribosomal protein S20	Rps20	>sp|P60867|RS20_MOUSE 40S ribosomal protein S20 OS=Mus musculus GN=Rps20 PE=1 SV=1
5.86715	5.87492	5.77441	5.65934	5.58921	5.64549	5.83882	5.63135	0.207478	2.23111	1.61242	+	0.0022641	3367900	1	1	1	1.1	105.38	921	Q99K46	Q99K46	Ubiquitin carboxyl-terminal hydrolase 11	Usp11	>sp|Q99K46|UBP11_MOUSE Ubiquitin carboxyl-terminal hydrolase 11 OS=Mus musculus GN=Usp11 PE=2 SV=4
6.38902	6.32019	6.35951	6.1048	6.18261	6.16566	6.35624	6.15102	0.205219	2.57302	1.60405	+	2.1618e-35	11088000	7	6	6	18.4	52.601	517	Q8CFQ9;P56959;G3UXT7;G3UZD2;Q91VQ2;F6QCI0;Q8BQ46	Q8CFQ9;P56959;G3UXT7	RNA-binding protein FUS	Fus	>tr|Q8CFQ9|Q8CFQ9_MOUSE Fusion, derived from t(12;16) malignant liposarcoma (Human) OS=Mus musculus GN=Fus PE=2 SV=1;>sp|P56959|FUS_MOUSE RNA-binding protein FUS OS=Mus musculus GN=Fus PE=2 SV=1;>tr|G3UXT7|G3UXT7_MOUSE RNA-binding protein FUS (Fragment) OS
6.51212	6.53676	6.45283	6.26795	6.27635	6.34365	6.50057	6.29598	0.204592	2.38958	1.60174	+	8.7347e-64	15479000	1	12	12	38	39.056	345	Q8R1K1	Q8R1K1	Ubiquitin-associated domain-containing protein 2	Ubac2	>sp|Q8R1K1|UBAC2_MOUSE Ubiquitin-associated domain-containing protein 2 OS=Mus musculus GN=Ubac2 PE=2 SV=1
6.02755	5.96476	5.9109	5.73116	5.78317	5.78024	5.96774	5.76486	0.202882	2.23962	1.59545	+	7.4793e-42	4550400	1	6	6	26.3	32.97	297	O35075	O35075	Down syndrome critical region protein 3 homolog	Dscr3	>sp|O35075|DSCR3_MOUSE Down syndrome critical region protein 3 homolog OS=Mus musculus GN=Dscr3 PE=2 SV=1
6.10137	6.17719	6.21072	5.9555	6.05262	5.87295	6.16309	5.96035	0.202738	1.52961	1.59492	+	3.9856e-27	7168900	1	4	4	18.4	25.053	217	P63073	P63073	Eukaryotic translation initiation factor 4E	Eif4e	>sp|P63073|IF4E_MOUSE Eukaryotic translation initiation factor 4E OS=Mus musculus GN=Eif4e PE=1 SV=1
5.02449	4.82466	4.96321	4.67821	4.75577	4.77075	4.93745	4.73491	0.202544	1.4339	1.5942	+	0.001393	428100	1	1	1	2.9	41.791	381	Q80UY2	Q80UY2	E3 ubiquitin-protein ligase KCMF1	Kcmf1	>sp|Q80UY2|KCMF1_MOUSE E3 ubiquitin-protein ligase KCMF1 OS=Mus musculus GN=Kcmf1 PE=2 SV=1
6.1249	6.0472	6.14414	5.82483	6.00445	5.88062	6.10541	5.9033	0.202111	1.53391	1.59261	+	2.3853e-23	6279800	3	7	7	17.3	70.753	626	Q5SU71;Q61510;Q5SU72	Q5SU71;Q61510	E3 ubiquitin/ISG15 ligase TRIM25	Trim25	>tr|Q5SU71|Q5SU71_MOUSE E3 ubiquitin/ISG15 ligase TRIM25 OS=Mus musculus GN=Trim25 PE=2 SV=1;>sp|Q61510|TRI25_MOUSE E3 ubiquitin/ISG15 ligase TRIM25 OS=Mus musculus GN=Trim25 PE=2 SV=2
7.67883	7.61832	7.63838	7.41229	7.5245	7.39249	7.64518	7.44309	0.202083	1.9696	1.59251	+	0	216730000	6	19	19	59.8	49.83	445	P68372;J3QNR5;Q9D6F9;G3UZR1;A2AQ07;CON__ENSEMBL:ENSBTAP00000025008	P68372;J3QNR5;Q9D6F9	Tubulin beta-4B chain;Tubulin beta-4A chain	Tubb4b;Tubb4b-ps1;Tubb4a	>sp|P68372|TBB4B_MOUSE Tubulin beta-4B chain OS=Mus musculus GN=Tubb4b PE=1 SV=1;>tr|J3QNR5|J3QNR5_MOUSE Uncharacterized protein OS=Mus musculus GN=Tubb4b-ps1 PE=3 SV=1;>sp|Q9D6F9|TBB4A_MOUSE Tubulin beta-4A chain OS=Mus musculus GN=Tubb4a PE=1 SV=3
6.06066	5.96338	6.06681	5.88506	5.8365	5.7675	6.03028	5.82968	0.200598	1.86198	1.58708	+	6.2654e-23	5274600	2	5	5	42.4	17	144	E0CX20;Q6PGH1	E0CX20;Q6PGH1	Protein BUD31 homolog	Bud31	>tr|E0CX20|E0CX20_MOUSE Protein BUD31 homolog OS=Mus musculus GN=Bud31 PE=4 SV=1;>sp|Q6PGH1|BUD31_MOUSE Protein BUD31 homolog OS=Mus musculus GN=Bud31 PE=2 SV=1
5.46265	5.48277	5.34561	5.25983	5.24623	5.18424	5.43035	5.2301	0.200246	1.83289	1.58579	+	1.8927e-08	1326800	5	3	3	7.5	63.301	574	Q8BNV1;Q3UYU2;E9PUQ7;F6ZHN3;F6SY41	Q8BNV1;Q3UYU2;E9PUQ7;F6ZHN3	tRNA (uracil-5-)-methyltransferase homolog A	Trmt2a	>sp|Q8BNV1|TRM2A_MOUSE tRNA (uracil-5-)-methyltransferase homolog A OS=Mus musculus GN=Trmt2a PE=2 SV=1;>tr|Q3UYU2|Q3UYU2_MOUSE HpaII tinys locus 9c, isoform CRA_a OS=Mus musculus GN=Trmt2a PE=2 SV=1;>tr|E9PUQ7|E9PUQ7_MOUSE tRNA (uracil-5-)-methyltransfera
7.15461	7.12723	7.09219	6.92127	6.88156	6.97867	7.12468	6.92717	0.19751	2.38405	1.57583	+	1.2107e-47	65521000	2	9	9	35.4	46.121	410	P70295;Q3U3K9	P70295;Q3U3K9	Ancient ubiquitous protein 1	Aup1	>sp|P70295|AUP1_MOUSE Ancient ubiquitous protein 1 OS=Mus musculus GN=Aup1 PE=2 SV=1;>tr|Q3U3K9|Q3U3K9_MOUSE Ancient ubiquitous protein 1 OS=Mus musculus GN=Aup1 PE=2 SV=1
7.63686	7.61511	7.70699	7.37354	7.48545	7.50947	7.65299	7.45615	0.196833	1.76278	1.57338	+	3.3863e-161	222020000	2	24	24	57.4	50.56	439	Q9R0X4;Q32MW3	Q9R0X4;Q32MW3	Acyl-coenzyme A thioesterase 9, mitochondrial;Acyl-coenzyme A thioesterase 10, mitochondrial	Acot9;Acot10	>sp|Q9R0X4|ACOT9_MOUSE Acyl-coenzyme A thioesterase 9, mitochondrial OS=Mus musculus GN=Acot9 PE=1 SV=1;>sp|Q32MW3|ACO10_MOUSE Acyl-coenzyme A thioesterase 10, mitochondrial OS=Mus musculus GN=Acot10 PE=2 SV=1
6.12701	6.04829	6.24167	5.90691	5.97422	5.94787	6.13899	5.943	0.195986	1.52219	1.57031	+	2.2788e-21	6838200	1	4	4	21.6	25.974	245	P98086	P98086	Complement C1q subcomponent subunit A	C1qa	>sp|P98086|C1QA_MOUSE Complement C1q subcomponent subunit A OS=Mus musculus GN=C1qa PE=1 SV=2
5.97805	6.04395	5.9543	5.80965	5.74506	5.83817	5.9921	5.79763	0.194472	2.14344	1.56485	+	3.4909e-19	4847400	1	6	6	30.1	36.954	326	Q9WVA3	Q9WVA3	Mitotic checkpoint protein BUB3	Bub3	>sp|Q9WVA3|BUB3_MOUSE Mitotic checkpoint protein BUB3 OS=Mus musculus GN=Bub3 PE=2 SV=2
5.99826	5.89895	5.92248	5.76252	5.66726	5.8068	5.93989	5.74553	0.194366	1.72533	1.56447	+	1.2932e-16	4309400	3	7	6	49.5	23.263	210	Q8CG50;Q91Z34;D3Z444	Q8CG50;Q91Z34	Ras-related protein Rab-43	Rab43	>sp|Q8CG50|RAB43_MOUSE Ras-related protein Rab-43 OS=Mus musculus GN=Rab43 PE=1 SV=1;>tr|Q91Z34|Q91Z34_MOUSE RIKEN cDNA 1810048P08, isoform CRA_d OS=Mus musculus GN=Rab43 PE=2 SV=1
7.08575	7.03403	6.98349	6.79851	6.89459	6.82736	7.03442	6.84015	0.19427	2.04308	1.56412	+	2.9894e-271	53478000	5	21	19	32.6	83.28	724	P11499;E9Q3D6;E9Q0C3;D3Z1R1;E9PX27	P11499	Heat shock protein HSP 90-beta	Hsp90ab1	>sp|P11499|HS90B_MOUSE Heat shock protein HSP 90-beta OS=Mus musculus GN=Hsp90ab1 PE=1 SV=3
5.69039	5.70413	5.58911	5.42197	5.46264	5.51652	5.66121	5.46704	0.194167	1.88865	1.56375	+	0.00049494	2267300	1	2	2	5	36.059	318	P03888	P03888	NADH-ubiquinone oxidoreductase chain 1	Mtnd1	>sp|P03888|NU1M_MOUSE NADH-ubiquinone oxidoreductase chain 1 OS=Mus musculus GN=Mtnd1 PE=1 SV=3
6.15017	6.01741	6.1623	5.91652	5.89401	5.93821	6.10996	5.91625	0.193711	1.8013	1.56211	+	7.1045e-24	6383000	2	5	4	21.4	32.316	281	Q6PFR5;E9QP00	Q6PFR5;E9QP00	Transformer-2 protein homolog alpha	Tra2a	>sp|Q6PFR5|TRA2A_MOUSE Transformer-2 protein homolog alpha OS=Mus musculus GN=Tra2a PE=1 SV=1;>tr|E9QP00|E9QP00_MOUSE Transformer-2 protein homolog alpha OS=Mus musculus GN=Tra2a PE=2 SV=1
6.59713	6.4686	6.47009	6.27133	6.3095	6.37903	6.51194	6.31996	0.191981	1.65161	1.5559	+	3.0251e-83	16149000	4	13	13	28.3	72.51	640	P59110;M0QWX4;M0QWD0;M0QWV7	P59110;M0QWX4	Sentrin-specific protease 1	Senp1	>sp|P59110|SENP1_MOUSE Sentrin-specific protease 1 OS=Mus musculus GN=Senp1 PE=2 SV=1;>tr|M0QWX4|M0QWX4_MOUSE Sentrin-specific protease 1 OS=Mus musculus GN=Senp1 PE=4 SV=1
5.67954	5.56617	5.62721	5.31463	5.48177	5.50165	5.6243	5.43268	0.191623	1.32397	1.55462	+	1.7326e-13	2097300	1	4	4	10.5	59.744	563	Q8BI72	Q8BI72	CDKN2A-interacting protein	Cdkn2aip	>sp|Q8BI72|CARF_MOUSE CDKN2A-interacting protein OS=Mus musculus GN=Cdkn2aip PE=2 SV=1
6.34811	6.34221	6.36564	6.07507	6.18472	6.22303	6.35198	6.16094	0.191044	1.88282	1.55255	+	1.2734e-104	11139000	2	9	9	16.9	93.769	842	Q9DC29;F6SGP4	Q9DC29	ATP-binding cassette sub-family B member 6, mitochondrial	Abcb6	>sp|Q9DC29|ABCB6_MOUSE ATP-binding cassette sub-family B member 6, mitochondrial OS=Mus musculus GN=Abcb6 PE=1 SV=1
6.30296	6.36107	6.47516	6.22753	6.13988	6.19923	6.37973	6.18888	0.190849	1.54836	1.55185	+	9.0957e-39	11943000	3	10	10	29.5	49.997	447	Q4PJX1;Q4PJX1-2;Q4PJX1-3	Q4PJX1;Q4PJX1-2;Q4PJX1-3	Protein odr-4 homolog	Odr4	>sp|Q4PJX1|ODR4_MOUSE Protein odr-4 homolog OS=Mus musculus GN=Odr4 PE=2 SV=2;>sp|Q4PJX1-2|ODR4_MOUSE Isoform 2 of Protein odr-4 homolog OS=Mus musculus GN=Odr4;>sp|Q4PJX1-3|ODR4_MOUSE Isoform 3 of Protein odr-4 homolog OS=Mus musculus GN=Odr4
6.4735	6.50757	6.59557	6.26743	6.35757	6.38016	6.52555	6.33505	0.190496	1.72023	1.55059	+	1.7795e-183	16663000	1	13	13	38.3	57.915	535	Q9EQ20	Q9EQ20	Methylmalonate-semialdehyde dehydrogenase [acylating], mitochondrial	Aldh6a1	>sp|Q9EQ20|MMSA_MOUSE Methylmalonate-semialdehyde dehydrogenase [acylating], mitochondrial OS=Mus musculus GN=Aldh6a1 PE=1 SV=1
6.40683	6.30621	6.32317	6.20219	6.07668	6.18602	6.3454	6.15496	0.190441	1.71617	1.55039	+	2.075e-96	11001000	2	12	12	27.2	69.622	636	Q9DBG7;F6VF36	Q9DBG7	Signal recognition particle receptor subunit alpha	Srpr	>sp|Q9DBG7|SRPR_MOUSE Signal recognition particle receptor subunit alpha OS=Mus musculus GN=Srpr PE=1 SV=1
7.20755	7.16456	7.23027	6.97122	7.03691	7.02432	7.20079	7.01082	0.189976	2.61639	1.54873	+	0	78549000	2	32	25	44.6	104.02	938	P17427;E9PWD0	P17427	AP-2 complex subunit alpha-2	Ap2a2	>sp|P17427|AP2A2_MOUSE AP-2 complex subunit alpha-2 OS=Mus musculus GN=Ap2a2 PE=1 SV=2
6.36711	6.30976	6.24294	6.14894	6.12281	6.0794	6.3066	6.11705	0.189555	1.99836	1.54723	+	2.7849e-10	10055000	3	4	4	36	15.798	136	P61358;A2A4Q0;E9PV49	P61358	60S ribosomal protein L27	Rpl27	>sp|P61358|RL27_MOUSE 60S ribosomal protein L27 OS=Mus musculus GN=Rpl27 PE=2 SV=2
6.5369	6.54647	6.64933	6.32203	6.45361	6.38917	6.57756	6.38827	0.189295	1.64968	1.5463	+	2.1691e-107	18813000	1	20	20	37.4	95.986	834	Q60790	Q60790	Ras GTPase-activating protein 3	Rasa3	>sp|Q60790|RASA3_MOUSE Ras GTPase-activating protein 3 OS=Mus musculus GN=Rasa3 PE=1 SV=2
6.58277	6.46605	6.39929	6.27256	6.31072	6.29861	6.4827	6.29396	0.188741	1.58221	1.54433	+	2.0813e-48	15166000	2	14	14	19.7	85.682	783	Q8K1R3;Q8K1R3-2	Q8K1R3;Q8K1R3-2	Polyribonucleotide nucleotidyltransferase 1, mitochondrial	Pnpt1	>sp|Q8K1R3|PNPT1_MOUSE Polyribonucleotide nucleotidyltransferase 1, mitochondrial OS=Mus musculus GN=Pnpt1 PE=1 SV=1;>sp|Q8K1R3-2|PNPT1_MOUSE Isoform 2 of Polyribonucleotide nucleotidyltransferase 1, mitochondrial OS=Mus musculus GN=Pnpt1
5.96485	5.82213	5.87453	5.79605	5.66859	5.63145	5.88717	5.6987	0.188472	1.35567	1.54338	+	6.4342e-13	3854800	3	3	3	7.2	82.456	740	Q9Z2G6-2;J3QJX3;Q9Z2G6	Q9Z2G6-2;J3QJX3;Q9Z2G6	Protein sel-1 homolog 1	Sel1l	>sp|Q9Z2G6-2|SE1L1_MOUSE Isoform 2 of Protein sel-1 homolog 1 OS=Mus musculus GN=Sel1l;>tr|J3QJX3|J3QJX3_MOUSE Protein sel-1 homolog 1 OS=Mus musculus GN=Sel1l PE=4 SV=1;>sp|Q9Z2G6|SE1L1_MOUSE Protein sel-1 homolog 1 OS=Mus musculus GN=Sel1l PE=2 SV=2
7.11254	7.05026	7.05538	6.84182	6.93469	6.87629	7.07273	6.88427	0.188458	2.30138	1.54333	+	6.4866e-171	58617000	3	22	22	55.4	49.583	442	Q9R099;D3YZH8;F8WI46	Q9R099	Transducin beta-like protein 2	Tbl2	>sp|Q9R099|TBL2_MOUSE Transducin beta-like protein 2 OS=Mus musculus GN=Tbl2 PE=2 SV=2
7.1084	7.08757	7.08289	6.85981	6.92399	6.93208	7.09295	6.90529	0.187658	2.82891	1.54049	+	4.2458e-208	61360000	3	26	26	42.5	82.613	744	P46460;G3UX86;G3UX98	P46460	Vesicle-fusing ATPase	Nsf	>sp|P46460|NSF_MOUSE Vesicle-fusing ATPase OS=Mus musculus GN=Nsf PE=1 SV=2
6.71347	6.71131	6.78224	6.54437	6.56764	6.53625	6.73567	6.54942	0.186253	2.75328	1.53551	+	5.6271e-270	27006000	1	16	16	31.9	80.027	715	O88967	O88967	ATP-dependent zinc metalloprotease YME1L1	Yme1l1	>sp|O88967|YMEL1_MOUSE ATP-dependent zinc metalloprotease YME1L1 OS=Mus musculus GN=Yme1l1 PE=2 SV=1
4.59179	4.70417	4.66448	4.52432	4.37661	4.50161	4.65348	4.46751	0.185965	1.5205	1.53449	+	0.00022899	135850	3	1	1	5.7	28.139	265	F6UL00;E9Q7S1;O88466	F6UL00;E9Q7S1;O88466	Zinc finger protein 106	Zfp106;Znf106	>tr|F6UL00|F6UL00_MOUSE Protein Zfp106 (Fragment) OS=Mus musculus GN=Zfp106 PE=2 SV=1;>tr|E9Q7S1|E9Q7S1_MOUSE Protein Zfp106 OS=Mus musculus GN=Zfp106 PE=2 SV=1;>sp|O88466|ZN106_MOUSE Zinc finger protein 106 OS=Mus musculus GN=Znf106 PE=1 SV=3
6.33054	6.35355	6.31672	6.14161	6.16002	6.14133	6.3336	6.14765	0.185954	3.93934	1.53445	+	4.2119e-29	10687000	4	9	9	28.8	44.905	393	Q922Q9;D3YWG2;G8JL55;Q922Q9-2	Q922Q9;D3YWG2;G8JL55;Q922Q9-2	Chitinase domain-containing protein 1	Chid1	>sp|Q922Q9|CHID1_MOUSE Chitinase domain-containing protein 1 OS=Mus musculus GN=Chid1 PE=2 SV=1;>tr|D3YWG2|D3YWG2_MOUSE Chitinase domain-containing protein 1 (Fragment) OS=Mus musculus GN=Chid1 PE=2 SV=1;>tr|G8JL55|G8JL55_MOUSE Chitinase domain-containing
5.83908	5.86613	5.97212	5.64133	5.69669	5.78418	5.89244	5.7074	0.185044	1.47615	1.53124	+	8.9383e-09	3906500	6	4	4	14.8	41.337	378	Q9D8V0-3;Q9D8V0;A3KGR9;Q9D8V0-4;Q9D8V0-2;Q6PGJ8	Q9D8V0-3;Q9D8V0;A3KGR9;Q9D8V0-4	Minor histocompatibility antigen H13	Hm13;H13	>sp|Q9D8V0-3|HM13_MOUSE Isoform 3 of Minor histocompatibility antigen H13 OS=Mus musculus GN=Hm13;>sp|Q9D8V0|HM13_MOUSE Minor histocompatibility antigen H13 OS=Mus musculus GN=Hm13 PE=1 SV=1;>tr|A3KGR9|A3KGR9_MOUSE Protein H13 (Fragment) OS=Mus musculus GN
6.84433	6.79375	6.87771	6.70123	6.60575	6.65484	6.8386	6.65394	0.184656	2.13016	1.52988	+	2.8456e-77	34330000	1	9	9	64.8	20.583	193	P97315	P97315	Cysteine and glycine-rich protein 1	Csrp1	>sp|P97315|CSRP1_MOUSE Cysteine and glycine-rich protein 1 OS=Mus musculus GN=Csrp1 PE=1 SV=3
5.99947	6.03838	5.8804	5.76767	5.76312	5.83356	5.97275	5.78812	0.184634	1.60549	1.5298	+	2.7767e-30	4697400	1	8	8	17.3	78.947	689	Q922E6	Q922E6	FAST kinase domain-containing protein 2	Fastkd2	>sp|Q922E6|FAKD2_MOUSE FAST kinase domain-containing protein 2 OS=Mus musculus GN=Fastkd2 PE=2 SV=2
5.27701	5.26143	5.26792	5.04895	5.11079	5.09318	5.26879	5.0843	0.184483	3.20581	1.52927	+	7.6601e-17	922040	5	3	2	8.1	52.573	458	Q9D1P2;Q9D1P2-2;F6S4B9;Q8BRB7-2;Q8BRB7	Q9D1P2;Q9D1P2-2	Histone acetyltransferase KAT8	Kat8	>sp|Q9D1P2|KAT8_MOUSE Histone acetyltransferase KAT8 OS=Mus musculus GN=Kat8 PE=1 SV=1;>sp|Q9D1P2-2|KAT8_MOUSE Isoform 2 of Histone acetyltransferase KAT8 OS=Mus musculus GN=Kat8
6.32305	6.25003	6.24003	6.06025	6.10113	6.09923	6.27103	6.08687	0.184165	2.48173	1.52815	+	3.1247e-18	9288100	2	4	4	11.5	53.918	471	O88455;D3Z7G1	O88455	7-dehydrocholesterol reductase	Dhcr7	>sp|O88455|DHCR7_MOUSE 7-dehydrocholesterol reductase OS=Mus musculus GN=Dhcr7 PE=2 SV=1
5.96398	5.96015	6.0323	5.7935	5.7803	5.83154	5.98547	5.80178	0.183696	2.55281	1.5265	+	8.5588e-205	4813000	2	10	3	67.8	20.642	183	Q80ZJ1;F6W8Q2	Q80ZJ1	Ras-related protein Rap-2a	Rap2a	>sp|Q80ZJ1|RAP2A_MOUSE Ras-related protein Rap-2a OS=Mus musculus GN=Rap2a PE=1 SV=2
6.047	6.1038	6.02152	5.85907	5.86018	5.90812	6.05744	5.87579	0.181651	2.46841	1.51932	+	6.4933e-40	5692000	3	7	7	18.1	74.922	657	Q8VC42;F6RDF1;F6X2I0	Q8VC42	Uncharacterized protein C18orf8 homolog	Mic1	>sp|Q8VC42|MIC1_MOUSE Uncharacterized protein C18orf8 homolog OS=Mus musculus GN=Mic1 PE=2 SV=1
6.34482	6.3921	6.3073	6.13114	6.15449	6.21627	6.34808	6.1673	0.180778	2.1619	1.51627	+	7.8912e-96	11133000	7	14	14	26.7	76.75	671	P68404;P68404-2;Q4VA93;P20444;Q3TQ39;Q2NKI4;P63318	P68404;P68404-2	Protein kinase C beta type	Prkcb	>sp|P68404|KPCB_MOUSE Protein kinase C beta type OS=Mus musculus GN=Prkcb PE=1 SV=4;>sp|P68404-2|KPCB_MOUSE Isoform Beta-II of Protein kinase C beta type OS=Mus musculus GN=Prkcb
7.23937	7.1819	7.28317	7.00004	7.07081	7.09255	7.23481	7.05447	0.180347	1.95028	1.51477	+	2.2096e-189	85895000	6	17	17	60.4	52.471	445	Q3TDN2;Q3TDN2-2;D3Z2H4;D3YUP4;D6RE51;D3Z4G9	Q3TDN2;Q3TDN2-2;D3Z2H4	FAS-associated factor 2	Faf2	>sp|Q3TDN2|FAF2_MOUSE FAS-associated factor 2 OS=Mus musculus GN=Faf2 PE=2 SV=2;>sp|Q3TDN2-2|FAF2_MOUSE Isoform 2 of FAS-associated factor 2 OS=Mus musculus GN=Faf2;>tr|D3Z2H4|D3Z2H4_MOUSE FAS-associated factor 2 (Fragment) OS=Mus musculus GN=Faf2 PE=2 SV=
8.08629	8.07339	8.09715	7.84575	7.93697	7.93647	8.08561	7.9064	0.179214	2.34722	1.51082	+	2.6103e-103	608440000	2	12	12	70.7	14.865	140	P62830;A2A6F8	P62830	60S ribosomal protein L23	Rpl23	>sp|P62830|RL23_MOUSE 60S ribosomal protein L23 OS=Mus musculus GN=Rpl23 PE=1 SV=1
6.37639	6.39733	6.31716	6.14273	6.17435	6.23702	6.36363	6.1847	0.17893	2.0886	1.50984	+	0.00018657	11560000	1	1	1	14.4	16.089	139	Q9CX13	Q9CX13	Protein cornichon homolog 4	Cnih4	>sp|Q9CX13|CNIH4_MOUSE Protein cornichon homolog 4 OS=Mus musculus GN=Cnih4 PE=2 SV=1
6.30574	6.3012	6.278	6.07907	6.13133	6.139	6.29498	6.11647	0.178514	3.00301	1.50839	+	7.9807e-20	9849300	2	7	7	18.5	55.026	491	Q7TMR0;Q7TMR0-2	Q7TMR0	Lysosomal Pro-X carboxypeptidase	Prcp	>sp|Q7TMR0|PCP_MOUSE Lysosomal Pro-X carboxypeptidase OS=Mus musculus GN=Prcp PE=2 SV=2
6.78421	6.69704	6.77861	6.54829	6.57437	6.61372	6.75329	6.57879	0.174494	2.16626	1.49449	+	3.3849e-101	28464000	3	16	16	42.7	54.208	490	Q2TPA8;B1AX78;B1AX77	Q2TPA8;B1AX78	Hydroxysteroid dehydrogenase-like protein 2	Hsdl2	>sp|Q2TPA8|HSDL2_MOUSE Hydroxysteroid dehydrogenase-like protein 2 OS=Mus musculus GN=Hsdl2 PE=2 SV=1;>tr|B1AX78|B1AX78_MOUSE Hydroxysteroid dehydrogenase-like protein 2 OS=Mus musculus GN=Hsdl2 PE=2 SV=1
7.48366	7.3307	7.44574	7.27667	7.24956	7.21173	7.42003	7.24599	0.174044	1.60476	1.49295	+	9.3558e-282	132740000	2	34	34	41.6	92.475	802	P08113;F7C312	P08113;F7C312	Endoplasmin	Hsp90b1	>sp|P08113|ENPL_MOUSE Endoplasmin OS=Mus musculus GN=Hsp90b1 PE=1 SV=2;>tr|F7C312|F7C312_MOUSE Endoplasmin (Fragment) OS=Mus musculus GN=Hsp90b1 PE=2 SV=1
6.11029	6.1036	6.18639	6.00873	5.87294	5.99707	6.13343	5.95958	0.173848	1.5698	1.49227	+	1.7765e-24	6854500	2	2	2	8.2	51.504	476	Q3U481;D6RJ45	Q3U481;D6RJ45	Major facilitator superfamily domain-containing protein 12	Mfsd12	>sp|Q3U481|MFS12_MOUSE Major facilitator superfamily domain-containing protein 12 OS=Mus musculus GN=Mfsd12 PE=2 SV=1;>tr|D6RJ45|D6RJ45_MOUSE Major facilitator superfamily domain-containing protein 12 OS=Mus musculus GN=Mfsd12 PE=2 SV=1
5.60141	5.71028	5.65951	5.43008	5.57458	5.44509	5.65706	5.48325	0.173818	1.45166	1.49217	+	3.6208e-09	2292500	2	3	3	15.8	33.151	291	Q9CQC8-2;Q9CQC8	Q9CQC8-2;Q9CQC8	Maspardin	Spg21	>sp|Q9CQC8-2|SPG21_MOUSE Isoform 2 of Maspardin OS=Mus musculus GN=Spg21;>sp|Q9CQC8|SPG21_MOUSE Maspardin OS=Mus musculus GN=Spg21 PE=1 SV=1
5.84843	5.86411	5.83202	5.6256	5.63484	5.76306	5.84819	5.6745	0.173686	1.73103	1.49172	+	2.5649e-09	3549100	2	3	3	8.9	50.185	438	Q8K2A8;D6RCW8	Q8K2A8	Dol-P-Man:Man(5)GlcNAc(2)-PP-Dol alpha-1,3-mannosyltransferase	Alg3	>sp|Q8K2A8|ALG3_MOUSE Dol-P-Man:Man(5)GlcNAc(2)-PP-Dol alpha-1,3-mannosyltransferase OS=Mus musculus GN=Alg3 PE=2 SV=2
6.77683	6.642	6.73119	6.52671	6.53928	6.56592	6.71667	6.54397	0.172705	1.85892	1.48835	+	1.4388e-66	26257000	1	6	6	11	79.996	702	Q8C3X8	Q8C3X8	Lipase maturation factor 2	Lmf2	>sp|Q8C3X8|LMF2_MOUSE Lipase maturation factor 2 OS=Mus musculus GN=Lmf2 PE=2 SV=1
5.84279	5.84686	5.87807	5.61593	5.71166	5.72327	5.85591	5.68362	0.17229	2.06755	1.48693	+	3.1402e-16	3610900	2	4	4	15.9	45.203	421	Q80ZD3-2;Q80ZD3	Q80ZD3-2;Q80ZD3	Sodium-independent sulfate anion transporter	Slc26a11	>sp|Q80ZD3-2|S2611_MOUSE Isoform 2 of Sodium-independent sulfate anion transporter OS=Mus musculus GN=Slc26a11;>sp|Q80ZD3|S2611_MOUSE Sodium-independent sulfate anion transporter OS=Mus musculus GN=Slc26a11 PE=2 SV=2
6.79671	6.83502	6.91644	6.60877	6.72445	6.70057	6.84939	6.67793	0.171465	1.57879	1.48411	+	2.4057e-118	35734000	3	8	8	50.7	22.909	201	Q9R0M6;A2AFP5;A2AFP4	Q9R0M6;A2AFP5	Ras-related protein Rab-9A	Rab9a;Rab9	>sp|Q9R0M6|RAB9A_MOUSE Ras-related protein Rab-9A OS=Mus musculus GN=Rab9a PE=1 SV=1;>tr|A2AFP5|A2AFP5_MOUSE Protein Rab9 (Fragment) OS=Mus musculus GN=Rab9 PE=2 SV=1
6.71788	6.64753	6.66802	6.44671	6.53266	6.54271	6.67781	6.50736	0.170448	2.00332	1.48063	+	7.1425e-139	24016000	2	11	11	35.8	52.443	480	Q99M87;Q99M87-3	Q99M87;Q99M87-3	DnaJ homolog subfamily A member 3, mitochondrial	Dnaja3	>sp|Q99M87|DNJA3_MOUSE DnaJ homolog subfamily A member 3, mitochondrial OS=Mus musculus GN=Dnaja3 PE=1 SV=1;>sp|Q99M87-3|DNJA3_MOUSE Isoform 3 of DnaJ homolog subfamily A member 3, mitochondrial OS=Mus musculus GN=Dnaja3
7.48987	7.30044	7.36197	7.20436	7.22611	7.2137	7.3841	7.21473	0.169371	1.40568	1.47697	+	2.4546e-159	123080000	1	24	23	40.3	75.441	699	Q8VIJ6	Q8VIJ6	Splicing factor, proline- and glutamine-rich	Sfpq	>sp|Q8VIJ6|SFPQ_MOUSE Splicing factor, proline- and glutamine-rich OS=Mus musculus GN=Sfpq PE=1 SV=1
7.04489	6.93833	6.89035	6.77991	6.73054	6.85934	6.95786	6.78993	0.167932	1.32976	1.47208	+	2.8034e-71	46169000	3	14	14	33.5	44.123	391	Q61187;D3Z2V5;D3Z0S9	Q61187	Tumor susceptibility gene 101 protein	Tsg101	>sp|Q61187|TS101_MOUSE Tumor susceptibility gene 101 protein OS=Mus musculus GN=Tsg101 PE=1 SV=2
6.57129	6.58221	6.55489	6.41229	6.3996	6.39721	6.56946	6.40304	0.166428	4.25731	1.46699	+	5.6484e-47	18725000	3	9	9	33.1	44.887	393	Q60766-2;Q60766;Q5NCB5	Q60766-2;Q60766	Immunity-related GTPase family M protein 1	Irgm1	>sp|Q60766-2|IRGM1_MOUSE Isoform 2 of Immunity-related GTPase family M protein 1 OS=Mus musculus GN=Irgm1;>sp|Q60766|IRGM1_MOUSE Immunity-related GTPase family M protein 1 OS=Mus musculus GN=Irgm1 PE=1 SV=1
4.9445	4.91347	5.02061	4.8126	4.86539	4.70532	4.95953	4.79444	0.165089	1.35729	1.46248	+	0.00019703	463840	1	1	1	4.2	38.158	336	Q9CX34	Q9CX34	Suppressor of G2 allele of SKP1 homolog	Sugt1	>sp|Q9CX34|SUGT1_MOUSE Suppressor of G2 allele of SKP1 homolog OS=Mus musculus GN=Sugt1 PE=2 SV=3
6.78967	6.80292	6.76032	6.52957	6.62971	6.70196	6.7843	6.62041	0.163893	1.47447	1.45846	+	3.8253e-74	30955000	5	14	14	32.2	59.743	534	Q3TFD2;Q3TFD2-2;Q3TFD2-3;D6RFA8;D6RE48	Q3TFD2;Q3TFD2-2;Q3TFD2-3	Lysophosphatidylcholine acyltransferase 1	Lpcat1	>sp|Q3TFD2|PCAT1_MOUSE Lysophosphatidylcholine acyltransferase 1 OS=Mus musculus GN=Lpcat1 PE=1 SV=1;>sp|Q3TFD2-2|PCAT1_MOUSE Isoform 2 of Lysophosphatidylcholine acyltransferase 1 OS=Mus musculus GN=Lpcat1;>sp|Q3TFD2-3|PCAT1_MOUSE Isoform 3 of Lysophospha
5.91762	5.90441	5.79819	5.65003	5.72408	5.75455	5.8734	5.70955	0.16385	1.54413	1.45831	+	1.2099e-13	3802700	4	5	5	13.4	62.85	560	Q8BRG8-2;Q8BRG8;Q8BRG8-3;F8WGT2	Q8BRG8-2;Q8BRG8;Q8BRG8-3;F8WGT2	Transmembrane protein 209	Tmem209	>sp|Q8BRG8-2|TM209_MOUSE Isoform 2 of Transmembrane protein 209 OS=Mus musculus GN=Tmem209;>sp|Q8BRG8|TM209_MOUSE Transmembrane protein 209 OS=Mus musculus GN=Tmem209 PE=2 SV=1;>sp|Q8BRG8-3|TM209_MOUSE Isoform 3 of Transmembrane protein 209 OS=Mus musculus
6.50948	6.4515	6.41068	6.23017	6.32315	6.32779	6.45722	6.2937	0.163517	1.72619	1.45719	+	1.3846e-54	14565000	4	15	15	42.9	58.118	503	Q8BN21;Q8BN21-2;Q8BN21-3;Q5SP86	Q8BN21;Q8BN21-2	Serine/threonine-protein kinase VRK2	Vrk2	>sp|Q8BN21|VRK2_MOUSE Serine/threonine-protein kinase VRK2 OS=Mus musculus GN=Vrk2 PE=1 SV=2;>sp|Q8BN21-2|VRK2_MOUSE Isoform 2 of Serine/threonine-protein kinase VRK2 OS=Mus musculus GN=Vrk2
6.86158	6.85864	6.93274	6.71019	6.7424	6.71128	6.88432	6.72129	0.163028	2.45528	1.45555	+	2.9178e-56	38858000	1	11	11	60.1	25.826	218	Q9JIK9	Q9JIK9	28S ribosomal protein S34, mitochondrial	Mrps34	>sp|Q9JIK9|RT34_MOUSE 28S ribosomal protein S34, mitochondrial OS=Mus musculus GN=Mrps34 PE=2 SV=1
6.83107	6.85681	6.9116	6.59914	6.75624	6.75749	6.86649	6.70429	0.162202	1.31661	1.45279	+	1.584e-156	37526000	1	17	17	48	59.43	546	P58742	P58742	Aladin	Aaas	>sp|P58742|AAAS_MOUSE Aladin OS=Mus musculus GN=Aaas PE=1 SV=1
6.7012	6.73991	6.81502	6.58059	6.56494	6.62675	6.75204	6.59076	0.161282	1.87038	1.44971	+	0	28765000	3	11	11	36.8	60.231	536	E9PYT3;Q91YH5;Q91YH5-2	E9PYT3;Q91YH5;Q91YH5-2	Atlastin-3	Atl3	>tr|E9PYT3|E9PYT3_MOUSE Atlastin-3 OS=Mus musculus GN=Atl3 PE=2 SV=1;>sp|Q91YH5|ATLA3_MOUSE Atlastin-3 OS=Mus musculus GN=Atl3 PE=2 SV=1;>sp|Q91YH5-2|ATLA3_MOUSE Isoform 2 of Atlastin-3 OS=Mus musculus GN=Atl3
7.10192	7.08461	7.07353	6.90179	6.91058	6.96711	7.08669	6.92649	0.160195	2.71821	1.44609	+	2.8192e-155	62028000	2	14	14	27.9	75.329	662	P58021;E9PZ69	P58021;E9PZ69	Transmembrane 9 superfamily member 2	Tm9sf2	>sp|P58021|TM9S2_MOUSE Transmembrane 9 superfamily member 2 OS=Mus musculus GN=Tm9sf2 PE=2 SV=1;>tr|E9PZ69|E9PZ69_MOUSE Transmembrane 9 superfamily member 2 OS=Mus musculus GN=Tm9sf2 PE=2 SV=1
6.12153	6.14703	6.19975	5.9324	6.04513	6.01039	6.1561	5.99597	0.160133	1.7751	1.44588	+	3.9172e-14	7299300	2	5	5	20.2	30.169	257	Q9D1B9;F6U4U1	Q9D1B9	39S ribosomal protein L28, mitochondrial	Mrpl28	>sp|Q9D1B9|RM28_MOUSE 39S ribosomal protein L28, mitochondrial OS=Mus musculus GN=Mrpl28 PE=2 SV=3
7.19036	7.15354	7.07624	6.91632	7.00372	7.02255	7.14005	6.98086	0.159183	1.56116	1.44272	+	4.1255e-278	70528000	1	23	23	60.5	48.34	423	Q921S7	Q921S7	39S ribosomal protein L37, mitochondrial	Mrpl37	>sp|Q921S7|RM37_MOUSE 39S ribosomal protein L37, mitochondrial OS=Mus musculus GN=Mrpl37 PE=2 SV=1
6.8173	6.6631	6.70503	6.56818	6.58265	6.55794	6.72847	6.56959	0.158884	1.56836	1.44173	+	0.0018223	27379000	1	1	1	3.6	54.983	501	Q8C261	Q8C261	Sodium/potassium/calcium exchanger 5	Slc24a5	>sp|Q8C261|NCKX5_MOUSE Sodium/potassium/calcium exchanger 5 OS=Mus musculus GN=Slc24a5 PE=2 SV=1
6.50215	6.47311	6.56359	6.31044	6.32795	6.42395	6.51295	6.35411	0.158836	1.63946	1.44157	+	9.9361e-87	16637000	1	16	16	53.9	49.593	432	P35821	P35821	Tyrosine-protein phosphatase non-receptor type 1	Ptpn1	>sp|P35821|PTN1_MOUSE Tyrosine-protein phosphatase non-receptor type 1 OS=Mus musculus GN=Ptpn1 PE=1 SV=2
6.67092	6.64333	6.61858	6.47214	6.44778	6.53856	6.64428	6.48616	0.158119	2.1534	1.43919	+	7.303e-90	22467000	1	11	11	41.4	29.98	261	Q99KI3	Q99KI3	ER membrane protein complex subunit 3	Emc3	>sp|Q99KI3|EMC3_MOUSE ER membrane protein complex subunit 3 OS=Mus musculus GN=Emc3 PE=2 SV=3
6.80359	6.76978	6.73467	6.57182	6.67321	6.589	6.76935	6.61134	0.158004	1.8835	1.43881	+	1.4851e-102	30000000	3	16	16	40.6	60.448	556	P11983;P11983-2;F2Z483	P11983;P11983-2	T-complex protein 1 subunit alpha	Tcp1	>sp|P11983|TCPA_MOUSE T-complex protein 1 subunit alpha OS=Mus musculus GN=Tcp1 PE=1 SV=3;>sp|P11983-2|TCPA_MOUSE Isoform 2 of T-complex protein 1 subunit alpha OS=Mus musculus GN=Tcp1
6.90669	6.79221	6.80655	6.67613	6.71084	6.64501	6.83515	6.67732	0.157823	1.74707	1.43821	+	5.6825e-99	34967000	4	13	13	52.9	37.24	325	Q99JW4;E9QP62;Q9D7B2;Q91XD2	Q99JW4;E9QP62;Q9D7B2	LIM and senescent cell antigen-like-containing domain protein 1	Lims1	>sp|Q99JW4|LIMS1_MOUSE LIM and senescent cell antigen-like-containing domain protein 1 OS=Mus musculus GN=Lims1 PE=1 SV=3;>tr|E9QP62|E9QP62_MOUSE LIM and senescent cell antigen-like-containing domain protein 1 OS=Mus musculus GN=Lims1 PE=2 SV=1;>tr|Q9D7B2|
6.81035	6.89131	6.92286	6.75128	6.73255	6.66829	6.87484	6.71737	0.15747	1.70373	1.43704	+	2.9454e-83	38321000	1	15	15	55.1	33.026	301	Q9Z2Z6	Q9Z2Z6	Mitochondrial carnitine/acylcarnitine carrier protein	Slc25a20	>sp|Q9Z2Z6|MCAT_MOUSE Mitochondrial carnitine/acylcarnitine carrier protein OS=Mus musculus GN=Slc25a20 PE=1 SV=1
6.70839	6.5857	6.61037	6.46189	6.49708	6.47506	6.63482	6.47801	0.156809	1.80549	1.43486	+	2.6081e-123	22062000	3	17	17	32.8	78.685	683	Q8BKT7;Q5SVF9;Q5SVF8	Q8BKT7;Q5SVF9	THO complex subunit 5 homolog	Thoc5	>sp|Q8BKT7|THOC5_MOUSE THO complex subunit 5 homolog OS=Mus musculus GN=Thoc5 PE=1 SV=2;>tr|Q5SVF9|Q5SVF9_MOUSE THO complex subunit 5 homolog OS=Mus musculus GN=Thoc5 PE=2 SV=1
8.11257	8.0769	8.10646	7.88692	7.95787	7.98363	8.09864	7.94281	0.155836	2.13666	1.43165	+	0	640880000	1	26	26	56.6	49.389	433	Q3TWV4	Q3TWV4		Ap2m1	>tr|Q3TWV4|Q3TWV4_MOUSE AP-2 complex subunit mu OS=Mus musculus GN=Ap2m1 PE=2 SV=1
7.21362	7.149	7.23815	6.95998	7.08504	7.08867	7.20026	7.04456	0.155695	1.4478	1.43118	+	2.7244e-132	81298000	7	33	33	43	116.45	1023	Q60597;Q60597-3;Q60597-2;Q60597-4;Q5SVY0;E9Q7L0;Q5SVY1	Q60597;Q60597-3;Q60597-2;Q60597-4	2-oxoglutarate dehydrogenase, mitochondrial	Ogdh	>sp|Q60597|ODO1_MOUSE 2-oxoglutarate dehydrogenase, mitochondrial OS=Mus musculus GN=Ogdh PE=1 SV=3;>sp|Q60597-3|ODO1_MOUSE Isoform 3 of 2-oxoglutarate dehydrogenase, mitochondrial OS=Mus musculus GN=Ogdh;>sp|Q60597-2|ODO1_MOUSE Isoform 2 of 2-oxoglutarate
5.15391	5.16835	5.18797	4.93123	5.07151	5.04127	5.17008	5.01467	0.155404	1.62416	1.43022	+	8.108e-05	757280	1	1	1	7.5	19.815	173	Q63739	Q63739	Protein tyrosine phosphatase type IVA 1	Ptp4a1	>sp|Q63739|TP4A1_MOUSE Protein tyrosine phosphatase type IVA 1 OS=Mus musculus GN=Ptp4a1 PE=1 SV=1
5.98115	5.91704	5.97268	5.81718	5.81509	5.78069	5.95696	5.80432	0.152638	2.54975	1.42114	+	5.472e-15	4635900	1	5	5	12.4	50.964	452	Q920A5	Q920A5	Retinoid-inducible serine carboxypeptidase	Scpep1	>sp|Q920A5|RISC_MOUSE Retinoid-inducible serine carboxypeptidase OS=Mus musculus GN=Scpep1 PE=2 SV=2
5.40353	5.45226	5.51408	5.28246	5.37783	5.25322	5.45663	5.3045	0.152121	1.43275	1.41945	+	3.4415e-07	1472700	2	2	2	8.3	34.424	290	Q8BGS0-2;Q8BGS0	Q8BGS0-2;Q8BGS0	Protein MAK16 homolog	Mak16	>sp|Q8BGS0-2|MAK16_MOUSE Isoform 2 of Protein MAK16 homolog OS=Mus musculus GN=Mak16;>sp|Q8BGS0|MAK16_MOUSE Protein MAK16 homolog OS=Mus musculus GN=Mak16 PE=2 SV=1
7.03487	6.92687	7.01414	6.79801	6.85902	6.86454	6.99196	6.84052	0.151437	1.73644	1.41722	+	2.2382e-219	50447000	1	14	14	36.9	46.895	420	Q8BHS3	Q8BHS3	Pre-mRNA-splicing factor RBM22	Rbm22	>sp|Q8BHS3|RBM22_MOUSE Pre-mRNA-splicing factor RBM22 OS=Mus musculus GN=Rbm22 PE=2 SV=1
6.23817	6.2276	6.26902	6.02222	6.14395	6.12176	6.24493	6.09598	0.148956	1.71026	1.40915	+	8.7692e-16	9046300	1	4	4	29.3	18.901	167	Q9CQV5	Q9CQV5	28S ribosomal protein S24, mitochondrial	Mrps24	>sp|Q9CQV5|RT24_MOUSE 28S ribosomal protein S24, mitochondrial OS=Mus musculus GN=Mrps24 PE=2 SV=1
7.21869	7.20219	7.21725	6.98819	7.11561	7.08796	7.21271	7.06392	0.148788	1.72254	1.4086	+	1.2373e-297	83992000	2	38	38	47.3	122.66	1113	Q9EPU0-2;Q9EPU0	Q9EPU0-2;Q9EPU0	Regulator of nonsense transcripts 1	Upf1	>sp|Q9EPU0-2|RENT1_MOUSE Isoform 2 of Regulator of nonsense transcripts 1 OS=Mus musculus GN=Upf1;>sp|Q9EPU0|RENT1_MOUSE Regulator of nonsense transcripts 1 OS=Mus musculus GN=Upf1 PE=1 SV=2
7.18087	7.17563	7.15122	6.94581	7.05412	7.06243	7.16924	7.02079	0.148452	1.7338	1.40751	+	5.8869e-260	76014000	6	24	24	58.1	71.683	645	Q8C0I1;A2AL50;H3BKN2;A2AL49;H3BIY5;H3BJ14	Q8C0I1;A2AL50;H3BKN2;A2AL49	Alkyldihydroxyacetonephosphate synthase, peroxisomal	Agps	>sp|Q8C0I1|ADAS_MOUSE Alkyldihydroxyacetonephosphate synthase, peroxisomal OS=Mus musculus GN=Agps PE=1 SV=1;>tr|A2AL50|A2AL50_MOUSE Alkyldihydroxyacetonephosphate synthase, peroxisomal OS=Mus musculus GN=Agps PE=2 SV=1;>tr|H3BKN2|H3BKN2_MOUSE Alkyldihydro
7.13745	7.09583	7.15042	6.9595	6.95355	7.02657	7.1279	6.97987	0.148025	2.17751	1.40613	+	0	69058000	6	32	32	50.5	82.928	746	Q8CAQ8-2;Q8CAQ8;Q8CAQ8-5;E9Q800;E9QAY6;Q8CAQ8-4	Q8CAQ8-2;Q8CAQ8;Q8CAQ8-5;E9Q800;E9QAY6	Mitochondrial inner membrane protein	Immt	>sp|Q8CAQ8-2|IMMT_MOUSE Isoform 2 of Mitochondrial inner membrane protein OS=Mus musculus GN=Immt;>sp|Q8CAQ8|IMMT_MOUSE Mitochondrial inner membrane protein OS=Mus musculus GN=Immt PE=1 SV=1;>sp|Q8CAQ8-5|IMMT_MOUSE Isoform 5 of Mitochondrial inner membrane
5.87925	5.88363	5.92383	5.75911	5.68887	5.79729	5.89557	5.74842	0.147146	1.87435	1.40328	+	2.4359e-26	4051100	1	9	9	19.3	76.708	678	Q99J87	Q99J87	Probable ATP-dependent RNA helicase DHX58	Dhx58	>sp|Q99J87|DHX58_MOUSE Probable ATP-dependent RNA helicase DHX58 OS=Mus musculus GN=Dhx58 PE=1 SV=2
7.1121	7.03455	7.09265	6.8928	6.94899	6.96186	7.07977	6.93455	0.145216	2.00192	1.39706	+	4.5599e-162	62015000	2	22	22	61.8	44.654	400	P16330-2;P16330	P16330-2;P16330	2,3-cyclic-nucleotide 3-phosphodiesterase	Cnp	>sp|P16330-2|CN37_MOUSE Isoform CNPI of 2,3-cyclic-nucleotide 3-phosphodiesterase OS=Mus musculus GN=Cnp;>sp|P16330|CN37_MOUSE 2,3-cyclic-nucleotide 3-phosphodiesterase OS=Mus musculus GN=Cnp PE=1 SV=3
5.26968	5.24956	5.32703	5.08142	5.11998	5.21099	5.28209	5.13746	0.144629	1.49219	1.39517	+	2.3976e-05	991050	1	2	2	2.3	95.493	819	D3Z0M9	D3Z0M9		Ddx23	>tr|D3Z0M9|D3Z0M9_MOUSE MCG18410, isoform CRA_a OS=Mus musculus GN=Ddx23 PE=3 SV=1
7.17731	7.14557	7.1533	7.01263	7.02428	7.00595	7.15872	7.01429	0.144437	3.71882	1.39456	+	5.6353e-234	74266000	3	28	28	52.7	77.546	674	P28867;Q1MX43;Q1MX41	P28867;Q1MX43;Q1MX41	Protein kinase C delta type;Protein kinase C delta type regulatory subunit;Protein kinase C delta type catalytic subunit	Prkcd	>sp|P28867|KPCD_MOUSE Protein kinase C delta type OS=Mus musculus GN=Prkcd PE=1 SV=3;>tr|Q1MX43|Q1MX43_MOUSE Protein kinase C delta type OS=Mus musculus GN=Prkcd PE=2 SV=1;>tr|Q1MX41|Q1MX41_MOUSE Protein kinase C delta type OS=Mus musculus GN=Prkcd PE=2 SV
6.73331	6.63805	6.72938	6.55454	6.59281	6.52498	6.70024	6.55744	0.142803	1.74896	1.38932	+	9.8059e-42	25970000	5	14	14	25.5	68.644	605	H7BX88;P47934;F7BF80;A2AWJ5;B7ZDD7	H7BX88;P47934	Carnitine O-acetyltransferase	Crat	>tr|H7BX88|H7BX88_MOUSE Carnitine O-acetyltransferase OS=Mus musculus GN=Crat PE=2 SV=1;>sp|P47934|CACP_MOUSE Carnitine O-acetyltransferase OS=Mus musculus GN=Crat PE=1 SV=3
6.87845	6.80431	6.77698	6.67678	6.66163	6.69301	6.81991	6.67714	0.142773	1.96993	1.38923	+	2.4518e-71	34186000	1	16	16	43.4	59.374	528	Q8C7V3	Q8C7V3	U3 small nucleolar RNA-associated protein 15 homolog	Utp15	>sp|Q8C7V3|UTP15_MOUSE U3 small nucleolar RNA-associated protein 15 homolog OS=Mus musculus GN=Utp15 PE=2 SV=1
6.98945	6.96288	7.03886	6.76383	6.90413	6.89497	6.99706	6.85431	0.14275	1.32355	1.38915	+	0	51553000	6	25	25	45.2	66.741	591	Q925I1;Q925I1-2;H3BKI6;H3BKA4;H3BK90;H3BKE0	Q925I1;Q925I1-2	ATPase family AAA domain-containing protein 3	Atad3	>sp|Q925I1|ATAD3_MOUSE ATPase family AAA domain-containing protein 3 OS=Mus musculus GN=Atad3 PE=1 SV=1;>sp|Q925I1-2|ATAD3_MOUSE Isoform 2 of ATPase family AAA domain-containing protein 3 OS=Mus musculus GN=Atad3
7.32623	7.3726	7.28551	7.18563	7.19109	7.18546	7.32811	7.18739	0.140724	2.29573	1.38269	+	3.9459e-104	110260000	2	5	5	40.5	25.976	227	Q7JCZ1;P00405	Q7JCZ1;P00405	Cytochrome c oxidase subunit 2	mt-Co2;Mtco2	>tr|Q7JCZ1|Q7JCZ1_MOUSE Cytochrome c oxidase subunit 2 OS=Mus musculus GN=mt-Co2 PE=2 SV=1;>sp|P00405|COX2_MOUSE Cytochrome c oxidase subunit 2 OS=Mus musculus GN=Mtco2 PE=1 SV=1
7.38039	7.3027	7.34437	7.12875	7.2414	7.23825	7.34249	7.2028	0.139688	1.49338	1.37939	+	3.1227e-219	114380000	14	21	21	62	50.976	463	P61979;P61979-2;P61979-3;B2M1R6;H3BLL4;H3BKD0;H3BK96;D3YWG1;D3Z5X4;H3BKI8;Q8BT23;H3BLP7;H3BJ43;H3BJS9	P61979;P61979-2;P61979-3;B2M1R6;H3BLL4;H3BKD0;H3BK96;D3YWG1;D3Z5X4	Heterogeneous nuclear ribonucleoprotein K	Hnrnpk;Gm7964	>sp|P61979|HNRPK_MOUSE Heterogeneous nuclear ribonucleoprotein K OS=Mus musculus GN=Hnrnpk PE=1 SV=1;>sp|P61979-2|HNRPK_MOUSE Isoform 2 of Heterogeneous nuclear ribonucleoprotein K OS=Mus musculus GN=Hnrnpk;>sp|P61979-3|HNRPK_MOUSE Isoform 3 of Heterogeneo
7.20366	7.12988	7.17316	6.99836	7.02906	7.06028	7.1689	7.02923	0.139667	2.12806	1.37933	+	3.0911e-88	76511000	4	9	9	18.4	53.844	474	P16675;G3X8T3;A2A5J9;A2A5J8	P16675;G3X8T3	Lysosomal protective protein;Lysosomal protective protein 32 kDa chain;Lysosomal protective protein 20 kDa chain	Ctsa	>sp|P16675|PPGB_MOUSE Lysosomal protective protein OS=Mus musculus GN=Ctsa PE=1 SV=1;>tr|G3X8T3|G3X8T3_MOUSE Lysosomal protective protein OS=Mus musculus GN=Ctsa PE=4 SV=1
6.85169	6.71554	6.79408	6.60578	6.64939	6.69294	6.7871	6.64937	0.137732	1.37404	1.37319	+	2.935e-126	31952000	3	19	19	27.3	111.18	999	Q9JKR6;F6TRP3;E0CYZ2	Q9JKR6	Hypoxia up-regulated protein 1	Hyou1	>sp|Q9JKR6|HYOU1_MOUSE Hypoxia up-regulated protein 1 OS=Mus musculus GN=Hyou1 PE=1 SV=1
6.84619	6.79422	6.84469	6.64981	6.73282	6.68929	6.82837	6.69064	0.137728	2.02435	1.37318	+	3.1998e-205	34997000	6	7	7	43.9	28.096	244	Q8C6B0;H3BJI7;Q76I24;Q5I0W6;Q76I26;G3X9G9	Q8C6B0		Mettl7a1	>tr|Q8C6B0|Q8C6B0_MOUSE MCG20149, isoform CRA_a OS=Mus musculus GN=Mettl7a1 PE=2 SV=1
7.22492	7.20828	7.19836	6.98824	7.11261	7.12584	7.21052	7.07556	0.134958	1.41233	1.36445	+	1.7953e-218	84781000	3	18	18	28.3	88.712	803	O70496;E9PYL4;F7BK14	O70496;E9PYL4	H(+)/Cl(-) exchange transporter 7	Clcn7	>sp|O70496|CLCN7_MOUSE H(+)/Cl(-) exchange transporter 7 OS=Mus musculus GN=Clcn7 PE=1 SV=1;>tr|E9PYL4|E9PYL4_MOUSE H(+)/Cl(-) exchange transporter 7 OS=Mus musculus GN=Clcn7 PE=2 SV=1
7.72117	7.6035	7.61245	7.45981	7.53705	7.54134	7.64571	7.51274	0.132972	1.34662	1.35823	+	6.8053e-98	231770000	4	12	11	69.3	21.45	192	P63001;Q3TLP8;P60764;A2AC13	P63001;Q3TLP8;P60764;A2AC13	Ras-related C3 botulinum toxin substrate 1;Ras-related C3 botulinum toxin substrate 3	Rac1;Rac3	>sp|P63001|RAC1_MOUSE Ras-related C3 botulinum toxin substrate 1 OS=Mus musculus GN=Rac1 PE=1 SV=1;>tr|Q3TLP8|Q3TLP8_MOUSE RAS-related C3 botulinum substrate 1, isoform CRA_a OS=Mus musculus GN=Rac1 PE=2 SV=1;>sp|P60764|RAC3_MOUSE Ras-related C3 botulinum
6.85606	6.81139	6.82829	6.68267	6.71442	6.70066	6.83191	6.69925	0.132663	2.94357	1.35726	+	4.1223e-109	35407000	2	12	12	24.5	78.39	713	A1L314;E9QN37	A1L314;E9QN37	Macrophage-expressed gene 1 protein	Mpeg1	>sp|A1L314|MPEG1_MOUSE Macrophage-expressed gene 1 protein OS=Mus musculus GN=Mpeg1 PE=2 SV=1;>tr|E9QN37|E9QN37_MOUSE Macrophage-expressed gene 1 protein OS=Mus musculus GN=Mpeg1 PE=2 SV=1
7.12172	7.09601	7.14504	6.95201	6.95466	7.05812	7.12092	6.98827	0.132658	1.61133	1.35725	+	2.4156e-31	69069000	1	7	7	45.7	20.082	175	P62331	P62331	ADP-ribosylation factor 6	Arf6	>sp|P62331|ARF6_MOUSE ADP-ribosylation factor 6 OS=Mus musculus GN=Arf6 PE=1 SV=2
6.25568	6.1898	6.20129	6.02198	6.14298	6.08415	6.21559	6.08303	0.132555	1.5156	1.35692	+	0.00062599	8594900	1	2	2	28.8	5.8378	52	P56382	P56382	ATP synthase subunit epsilon, mitochondrial	Atp5e	>sp|P56382|ATP5E_MOUSE ATP synthase subunit epsilon, mitochondrial OS=Mus musculus GN=Atp5e PE=2 SV=2
7.42943	7.37425	7.52338	7.27882	7.3323	7.31994	7.44235	7.31035	0.132002	1.3303	1.3552	+	0	145310000	4	35	35	48.9	101.27	889	B9EJ86;G3X9N6;Q9ER64;G5E833	B9EJ86;G3X9N6	Oxysterol-binding protein	Osbpl8	>tr|B9EJ86|B9EJ86_MOUSE Oxysterol-binding protein OS=Mus musculus GN=Osbpl8 PE=2 SV=1;>tr|G3X9N6|G3X9N6_MOUSE Oxysterol-binding protein OS=Mus musculus GN=Osbpl8 PE=3 SV=1
7.03246	7.04735	7.11062	6.91074	6.89642	6.99491	7.06348	6.93402	0.129456	1.533	1.34728	+	2.6479e-203	60732000	1	27	27	56.5	60.576	531	Q8JZM7	Q8JZM7	Parafibromin	Cdc73	>sp|Q8JZM7|CDC73_MOUSE Parafibromin OS=Mus musculus GN=Cdc73 PE=2 SV=1
6.31201	6.25423	6.18574	6.1122	6.08775	6.16548	6.25066	6.12181	0.12885	1.39381	1.3454	+	8.899e-55	9363100	2	10	10	25.5	64.402	568	Q9EP97;F6Z9L5	Q9EP97	Sentrin-specific protease 3	Senp3	>sp|Q9EP97|SENP3_MOUSE Sentrin-specific protease 3 OS=Mus musculus GN=Senp3 PE=1 SV=1
5.88995	5.81089	5.82113	5.64838	5.77178	5.7157	5.84066	5.71195	0.128703	1.38207	1.34494	+	3.9674e-41	3641500	3	10	10	20.1	82.955	736	E9Q1S3;Q01405;A2ANA0	E9Q1S3;Q01405	Protein transport protein Sec23A	Sec23a	>tr|E9Q1S3|E9Q1S3_MOUSE Protein transport protein Sec23A OS=Mus musculus GN=Sec23a PE=2 SV=1;>sp|Q01405|SC23A_MOUSE Protein transport protein Sec23A OS=Mus musculus GN=Sec23a PE=1 SV=2
6.5763	6.59173	6.5332	6.39178	6.44122	6.48255	6.56708	6.43852	0.128559	1.81944	1.34449	+	5.2874e-152	19354000	6	11	11	41.9	46.936	418	Q9JKC8;H7BWY2;D3YXV9;D6RI63;D3YWU3;Q8R2R9	Q9JKC8;H7BWY2	AP-3 complex subunit mu-1	Ap3m1	>sp|Q9JKC8|AP3M1_MOUSE AP-3 complex subunit mu-1 OS=Mus musculus GN=Ap3m1 PE=1 SV=1;>tr|H7BWY2|H7BWY2_MOUSE AP-3 complex subunit mu-1 OS=Mus musculus GN=Ap3m1 PE=2 SV=1
6.66752	6.65728	6.65065	6.45356	6.533	6.6084	6.65848	6.53165	0.126832	1.32046	1.33916	+	6.4627e-59	23979000	2	10	10	32.8	45.739	408	Q8BLF1;Q8BYQ0	Q8BLF1	Neutral cholesterol ester hydrolase 1	Nceh1	>sp|Q8BLF1|NCEH1_MOUSE Neutral cholesterol ester hydrolase 1 OS=Mus musculus GN=Nceh1 PE=1 SV=1
7.40212	7.35143	7.4381	7.21439	7.27252	7.32492	7.39722	7.27061	0.126608	1.44777	1.33847	+	1.4293e-112	131370000	3	14	14	65.7	23.363	213	Q9DB20;F7D3P8;F6XVM5	Q9DB20	ATP synthase subunit O, mitochondrial	Atp5o	>sp|Q9DB20|ATPO_MOUSE ATP synthase subunit O, mitochondrial OS=Mus musculus GN=Atp5o PE=1 SV=1
6.83055	6.75539	6.74991	6.60843	6.70532	6.64473	6.77862	6.65283	0.125793	1.51365	1.33596	+	5.5789e-38	31631000	2	6	6	31.1	20.313	180	Q6ZWQ7;Q9D365	Q6ZWQ7		Spcs3	>tr|Q6ZWQ7|Q6ZWQ7_MOUSE Signal peptidase complex subunit 3 OS=Mus musculus GN=Spcs3 PE=2 SV=1
7.21817	7.09882	7.1837	7.02202	7.05366	7.05949	7.16689	7.04505	0.121841	1.50928	1.32386	+	1.1545e-241	77649000	2	12	11	40.8	49.279	449	P70333;J3QPH6	P70333	Heterogeneous nuclear ribonucleoprotein H2	Hnrnph2	>sp|P70333|HNRH2_MOUSE Heterogeneous nuclear ribonucleoprotein H2 OS=Mus musculus GN=Hnrnph2 PE=1 SV=1
5.6926	5.57589	5.62061	5.46876	5.50191	5.55363	5.6297	5.5081	0.1216	1.35276	1.32312	+	2.1213e-09	2256500	1	4	4	12.3	60.612	528	P29416	P29416	Beta-hexosaminidase subunit alpha	Hexa	>sp|P29416|HEXA_MOUSE Beta-hexosaminidase subunit alpha OS=Mus musculus GN=Hexa PE=2 SV=2
7.26202	7.13165	7.18901	7.04844	7.07284	7.10281	7.19423	7.0747	0.119532	1.36609	1.31684	+	0	82953000	5	30	30	56.2	77.043	678	P37040;Q05DV1;E9Q997;E9PVT9;F6R7H8	P37040;Q05DV1	NADPH--cytochrome P450 reductase	Por	>sp|P37040|NCPR_MOUSE NADPH--cytochrome P450 reductase OS=Mus musculus GN=Por PE=1 SV=2;>tr|Q05DV1|Q05DV1_MOUSE NADPH--cytochrome P450 reductase OS=Mus musculus GN=Por PE=2 SV=1
6.7455	6.66891	6.71805	6.55526	6.59108	6.62757	6.71082	6.5913	0.119515	1.75709	1.31679	+	5.3046e-106	27189000	8	20	20	37.9	81.89	730	A2AUK7;A2AUK8;Q9Z2H5-3;Q9Z2H5-2;A2AUK5;Q9Z2H5;A2AUK6;E9PV14	A2AUK7;A2AUK8;Q9Z2H5-3;Q9Z2H5-2;A2AUK5;Q9Z2H5;A2AUK6;E9PV14	Band 4.1-like protein 1	Epb4.1l1;Epb41l1	>tr|A2AUK7|A2AUK7_MOUSE Protein Epb4.1l1 OS=Mus musculus GN=Epb4.1l1 PE=2 SV=1;>tr|A2AUK8|A2AUK8_MOUSE Erythrocyte protein band 4.1-like 1, isoform CRA_a OS=Mus musculus GN=Epb4.1l1 PE=4 SV=1;>sp|Q9Z2H5-3|E41L1_MOUSE Isoform 3 of Band 4.1-like protein 1 OS
7.76219	7.71678	7.71826	7.6425	7.60984	7.58686	7.73241	7.61307	0.119343	2.25418	1.31626	+	9.4915e-256	285450000	8	16	16	73.6	35.81	333	P16858;M0QWZ0;F8WJL5;D3YYI5;D3Z0Z9;D3YU05;F6QXU4;F6UT49	P16858;M0QWZ0;F8WJL5;D3YYI5;D3Z0Z9;D3YU05	Glyceraldehyde-3-phosphate dehydrogenase	Gapdh;Gm7293;Gm5069;Gm6316	>sp|P16858|G3P_MOUSE Glyceraldehyde-3-phosphate dehydrogenase OS=Mus musculus GN=Gapdh PE=1 SV=2;>tr|M0QWZ0|M0QWZ0_MOUSE Uncharacterized protein OS=Mus musculus PE=4 SV=1;>tr|F8WJL5|F8WJL5_MOUSE Glyceraldehyde-3-phosphate dehydrogenase OS=Mus musculus GN=G
7.8232	7.80514	7.83105	7.63223	7.70592	7.76346	7.8198	7.70053	0.119264	1.4318	1.31602	+	0	349860000	5	50	50	55.6	118.15	1028	Q9WTI7-2;Q9WTI7-3;Q9WTI7;Q9WTI7-4;O88329	Q9WTI7-2;Q9WTI7-3;Q9WTI7;Q9WTI7-4	Unconventional myosin-Ic	Myo1c	>sp|Q9WTI7-2|MYO1C_MOUSE Isoform 2 of Unconventional myosin-Ic OS=Mus musculus GN=Myo1c;>sp|Q9WTI7-3|MYO1C_MOUSE Isoform 3 of Unconventional myosin-Ic OS=Mus musculus GN=Myo1c;>sp|Q9WTI7|MYO1C_MOUSE Unconventional myosin-Ic OS=Mus musculus GN=Myo1c PE=1 SV
6.77827	6.72224	6.75176	6.6179	6.63568	6.64671	6.75075	6.63343	0.117323	2.52326	1.31015	+	3.1379e-198	29827000	1	8	8	34	37.497	356	P60335	P60335	Poly(rC)-binding protein 1	Pcbp1	>sp|P60335|PCBP1_MOUSE Poly(rC)-binding protein 1 OS=Mus musculus GN=Pcbp1 PE=1 SV=1
6.60455	6.63613	6.60095	6.5153	6.53485	6.44099	6.61388	6.49705	0.116828	1.72103	1.30866	+	1.3522e-229	21802000	1	9	9	36.5	36.365	334	Q9ERI6	Q9ERI6	Retinol dehydrogenase 14	Rdh14	>sp|Q9ERI6|RDH14_MOUSE Retinol dehydrogenase 14 OS=Mus musculus GN=Rdh14 PE=1 SV=1
6.27839	6.22639	6.30984	6.13827	6.18296	6.1502	6.27154	6.15714	0.114398	1.83575	1.30136	+	4.2981e-85	9935700	1	5	5	58	12.473	112	P83940	P83940	Transcription elongation factor B polypeptide 1	Tceb1	>sp|P83940|ELOC_MOUSE Transcription elongation factor B polypeptide 1 OS=Mus musculus GN=Tceb1 PE=1 SV=1
6.76092	6.68225	6.75208	6.6159	6.58818	6.64949	6.73175	6.61786	0.113894	1.69193	1.29985	+	1.2124e-85	28693000	1	30	30	31.9	133.91	1174	Q8CFI7	Q8CFI7	DNA-directed RNA polymerase II subunit RPB2	Polr2b	>sp|Q8CFI7|RPB2_MOUSE DNA-directed RNA polymerase II subunit RPB2 OS=Mus musculus GN=Polr2b PE=2 SV=2
7.11401	7.03894	7.07675	6.93954	6.97267	6.97856	7.07657	6.96359	0.112976	1.98146	1.29711	+	7.8018e-151	63483000	6	9	9	23.6	37.969	335	Q9CQY5;F6WHL0;A2ADH1;Q9CQY5-2;Q9CQY5-3;F6TBV1	Q9CQY5;F6WHL0;A2ADH1;Q9CQY5-2;Q9CQY5-3;F6TBV1	Magnesium transporter protein 1	Magt1	>sp|Q9CQY5|MAGT1_MOUSE Magnesium transporter protein 1 OS=Mus musculus GN=Magt1 PE=2 SV=1;>tr|F6WHL0|F6WHL0_MOUSE Magnesium transporter protein 1 (Fragment) OS=Mus musculus GN=Magt1 PE=4 SV=1;>tr|A2ADH1|A2ADH1_MOUSE Magnesium transporter protein 1 OS=Mus m
5.45945	5.37447	5.41248	5.28117	5.28542	5.34232	5.41547	5.30297	0.112496	1.63145	1.29567	+	0.00012762	1387400	1	1	1	7.5	28.598	266	Q9D1J1	Q9D1J1	Adaptin ear-binding coat-associated protein 2	Necap2	>sp|Q9D1J1|NECP2_MOUSE Adaptin ear-binding coat-associated protein 2 OS=Mus musculus GN=Necap2 PE=1 SV=1
5.49378	5.48067	5.38317	5.35091	5.34477	5.32705	5.45254	5.34091	0.11163	1.45543	1.29309	+	5.4787e-21	1513700	1	3	3	11.3	40.718	364	Q9QXB9	Q9QXB9	Developmentally-regulated GTP-binding protein 2	Drg2	>sp|Q9QXB9|DRG2_MOUSE Developmentally-regulated GTP-binding protein 2 OS=Mus musculus GN=Drg2 PE=1 SV=1
7.46213	7.375	7.42599	7.26226	7.33782	7.33086	7.42104	7.31031	0.110728	1.47042	1.29041	+	6.0938e-115	140850000	1	23	23	65.2	40.685	362	Q9R1J0	Q9R1J0	Sterol-4-alpha-carboxylate 3-dehydrogenase, decarboxylating	Nsdhl	>sp|Q9R1J0|NSDHL_MOUSE Sterol-4-alpha-carboxylate 3-dehydrogenase, decarboxylating OS=Mus musculus GN=Nsdhl PE=2 SV=1
8.06547	7.99681	7.9622	7.86557	7.90906	7.91975	8.00816	7.89813	0.110033	1.4755	1.28835	+	2.3506e-263	544810000	7	30	30	43.2	69.448	669	Q8C2Q3;E9QL13;Q8C2Q3-2;J3QN51;J3QPT3;B0LM42;J3QQ01	Q8C2Q3;E9QL13;Q8C2Q3-2	RNA-binding protein 14	Rbm14	>sp|Q8C2Q3|RBM14_MOUSE RNA-binding protein 14 OS=Mus musculus GN=Rbm14 PE=1 SV=1;>tr|E9QL13|E9QL13_MOUSE MCG8382, isoform CRA_c OS=Mus musculus GN=Rbm14 PE=4 SV=2;>sp|Q8C2Q3-2|RBM14_MOUSE Isoform 2 of RNA-binding protein 14 OS=Mus musculus GN=Rbm14
7.27935	7.20626	7.28825	7.13472	7.13663	7.17429	7.25795	7.14855	0.109406	1.70891	1.28649	+	6.8161e-245	96797000	4	36	36	47.4	105.48	955	P17426-2;P17426;F6TPX8;F6VSP9	P17426-2;P17426	AP-2 complex subunit alpha-1	Ap2a1	>sp|P17426-2|AP2A1_MOUSE Isoform B of AP-2 complex subunit alpha-1 OS=Mus musculus GN=Ap2a1;>sp|P17426|AP2A1_MOUSE AP-2 complex subunit alpha-1 OS=Mus musculus GN=Ap2a1 PE=1 SV=1
8.38036	8.33262	8.3611	8.19695	8.25616	8.29409	8.35803	8.24907	0.108958	1.5884	1.28516	+	0	1219400000	5	30	30	65.5	66.821	615	G5E924;Q8R081;G3UY38;G3UY56;G3UYY3	G5E924;Q8R081;G3UY38	Heterogeneous nuclear ribonucleoprotein L	Hnrnpl	>tr|G5E924|G5E924_MOUSE Heterogeneous nuclear ribonucleoprotein L (Fragment) OS=Mus musculus GN=Hnrnpl PE=4 SV=1;>sp|Q8R081|HNRPL_MOUSE Heterogeneous nuclear ribonucleoprotein L OS=Mus musculus GN=Hnrnpl PE=1 SV=2;>tr|G3UY38|G3UY38_MOUSE Heterogeneous nucl
6.32923	6.25195	6.30162	6.1377	6.19265	6.22717	6.29427	6.18584	0.108429	1.45928	1.2836	+	1.4606e-67	10542000	6	9	9	28.2	50.549	436	O55131;E9Q9F5;E9Q1G8;Q8C650-2;Q9DA97;Q8C650	O55131;E9Q9F5;E9Q1G8	Septin-7	2007-09-01	>sp|O55131|SEPT7_MOUSE Septin-7 OS=Mus musculus GN=Sept7 PE=1 SV=1;>tr|E9Q9F5|E9Q9F5_MOUSE Septin-7 OS=Mus musculus GN=Sept7 PE=2 SV=2;>tr|E9Q1G8|E9Q1G8_MOUSE Septin-7 OS=Mus musculus GN=Sept7 PE=3 SV=2
7.80632	7.70202	7.74049	7.64627	7.60588	7.67185	7.74961	7.64133	0.10828	1.40178	1.28316	+	0	301000000	2	29	29	82.4	56.55	511	P62814;Q91YH6	P62814	V-type proton ATPase subunit B, brain isoform	Atp6v1b2	>sp|P62814|VATB2_MOUSE V-type proton ATPase subunit B, brain isoform OS=Mus musculus GN=Atp6v1b2 PE=1 SV=1
5.26316	5.20976	5.17184	5.08913	5.13094	5.10158	5.21492	5.10722	0.107705	1.67466	1.28146	+	0.0004283	878260	1	1	1	5.8	22.186	191	Q61686	Q61686	Chromobox protein homolog 5	Cbx5	>sp|Q61686|CBX5_MOUSE Chromobox protein homolog 5 OS=Mus musculus GN=Cbx5 PE=1 SV=1
6.9155	6.8327	6.86191	6.80452	6.75715	6.7263	6.87004	6.76266	0.107376	1.4951	1.28049	+	9.5029e-183	39728000	3	13	13	34	65.994	603	D3Z7P3-2;D3Z7P5;F6RDM4	D3Z7P3-2			>sp|D3Z7P3-2|GLSK_MOUSE Isoform 2 of Glutaminase kidney isoform, mitochondrial OS=Mus musculus GN=Gls
5.80392	5.83211	5.87856	5.77029	5.69105	5.73181	5.8382	5.73105	0.10715	1.56165	1.27982	+	1.2186e-08	3691600	2	3	3	10.1	51.444	456	Q921Q3-2;Q921Q3	Q921Q3-2;Q921Q3	Chitobiosyldiphosphodolichol beta-mannosyltransferase	Alg1	>sp|Q921Q3-2|ALG1_MOUSE Isoform 2 of Chitobiosyldiphosphodolichol beta-mannosyltransferase OS=Mus musculus GN=Alg1;>sp|Q921Q3|ALG1_MOUSE Chitobiosyldiphosphodolichol beta-mannosyltransferase OS=Mus musculus GN=Alg1 PE=2 SV=3
7.25758	7.27326	7.32085	7.11644	7.2193	7.20287	7.2839	7.17954	0.104361	1.31577	1.27163	+	8.1831e-206	103390000	3	29	29	37.5	121.64	1112	Q6A0A9;Q8C3F2-3;Q8C3F2	Q6A0A9	Constitutive coactivator of PPAR-gamma-like protein 1	FAM120A	>sp|Q6A0A9|F120A_MOUSE Constitutive coactivator of PPAR-gamma-like protein 1 OS=Mus musculus GN=FAM120A PE=1 SV=2
7.53363	7.52556	7.49041	7.36408	7.43889	7.43995	7.51653	7.41431	0.102228	1.64248	1.2654	+	1.441e-246	176780000	1	14	14	77	20.504	183	P61226	P61226	Ras-related protein Rap-2b	Rap2b	>sp|P61226|RAP2B_MOUSE Ras-related protein Rap-2b OS=Mus musculus GN=Rap2b PE=1 SV=1
7.33037	7.26219	7.30044	7.19215	7.20491	7.19285	7.29767	7.19663	0.101035	2.12895	1.26193	+	2.5623e-304	106840000	1	13	12	53.7	35.649	322	Q99JR1	Q99JR1	Sideroflexin-1	Sfxn1	>sp|Q99JR1|SFXN1_MOUSE Sideroflexin-1 OS=Mus musculus GN=Sfxn1 PE=1 SV=3
6.80576	6.72103	6.73544	6.62156	6.66296	6.67562	6.75408	6.65338	0.100692	1.50918	1.26093	+	6.2147e-90	30617000	4	10	10	44.6	44.895	395	Q9CXY9;E9Q421;Q8BXX3;Q8BL63	Q9CXY9;E9Q421;Q8BXX3;Q8BL63	GPI-anchor transamidase	Pigk	>sp|Q9CXY9|GPI8_MOUSE GPI-anchor transamidase OS=Mus musculus GN=Pigk PE=2 SV=2;>tr|E9Q421|E9Q421_MOUSE GPI-anchor transamidase OS=Mus musculus GN=Pigk PE=2 SV=1;>tr|Q8BXX3|Q8BXX3_MOUSE GPI-anchor transamidase OS=Mus musculus GN=Pigk PE=2 SV=1;>tr|Q8BL63|Q
6.29048	6.20063	6.26264	6.19148	6.123	6.14489	6.25125	6.15312	0.0981287	1.37341	1.25351	+	8.9358e-18	9647500	2	4	4	18	38.241	323	O09005;F6S3U4	O09005	Sphingolipid delta(4)-desaturase DES1	Degs1	>sp|O09005|DEGS1_MOUSE Sphingolipid delta(4)-desaturase DES1 OS=Mus musculus GN=Degs1 PE=2 SV=1
7.11032	7.03177	7.11287	6.97729	6.98732	6.99615	7.08499	6.98692	0.0980687	1.64651	1.25334	+	2.5913e-163	65734000	1	29	29	54	80.208	706	Q9CQN1	Q9CQN1	Heat shock protein 75 kDa, mitochondrial	Trap1	>sp|Q9CQN1|TRAP1_MOUSE Heat shock protein 75 kDa, mitochondrial OS=Mus musculus GN=Trap1 PE=1 SV=1
7.83397	7.75453	7.80724	7.6675	7.71948	7.72732	7.79858	7.70477	0.093816	1.45464	1.24113	+	0	341510000	10	21	21	59.5	56.891	529	Q8BGJ5;Q922I7;Q8CB58;P17225;E9QMW9;E9Q279;F7DCW4;E9Q0W3;E9PZ39;F7AXP1	Q8BGJ5;Q922I7;Q8CB58;P17225;E9QMW9	Polypyrimidine tract-binding protein 1	Ptbp1	>tr|Q8BGJ5|Q8BGJ5_MOUSE MCG13402, isoform CRA_a OS=Mus musculus GN=Ptbp1 PE=2 SV=1;>tr|Q922I7|Q922I7_MOUSE MCG13402, isoform CRA_c OS=Mus musculus GN=Ptbp1 PE=2 SV=1;>tr|Q8CB58|Q8CB58_MOUSE MCG13402, isoform CRA_d OS=Mus musculus GN=Ptbp1 PE=2 SV=1;>sp|P17
6.55144	6.56732	6.49003	6.4748	6.44144	6.41128	6.53626	6.44251	0.0937537	1.45755	1.24095	+	1.5904e-48	18668000	3	15	15	23.3	99.229	878	Q7TSQ8;D6RD07;D3Z443	Q7TSQ8;D6RD07	Pyruvate dehydrogenase phosphatase regulatory subunit, mitochondrial	Pdpr	>sp|Q7TSQ8|PDPR_MOUSE Pyruvate dehydrogenase phosphatase regulatory subunit, mitochondrial OS=Mus musculus GN=Pdpr PE=2 SV=1;>tr|D6RD07|D6RD07_MOUSE Pyruvate dehydrogenase phosphatase regulatory subunit, mitochondrial OS=Mus musculus GN=Pdpr PE=2 SV=1
6.15851	6.18588	6.14582	6.02527	6.1086	6.07551	6.1634	6.06979	0.0936127	1.59314	1.24055	+	5.9171e-06	7907600	3	2	2	13.4	35.332	299	Q8BHI7;D3Z0Z6;D3Z136	Q8BHI7;D3Z0Z6;D3Z136	Elongation of very long chain fatty acids protein 5	Elovl5	>sp|Q8BHI7|ELOV5_MOUSE Elongation of very long chain fatty acids protein 5 OS=Mus musculus GN=Elovl5 PE=1 SV=1;>tr|D3Z0Z6|D3Z0Z6_MOUSE Elongation of very long chain fatty acids protein 5 (Fragment) OS=Mus musculus GN=Elovl5 PE=2 SV=1;>tr|D3Z136|D3Z136_MOUS
6.80591	6.77509	6.783	6.65916	6.75884	6.66641	6.788	6.6948	0.0931987	1.30751	1.23936	+	1.1969e-33	33361000	1	11	11	28.2	47.316	415	Q9DC28	Q9DC28	Casein kinase I isoform delta	Csnk1d	>sp|Q9DC28|KC1D_MOUSE Casein kinase I isoform delta OS=Mus musculus GN=Csnk1d PE=1 SV=2
6.38081	6.32303	6.3162	6.25638	6.24979	6.23601	6.34001	6.24739	0.09262	1.91087	1.23771	+	8.2335e-19	11882000	4	6	6	21.2	37.374	326	Q8BVA5;Q8BVA5-3;Q8BVA5-2;Q8BVA5-4	Q8BVA5;Q8BVA5-3;Q8BVA5-2	UPF0554 protein C2orf43 homolog		>sp|Q8BVA5|CB043_MOUSE UPF0554 protein C2orf43 homolog OS=Mus musculus PE=2 SV=1;>sp|Q8BVA5-3|CB043_MOUSE Isoform 3 of UPF0554 protein C2orf43 homolog OS=Mus musculus;>sp|Q8BVA5-2|CB043_MOUSE Isoform 2 of UPF0554 protein C2orf43 homolog OS=Mus musculus
5.40982	5.37771	5.36588	5.29299	5.29539	5.30201	5.38447	5.29679	0.087673	2.54973	1.22369	+	1.1404e-09	1322000	4	4	4	6.2	111.77	1015	Q61666;Q61666-3;Q61666-2;Q61666-4	Q61666;Q61666-3;Q61666-2	Protein HIRA	Hira	>sp|Q61666|HIRA_MOUSE Protein HIRA OS=Mus musculus GN=Hira PE=1 SV=3;>sp|Q61666-3|HIRA_MOUSE Isoform 3 of Protein HIRA OS=Mus musculus GN=Hira;>sp|Q61666-2|HIRA_MOUSE Isoform Short of Protein HIRA OS=Mus musculus GN=Hira
7.20529	7.11734	7.13184	7.0807	7.04829	7.06837	7.15149	7.06578	0.085704	1.38755	1.21816	+	8.7308e-220	77615000	2	24	23	48.4	74.338	670	Q9QUJ7-2;Q9QUJ7	Q9QUJ7-2;Q9QUJ7	Long-chain-fatty-acid--CoA ligase 4	Acsl4	>sp|Q9QUJ7-2|ACSL4_MOUSE Isoform Short of Long-chain-fatty-acid--CoA ligase 4 OS=Mus musculus GN=Acsl4;>sp|Q9QUJ7|ACSL4_MOUSE Long-chain-fatty-acid--CoA ligase 4 OS=Mus musculus GN=Acsl4 PE=2 SV=2
6.81841	6.7484	6.73788	6.6552	6.68277	6.70978	6.76823	6.68258	0.085647	1.34474	1.218	+	2.5483e-295	32118000	2	14	14	44	54.614	489	Q9CXT8;D3Z1T9	Q9CXT8	Mitochondrial-processing peptidase subunit beta	Pmpcb	>sp|Q9CXT8|MPPB_MOUSE Mitochondrial-processing peptidase subunit beta OS=Mus musculus GN=Pmpcb PE=2 SV=1
6.89133	6.80836	6.85965	6.76885	6.73707	6.7975	6.85311	6.76781	0.0853037	1.33837	1.21704	+	3.2876e-70	39062000	2	24	24	38.9	83.549	751	Q8K0D5;E0CXN8	Q8K0D5;E0CXN8	Elongation factor G, mitochondrial	Gfm1	>sp|Q8K0D5|EFGM_MOUSE Elongation factor G, mitochondrial OS=Mus musculus GN=Gfm1 PE=2 SV=1;>tr|E0CXN8|E0CXN8_MOUSE Elongation factor G, mitochondrial OS=Mus musculus GN=Gfm1 PE=2 SV=1
6.94879	6.9867	6.93208	6.83607	6.91302	6.87009	6.95586	6.87306	0.0827947	1.4028	1.21003	+	5.9766e-94	49594000	1	12	12	57.5	33.073	294	Q9DCU6	Q9DCU6	39S ribosomal protein L4, mitochondrial	Mrpl4	>sp|Q9DCU6|RM04_MOUSE 39S ribosomal protein L4, mitochondrial OS=Mus musculus GN=Mrpl4 PE=2 SV=1
6.41716	6.37383	6.37647	6.29152	6.33413	6.29754	6.38915	6.30773	0.0814187	1.86715	1.2062	+	7.176e-131	13457000	3	7	7	19.6	51.719	475	Q99P65;D6RI95;D3YWS9	Q99P65	Equilibrative nucleoside transporter 3	Slc29a3	>sp|Q99P65|S29A3_MOUSE Equilibrative nucleoside transporter 3 OS=Mus musculus GN=Slc29a3 PE=1 SV=1
4.85023	4.87612	4.87054	4.78295	4.81944	4.753	4.86563	4.78513	0.080501	1.7479	1.20365	+	5.97e-05	403520	1	1	1	9.8	17.476	153	Q9CPZ6	Q9CPZ6	ORM1-like protein 3	Ormdl3	>sp|Q9CPZ6|ORML3_MOUSE ORM1-like protein 3 OS=Mus musculus GN=Ormdl3 PE=2 SV=1
7.15948	7.10931	7.17149	7.03294	7.08895	7.07846	7.14676	7.06678	0.0799767	1.44836	1.2022	+	1.854e-286	77182000	1	25	25	53.6	70.299	618	Q99JX7	Q99JX7	Nuclear RNA export factor 1	Nxf1	>sp|Q99JX7|NXF1_MOUSE Nuclear RNA export factor 1 OS=Mus musculus GN=Nxf1 PE=1 SV=3
6.70209	6.68074	6.70569	6.57265	6.63494	6.65825	6.69618	6.62195	0.0742297	1.3022	1.1864	+	5.9491e-152	27514000	2	18	18	22.8	135.55	1217	Q921M3;Q921M3-2	Q921M3;Q921M3-2	Splicing factor 3B subunit 3	Sf3b3	>sp|Q921M3|SF3B3_MOUSE Splicing factor 3B subunit 3 OS=Mus musculus GN=Sf3b3 PE=2 SV=1;>sp|Q921M3-2|SF3B3_MOUSE Isoform 2 of Splicing factor 3B subunit 3 OS=Mus musculus GN=Sf3b3
7.45457	7.44703	7.49838	7.36845	7.39926	7.41848	7.46666	7.3954	0.0712627	1.52066	1.17832	+	5.9506e-293	162620000	3	26	26	64.1	64.124	591	Q921F4;Q921F4-4;Q921F4-5	Q921F4	Heterogeneous nuclear ribonucleoprotein L-like	Hnrpll	>sp|Q921F4|HNRLL_MOUSE Heterogeneous nuclear ribonucleoprotein L-like OS=Mus musculus GN=Hnrpll PE=1 SV=3
7.27923	7.22755	7.22755	7.19042	7.15415	7.17626	7.24478	7.17361	0.0711687	1.61283	1.17806	+	2.6374e-159	97565000	2	25	12	56.3	49.035	428	Q9Z1N5;G3UXI6	Q9Z1N5	Spliceosome RNA helicase Ddx39b	Ddx39b	>sp|Q9Z1N5|DX39B_MOUSE Spliceosome RNA helicase Ddx39b OS=Mus musculus GN=Ddx39b PE=1 SV=1
7.09902	7.0561	7.07602	6.98721	7.02604	7.0157	7.07705	7.00965	0.0674003	1.78064	1.16789	+	1.6605e-101	66549000	1	6	6	44.4	17.018	142	P62743	P62743	AP-2 complex subunit sigma	Ap2s1	>sp|P62743|AP2S1_MOUSE AP-2 complex subunit sigma OS=Mus musculus GN=Ap2s1 PE=1 SV=1
7.1805	7.16962	7.12571	7.07958	7.10257	7.09153	7.15861	7.09123	0.0673823	1.69651	1.16784	+	7.5262e-58	80308000	3	7	7	34.2	20.921	187	Q3TYS2;E9PZ42;E9Q3W5	Q3TYS2	Uncharacterized protein C17orf62 homolog		>sp|Q3TYS2|CQ062_MOUSE Uncharacterized protein C17orf62 homolog OS=Mus musculus PE=2 SV=2
6.55518	6.54913	6.54417	6.43588	6.5034	6.50962	6.54949	6.48296	0.0665273	1.30804	1.16554	+	2.9956e-13	19781000	1	3	3	15	23.599	213	Q8VDP6	Q8VDP6	CDP-diacylglycerol--inositol 3-phosphatidyltransferase	Cdipt	>sp|Q8VDP6|CDIPT_MOUSE CDP-diacylglycerol--inositol 3-phosphatidyltransferase OS=Mus musculus GN=Cdipt PE=1 SV=1
6.68724	6.65521	6.64379	6.58275	6.60732	6.61045	6.66208	6.60017	0.0619097	1.77353	1.15321	+	2.9887e-70	25744000	1	13	13	31.8	52.181	456	Q8K2C8	Q8K2C8	Glycerol-3-phosphate acyltransferase 4	Agpat6	>sp|Q8K2C8|GPAT4_MOUSE Glycerol-3-phosphate acyltransferase 4 OS=Mus musculus GN=Agpat6 PE=2 SV=1
7.26387	7.19207	7.21115	7.16486	7.15679	7.16227	7.22236	7.1613	0.0610567	1.32297	1.15095	+	1.3116e-99	93677000	3	13	13	74.7	18.559	166	P18760;F8WGL3;P45591	P18760;F8WGL3	Cofilin-1	Cfl1	>sp|P18760|COF1_MOUSE Cofilin-1 OS=Mus musculus GN=Cfl1 PE=1 SV=3;>tr|F8WGL3|F8WGL3_MOUSE Cofilin-1 OS=Mus musculus GN=Cfl1 PE=2 SV=1
6.88126	6.87466	6.86586	6.80623	6.83492	6.80112	6.87393	6.81409	0.0598343	2.19701	1.14772	+	3.6828e-80	42008000	2	13	13	52.9	38.113	327	P40336;P40336-2	P40336;P40336-2	Vacuolar protein sorting-associated protein 26A	Vps26a	>sp|P40336|VP26A_MOUSE Vacuolar protein sorting-associated protein 26A OS=Mus musculus GN=Vps26a PE=2 SV=1;>sp|P40336-2|VP26A_MOUSE Isoform 2 of Vacuolar protein sorting-associated protein 26A OS=Mus musculus GN=Vps26a
6.82657	6.78221	6.7862	6.88244	6.8467	6.85253	6.79833	6.86056	-0.0622323	1.5883	0.866498	+	2.4138e-36	40652000	2	8	8	28.5	44.005	396	Q8BJ03-2;Q8BJ03	Q8BJ03-2;Q8BJ03	Cytochrome c oxidase assembly protein COX15 homolog	Cox15	>sp|Q8BJ03-2|COX15_MOUSE Isoform 2 of Cytochrome c oxidase assembly protein COX15 homolog OS=Mus musculus GN=Cox15;>sp|Q8BJ03|COX15_MOUSE Cytochrome c oxidase assembly protein COX15 homolog OS=Mus musculus GN=Cox15 PE=2 SV=1
6.96881	6.87845	6.95464	7.00471	7.03487	7.01653	6.93397	7.0187	-0.084738	1.3477	0.822739	+	1.0147e-94	57207000	3	13	13	46.6	27.417	238	A2AMV1;Q9D0I8;D6RCI7	A2AMV1;Q9D0I8	mRNA turnover protein 4 homolog	Mrto4	>tr|A2AMV1|A2AMV1_MOUSE RIKEN cDNA 2610012O22, isoform CRA_a OS=Mus musculus GN=Mrto4 PE=3 SV=1;>sp|Q9D0I8|MRT4_MOUSE mRNA turnover protein 4 homolog OS=Mus musculus GN=Mrto4 PE=2 SV=1
7.0548	6.98497	6.95083	7.07518	7.10792	7.08357	6.99687	7.08889	-0.0920263	1.3395	0.809047	+	4.1195e-31	66767000	1	7	7	14.5	48.219	433	Q8BGA9	Q8BGA9	Mitochondrial inner membrane protein OXA1L	Oxa1l	>sp|Q8BGA9|OXA1L_MOUSE Mitochondrial inner membrane protein OXA1L OS=Mus musculus GN=Oxa1l PE=2 SV=1
6.42589	6.48157	6.39997	6.53993	6.53284	6.54403	6.43581	6.53893	-0.103124	1.87901	0.788636	+	3.0802e-176	18586000	5	14	14	47	52.797	470	Q8BVL3;D3Z7S9;H3BKG9;D3Z3J1;H3BKQ6	Q8BVL3;D3Z7S9	Sorting nexin-17	Snx17	>sp|Q8BVL3|SNX17_MOUSE Sorting nexin-17 OS=Mus musculus GN=Snx17 PE=1 SV=2;>tr|D3Z7S9|D3Z7S9_MOUSE Sorting nexin-17 (Fragment) OS=Mus musculus GN=Snx17 PE=2 SV=1
7.65021	7.57037	7.60194	7.66026	7.76057	7.71321	7.60751	7.71135	-0.103839	1.31014	0.787337	+	1.1295e-146	276890000	6	11	1	28.1	42.051	377	P68134;P68033;P63268;P62737;D3YZY0;D3Z2K3	P68134;P68033;P63268;P62737;D3YZY0;D3Z2K3	Actin, alpha skeletal muscle;Actin, alpha cardiac muscle 1;Actin, gamma-enteric smooth muscle;Actin, aortic smooth muscle	Acta1;Actc1;Actg2;Acta2	>sp|P68134|ACTS_MOUSE Actin, alpha skeletal muscle OS=Mus musculus GN=Acta1 PE=1 SV=1;>sp|P68033|ACTC_MOUSE Actin, alpha cardiac muscle 1 OS=Mus musculus GN=Actc1 PE=1 SV=1;>sp|P63268|ACTH_MOUSE Actin, gamma-enteric smooth muscle OS=Mus musculus GN=Actg2 P
6.60004	6.59948	6.62279	6.69381	6.75082	6.73744	6.60744	6.72736	-0.119923	2.50477	0.758712	+	1.8675e-47	28191000	1	6	6	51.4	19.526	181	Q8R2Y8	Q8R2Y8	Peptidyl-tRNA hydrolase 2, mitochondrial	Ptrh2	>sp|Q8R2Y8|PTH2_MOUSE Peptidyl-tRNA hydrolase 2, mitochondrial OS=Mus musculus GN=Ptrh2 PE=2 SV=1
6.68563	6.68784	6.57337	6.73662	6.78589	6.79218	6.64895	6.77156	-0.122613	1.37361	0.754027	+	1.619e-51	31224000	1	5	5	74.8	13.373	119	Q8R404	Q8R404	Protein QIL1	Qil1	>sp|Q8R404|QIL1_MOUSE Protein QIL1 OS=Mus musculus GN=Qil1 PE=2 SV=1
6.72813	6.6354	6.74169	6.8704	6.78733	6.81805	6.70174	6.82526	-0.12352	1.39538	0.752455	+	1.9507e-26	35309000	3	8	8	23.4	53.517	475	Q8CFI5;A8Y5T6;A2AVQ7	Q8CFI5;A8Y5T6	Probable proline--tRNA ligase, mitochondrial	Pars2	>sp|Q8CFI5|SYPM_MOUSE Probable proline--tRNA ligase, mitochondrial OS=Mus musculus GN=Pars2 PE=2 SV=2;>tr|A8Y5T6|A8Y5T6_MOUSE Probable proline--tRNA ligase, mitochondrial OS=Mus musculus GN=Pars2 PE=2 SV=1
8.12921	8.12759	7.9882	8.21495	8.27038	8.22105	8.08167	8.23546	-0.153792	1.43292	0.701792	+	0	882890000	3	21	21	78.3	34.155	314	Q9CR62;Q5SX46;Q5SX48	Q9CR62;Q5SX46	Mitochondrial 2-oxoglutarate/malate carrier protein	Slc25a11	>sp|Q9CR62|M2OM_MOUSE Mitochondrial 2-oxoglutarate/malate carrier protein OS=Mus musculus GN=Slc25a11 PE=1 SV=3;>tr|Q5SX46|Q5SX46_MOUSE Mitochondrial 2-oxoglutarate/malate carrier protein (Fragment) OS=Mus musculus GN=Slc25a11 PE=2 SV=1
6.34733	6.25518	6.24684	6.45941	6.49922	6.35959	6.28312	6.4394	-0.156289	1.38748	0.697768	+	3.3788e-72	14115000	2	10	10	32.9	41.87	368	Q91VA6;F6SQH7	Q91VA6;F6SQH7	Polymerase delta-interacting protein 2	Poldip2	>sp|Q91VA6|PDIP2_MOUSE Polymerase delta-interacting protein 2 OS=Mus musculus GN=Poldip2 PE=2 SV=1;>tr|F6SQH7|F6SQH7_MOUSE Polymerase delta-interacting protein 2 (Fragment) OS=Mus musculus GN=Poldip2 PE=4 SV=1
7.75111	7.8315	7.83386	7.98581	7.95824	7.94838	7.80549	7.96415	-0.158655	2.24289	0.693976	+	5.5847e-269	468840000	3	17	17	75.1	35.406	321	Q91V61;Q3U4F0;Q91V61-2	Q91V61;Q3U4F0;Q91V61-2	Sideroflexin-3	Sfxn3	>sp|Q91V61|SFXN3_MOUSE Sideroflexin-3 OS=Mus musculus GN=Sfxn3 PE=1 SV=1;>tr|Q3U4F0|Q3U4F0_MOUSE Sideroflexin-3 OS=Mus musculus GN=Sfxn3 PE=2 SV=1;>sp|Q91V61-2|SFXN3_MOUSE Isoform 2 of Sideroflexin-3 OS=Mus musculus GN=Sfxn3
4.9623	5.01013	4.91162	5.19587	5.08913	5.17534	4.96135	5.15345	-0.192096	1.94307	0.642545	+	7.9944e-05	705150	9	2	2	10.4	23.402	202	F7AWQ5;Q3TQR0-2;Q3TQR0-3;Q3TQR0;D3YUX4;D3Z1F0;D3Z1R5;D3YZS6;D3YYE3	F7AWQ5;Q3TQR0-2;Q3TQR0-3;Q3TQR0;D3YUX4;D3Z1F0;D3Z1R5;D3YZS6;D3YYE3	Post-GPI attachment to proteins factor 2	Pgap2	>tr|F7AWQ5|F7AWQ5_MOUSE Post-GPI attachment to proteins factor 2 (Fragment) OS=Mus musculus GN=Pgap2 PE=4 SV=1;>sp|Q3TQR0-2|PGAP2_MOUSE Isoform 2 of Post-GPI attachment to proteins factor 2 OS=Mus musculus GN=Pgap2;>sp|Q3TQR0-3|PGAP2_MOUSE Isoform 3 of Pos
6.23264	6.12649	6.16361	6.33266	6.40219	6.37081	6.17425	6.36855	-0.194308	2.19992	0.639281	+	1.2084e-25	11529000	4	5	5	47.5	18.007	158	P63280;Q8CFZ0;G3UYP0;G3UZL6	P63280;Q8CFZ0;G3UYP0	SUMO-conjugating enzyme UBC9	Ube2i	>sp|P63280|UBC9_MOUSE SUMO-conjugating enzyme UBC9 OS=Mus musculus GN=Ube2i PE=1 SV=1;>tr|Q8CFZ0|Q8CFZ0_MOUSE SUMO-conjugating enzyme UBC9 OS=Mus musculus GN=Ube2i PE=4 SV=1;>tr|G3UYP0|G3UYP0_MOUSE SUMO-conjugating enzyme UBC9 (Fragment) OS=Mus musculus GN
6.22118	6.13312	6.22305	6.36603	6.49335	6.38876	6.19245	6.41605	-0.223593	1.98151	0.597595	+	0.0036923	12579000	1	1	1	6.2	22.798	208	P21658	P21658	Fibroblast growth factor 6	Fgf6	>sp|P21658|FGF6_MOUSE Fibroblast growth factor 6 OS=Mus musculus GN=Fgf6 PE=2 SV=2
6.23376	6.373	6.40794	6.55106	6.55429	6.6223	6.33823	6.57588	-0.237652	1.82602	0.57856	+	4.0712e-29	17963000	3	7	7	35.2	27.911	244	Q8CCM6-2;Q8CCM6-3;Q8CCM6	Q8CCM6-2			>sp|Q8CCM6-2|TIM21_MOUSE Isoform 2 of Mitochondrial import inner membrane translocase subunit Tim21 OS=Mus musculus GN=Timm21
5.75687	5.78116	5.74058	5.94333	6.04438	6.02127	5.75954	6.00299	-0.243458	2.75658	0.570876	+	1.2335e-22	4761200	1	5	5	14.4	61.84	562	Q8CHT0	Q8CHT0	Delta-1-pyrroline-5-carboxylate dehydrogenase, mitochondrial	Aldh4a1	>sp|Q8CHT0|AL4A1_MOUSE Delta-1-pyrroline-5-carboxylate dehydrogenase, mitochondrial OS=Mus musculus GN=Aldh4a1 PE=1 SV=3
6.123	5.90958	5.92522	6.29938	6.20431	6.23358	5.98594	6.24576	-0.259819	1.60429	0.54977	+	6.9034e-22	8286800	3	4	4	17.2	35.859	308	Q3U466;F6SXC2;D6RE34	Q3U466;F6SXC2		Cln6	>tr|Q3U466|Q3U466_MOUSE Protein Cln6 OS=Mus musculus GN=Cln6 PE=2 SV=1;>tr|F6SXC2|F6SXC2_MOUSE Protein Cln6 (Fragment) OS=Mus musculus GN=Cln6 PE=4 SV=1
5.29046	5.22016	5.10319	5.54435	5.52767	5.3523	5.2046	5.47477	-0.270171	1.5185	0.53682	+	4.6971e-10	1400400	1	3	3	14	35.56	329	Q91YR9	Q91YR9	Prostaglandin reductase 1	Ptgr1	>sp|Q91YR9|PTGR1_MOUSE Prostaglandin reductase 1 OS=Mus musculus GN=Ptgr1 PE=2 SV=2
5.35805	5.29541	5.41181	5.59164	5.69919	5.59963	5.35509	5.63015	-0.275065	2.32991	0.530805	+	1.4217e-12	1972200	1	4	4	19.9	34.934	297	Q9CRD2	Q9CRD2	ER membrane protein complex subunit 2	Emc2	>sp|Q9CRD2|EMC2_MOUSE ER membrane protein complex subunit 2 OS=Mus musculus GN=Emc2 PE=2 SV=1
6.56461	6.40858	6.41194	6.74286	6.78712	6.74778	6.46171	6.75925	-0.297543	2.29588	0.504031	+	8.4901e-26	26065000	3	6	6	24.2	31.331	265	Q9D270;Q5SRN8;G3UXC1	Q9D270	Probable palmitoyltransferase ZDHHC21	Zdhhc21	>sp|Q9D270|ZDH21_MOUSE Probable palmitoyltransferase ZDHHC21 OS=Mus musculus GN=Zdhhc21 PE=2 SV=2
5.60971	5.35292	5.48236	5.74847	5.81044	5.81902	5.48166	5.79264	-0.31098	1.79895	0.488675	+	3.3444e-10	2802000	1	1	1	9	21.856	199	Q9CQE2	Q9CQE2	Transmembrane protein 223	Tmem223	>sp|Q9CQE2|TM223_MOUSE Transmembrane protein 223 OS=Mus musculus GN=Tmem223 PE=2 SV=1
6.36209	6.39034	6.19629	6.65907	6.65053	6.6226	6.31624	6.64407	-0.32783	2.22402	0.470078	+	1.6229e-63	19557000	2	4	4	42.5	11.655	113	Q5F285;F6YWB5	Q5F285;F6YWB5	Transmembrane protein 256	Tmem256	>sp|Q5F285|TM256_MOUSE Transmembrane protein 256 OS=Mus musculus GN=Tmem256 PE=2 SV=1;>tr|F6YWB5|F6YWB5_MOUSE Uncharacterized protein (Fragment) OS=Mus musculus GN=Tmem256 PE=4 SV=1
4.52668	4.46355	4.76901	5.01123	4.9494	5.01708	4.58641	4.99257	-0.406155	1.88053	0.392505	+	0.002346	295640	2	1	1	5.8	36.22	312	D3Z0X3;Q9WUV0	D3Z0X3;Q9WUV0	Origin recognition complex subunit 5	Orc5	>tr|D3Z0X3|D3Z0X3_MOUSE Origin recognition complex subunit 5 (Fragment) OS=Mus musculus GN=Orc5 PE=2 SV=1;>sp|Q9WUV0|ORC5_MOUSE Origin recognition complex subunit 5 OS=Mus musculus GN=Orc5 PE=2 SV=1
4.9349	4.8604	4.79044	5.14944	5.34416	5.3212	4.86191	5.2716	-0.409685	2.27825	0.389327	+	0.00043869	705690	3	2	2	6.2	76.129	659	E9Q361;Q8K2A7;E9Q360	E9Q361;Q8K2A7;E9Q360	Integrator complex subunit 10	Ints10	>tr|E9Q361|E9Q361_MOUSE Integrator complex subunit 10 OS=Mus musculus GN=Ints10 PE=2 SV=1;>sp|Q8K2A7|INT10_MOUSE Integrator complex subunit 10 OS=Mus musculus GN=Ints10 PE=1 SV=3;>tr|E9Q360|E9Q360_MOUSE Integrator complex subunit 10 OS=Mus musculus GN=Ints
5.15815	5.23649	4.90721	5.55002	5.51942	5.56179	5.10062	5.54374	-0.443128	1.94104	0.360472	+	5.7784e-07	1447200	1	3	3	9.8	38.525	337	Q80UX8	Q80UX8	Alpha/beta hydrolase domain-containing protein 13	Abhd13	>sp|Q80UX8|ABHDD_MOUSE Alpha/beta hydrolase domain-containing protein 13 OS=Mus musculus GN=Abhd13 PE=2 SV=1
5.53447	5.50304	5.43747	5.944	6.047	5.91864	5.49166	5.96988	-0.478222	3.2249	0.332489	+	2.1399e-10	3757200	2	3	3	29.1	16.288	151	Q9CPW4;Q3UA72	Q9CPW4;Q3UA72	Actin-related protein 2/3 complex subunit 5	Arpc5	>sp|Q9CPW4|ARPC5_MOUSE Actin-related protein 2/3 complex subunit 5 OS=Mus musculus GN=Arpc5 PE=2 SV=3;>tr|Q3UA72|Q3UA72_MOUSE Actin-related protein 2/3 complex subunit 5 OS=Mus musculus GN=Arpc5 PE=3 SV=1
4.60061	4.55157	4.53501	5.03583	5.02589	5.1115	4.5624	5.05774	-0.495342	3.91713	0.319637	+	0.0014476	273480	1	1	1	3.5	57.696	492	Q9Z1K6	Q9Z1K6	E3 ubiquitin-protein ligase ARIH2	Arih2	>sp|Q9Z1K6|ARI2_MOUSE E3 ubiquitin-protein ligase ARIH2 OS=Mus musculus GN=Arih2 PE=2 SV=1
4.64023	4.77206	4.28363	5.10496	5.04485	5.05549	4.56531	5.06844	-0.503127	1.57267	0.313959	+	1.2859e-06	454690	2	2	2	9.5	31.79	283	Q9EQK7;Q3U4N2	Q9EQK7;Q3U4N2	Protein-S-isoprenylcysteine O-methyltransferase	Icmt	>sp|Q9EQK7|ICMT_MOUSE Protein-S-isoprenylcysteine O-methyltransferase OS=Mus musculus GN=Icmt PE=2 SV=2;>tr|Q3U4N2|Q3U4N2_MOUSE Icmt protein OS=Mus musculus GN=Icmt PE=2 SV=1
4.96941	4.97233	5.08479	5.69635	5.86578	5.85873	5.00884	5.80695	-0.798111	3.54286	0.15918	+	8.2027e-05	2262000	4	2	2	10.4	39.881	347	P59481;D3Z4P2;F6QN75;J3QNZ7	P59481;D3Z4P2;F6QN75;J3QNZ7	VIP36-like protein	Lman2l	>sp|P59481|LMA2L_MOUSE VIP36-like protein OS=Mus musculus GN=Lman2l PE=2 SV=1;>tr|D3Z4P2|D3Z4P2_MOUSE Lectin, mannose-binding 2-like, isoform CRA_b OS=Mus musculus GN=Lman2l PE=4 SV=1;>tr|F6QN75|F6QN75_MOUSE VIP36-like protein (Fragment) OS=Mus musculus GN
5.01912	4.97804	4.87756	6.38906	6.36803	6.34665	4.95824	6.36791	-1.40967	5.25545	0.0389339	+	0.00012592	7279400	2	2	2	3.5	95.518	835	Q9QUK6;A2BHU8	Q9QUK6;A2BHU8	Toll-like receptor 4	Tlr4	>sp|Q9QUK6|TLR4_MOUSE Toll-like receptor 4 OS=Mus musculus GN=Tlr4 PE=1 SV=1;>tr|A2BHU8|A2BHU8_MOUSE Toll-like receptor 4 OS=Mus musculus GN=Tlr4 PE=4 SV=1
7.81914	7.84031	7.86491	4.96338	7.81545	4.88048	7.84145	5.88644	1.95502	0.948056	90.1609		7.6177e-109	273990000	1	6	1	23.9	42.004	376	Q8BFZ3	Q8BFZ3	Beta-actin-like protein 2	Actbl2	>sp|Q8BFZ3|ACTBL_MOUSE Beta-actin-like protein 2 OS=Mus musculus GN=Actbl2 PE=1 SV=1
4.8235	6.23601	6.11588	4.7364	4.601	4.62988	5.72513	4.65576	1.06937	1.10757	11.7318		5.4349e-05	3027700	1	1	1	7.4	10.982	94	F6XK35	F6XK35		Gm5751	>tr|F6XK35|F6XK35_MOUSE Uncharacterized protein OS=Mus musculus GN=Gm5751 PE=4 SV=1
6.0035	5.8783	5.68428	4.08749	4.61436	5.67331	5.85536	4.79172	1.06364	1.05107	11.5783		1.3469e-20	2759600	4	5	5	10.5	96.02	898	Q9Z1X4;Q9Z1X4-3;Q45VK5;Q9Z1X4-2	Q9Z1X4;Q9Z1X4-3;Q45VK5;Q9Z1X4-2	Interleukin enhancer-binding factor 3	Ilf3	>sp|Q9Z1X4|ILF3_MOUSE Interleukin enhancer-binding factor 3 OS=Mus musculus GN=Ilf3 PE=1 SV=2;>sp|Q9Z1X4-3|ILF3_MOUSE Isoform 3 of Interleukin enhancer-binding factor 3 OS=Mus musculus GN=Ilf3;>tr|Q45VK5|Q45VK5_MOUSE Interleukin enhancer-binding factor 3 O
5.68836	5.61024	4.61346	4.13521	4.61138	3.97592	5.30402	4.24084	1.06318	1.26252	11.566		9.5761e-58	895540	4	4	1	2.3	227.76	1992	Q6URW6-2;Q6URW6;K3W4R2;Q6URW6-3	Q6URW6-2;Q6URW6;K3W4R2;Q6URW6-3	Myosin-14	Myh14	>sp|Q6URW6-2|MYH14_MOUSE Isoform 2 of Myosin-14 OS=Mus musculus GN=Myh14;>sp|Q6URW6|MYH14_MOUSE Myosin-14 OS=Mus musculus GN=Myh14 PE=1 SV=1;>tr|K3W4R2|K3W4R2_MOUSE Myosin-14 OS=Mus musculus GN=Myh14 PE=4 SV=1;>sp|Q6URW6-3|MYH14_MOUSE Isoform 3 of Myosin-1
5.8026	5.68413	5.8323	4.35211	4.72804	5.64561	5.77301	4.90859	0.86442	1.04991	7.31847		9.9203e-39	2239800	6	6	1	39.9	23.201	203	Q9D110;D3YTV6;B2KF83;D3YX55;D3Z0T4;F6Q785	Q9D110;D3YTV6;B2KF83	5-formyltetrahydrofolate cyclo-ligase	Mthfs	>sp|Q9D110|MTHFS_MOUSE 5-formyltetrahydrofolate cyclo-ligase OS=Mus musculus GN=Mthfs PE=2 SV=2;>tr|D3YTV6|D3YTV6_MOUSE 5-formyltetrahydrofolate cyclo-ligase OS=Mus musculus GN=Mthfs PE=2 SV=1;>tr|B2KF83|B2KF83_MOUSE 5-formyltetrahydrofolate cyclo-ligase O
5.733	5.76721	5.63483	5.21714	5.13675	4.24118	5.71168	4.86503	0.846653	1.26023	7.0251		2.032e-08	1859100	7	2	2	6.8	45.173	414	Q6PAH4;Q61124;D3YVA8;D3Z6L5;D3YZN0;D3Z448;D3YUU4	Q6PAH4;Q61124;D3YVA8;D3Z6L5;D3YZN0;D3Z448;D3YUU4	Battenin	Cln3	>tr|Q6PAH4|Q6PAH4_MOUSE Battenin OS=Mus musculus GN=Cln3 PE=2 SV=1;>sp|Q61124|CLN3_MOUSE Battenin OS=Mus musculus GN=Cln3 PE=1 SV=2;>tr|D3YVA8|D3YVA8_MOUSE Battenin (Fragment) OS=Mus musculus GN=Cln3 PE=2 SV=1;>tr|D3Z6L5|D3Z6L5_MOUSE Battenin (Fragment) OS
5.59351	5.23563	5.85496	4.88943	5.0583	4.28805	5.56137	4.74526	0.816105	1.29776	6.54794		3.6336e-19	1299700	3	4	4	12.5	42.241	369	P34902;A2AGH5;B0QZX1	P34902;A2AGH5;B0QZX1	Cytokine receptor common subunit gamma	Il2rg;Gm20489	>sp|P34902|IL2RG_MOUSE Cytokine receptor common subunit gamma OS=Mus musculus GN=Il2rg PE=1 SV=1;>tr|A2AGH5|A2AGH5_MOUSE Protein Gm20489 OS=Mus musculus GN=Gm20489 PE=4 SV=1;>tr|B0QZX1|B0QZX1_MOUSE Cytokine receptor common subunit gamma (Fragment) OS=Mus m
5.44135	5.19676	4.93383	4.82184	4.43663	3.93679	5.19064	4.39842	0.792226	1.2597	6.19764		3.4373e-06	585800	8	3	3	7.2	71.617	651	O88907;Q8C5D8-3;F8WHS8;Q8C5D8-2;Q8C5D8-4;Q8C5D8-5;G3UWE3;Q8C5D8	O88907	E3 SUMO-protein ligase PIAS1	Pias1	>sp|O88907|PIAS1_MOUSE E3 SUMO-protein ligase PIAS1 OS=Mus musculus GN=Pias1 PE=1 SV=2
5.57433	5.25113	5.43038	4.36859	5.24812	4.32432	5.41861	4.64701	0.771605	1.15186	5.91024		0.00040334	1000000	1	2	2	10.9	23.159	211	Q9DCT5	Q9DCT5	Stromal cell-derived factor 2	Sdf2	>sp|Q9DCT5|SDF2_MOUSE Stromal cell-derived factor 2 OS=Mus musculus GN=Sdf2 PE=2 SV=1
5.64888	5.56854	5.68384	4.34258	5.48474	4.78338	5.63375	4.87023	0.763519	1.07353	5.80122		4.2607e-67	1604000	3	1	1	8.8	25.878	238	Q8BN82-3;Q8BN82-2;Q8BN82	Q8BN82-3;Q8BN82-2;Q8BN82	Sialin	Slc17a5	>sp|Q8BN82-3|S17A5_MOUSE Isoform 3 of Sialin OS=Mus musculus GN=Slc17a5;>sp|Q8BN82-2|S17A5_MOUSE Isoform 2 of Sialin OS=Mus musculus GN=Slc17a5;>sp|Q8BN82|S17A5_MOUSE Sialin OS=Mus musculus GN=Slc17a5 PE=2 SV=2
5.72541	5.41201	4.64504	4.46589	4.78967	4.2584	5.26082	4.50465	0.756164	0.995618	5.70379		7.6576e-08	833770	2	3	3	20.6	26.093	247	Q8BX65;Q8BX65-2	Q8BX65	MyoD family inhibitor domain-containing protein	Mdfic	>sp|Q8BX65|MDFIC_MOUSE MyoD family inhibitor domain-containing protein OS=Mus musculus GN=Mdfic PE=1 SV=1
6.84237	6.80301	6.86446	6.72958	6.78461	4.72724	6.83661	6.08048	0.756137	0.48595	5.70344		0.0044992	32084000	2	1	1	0.6	218.24	1902	A2AF67;A2AF47	A2AF67;A2AF47	Dedicator of cytokinesis protein 11	Dock11	>tr|A2AF67|A2AF67_MOUSE Dedicator of cytokinesis protein 11 OS=Mus musculus GN=Dock11 PE=2 SV=1;>sp|A2AF47|DOC11_MOUSE Dedicator of cytokinesis protein 11 OS=Mus musculus GN=Dock11 PE=1 SV=1
4.93676	5.06138	6.38637	4.64654	4.31561	5.16814	5.4615	4.7101	0.751404	0.645189	5.64162		2.1226e-16	2848200	4	3	3	10.4	27.379	241	F6WX18;Q61168;F8WH95;B1ASF7	F6WX18;Q61168;F8WH95	Lysosomal-associated transmembrane protein 5	Laptm5	>tr|F6WX18|F6WX18_MOUSE Lysosomal-associated transmembrane protein 5 (Fragment) OS=Mus musculus GN=Laptm5 PE=4 SV=1;>sp|Q61168|LAPM5_MOUSE Lysosomal-associated transmembrane protein 5 OS=Mus musculus GN=Laptm5 PE=1 SV=1;>tr|F8WH95|F8WH95_MOUSE Lysosomal-as
5.36834	5.25737	5.18563	4.6874	3.97484	4.93634	5.27045	4.53286	0.737583	1.18357	5.46491		7.1956e-05	702780	2	1	1	3.4	51.736	464	Q9CZU6;Q80X68	Q9CZU6;Q80X68	Citrate synthase, mitochondrial;Citrate synthase	Cs;Csl	>sp|Q9CZU6|CISY_MOUSE Citrate synthase, mitochondrial OS=Mus musculus GN=Cs PE=1 SV=1;>tr|Q80X68|Q80X68_MOUSE Citrate synthase OS=Mus musculus GN=Csl PE=1 SV=1
5.79514	5.87723	5.69952	5.31869	4.57356	5.3477	5.79063	5.07998	0.710647	1.28884	5.13626		1.7893e-05	2346800	2	3	3	9.3	53.795	485	Q8K2P7;Q8K2P7-2	Q8K2P7;Q8K2P7-2	Sodium-coupled neutral amino acid transporter 1	Slc38a1	>sp|Q8K2P7|S38A1_MOUSE Sodium-coupled neutral amino acid transporter 1 OS=Mus musculus GN=Slc38a1 PE=1 SV=1;>sp|Q8K2P7-2|S38A1_MOUSE Isoform 2 of Sodium-coupled neutral amino acid transporter 1 OS=Mus musculus GN=Slc38a1
6.29469	6.16134	6.22884	6.08558	6.19134	4.29857	6.22829	5.52516	0.703127	0.499115	5.04809		1.9118e-06	7885900	2	3	3	14.8	26.925	236	O88983;Q9D0J1	O88983	Syntaxin-8	Stx8	>sp|O88983|STX8_MOUSE Syntaxin-8 OS=Mus musculus GN=Stx8 PE=1 SV=1
5.17785	5.2491	5.64928	5.02375	4.13022	4.81776	5.35874	4.65724	0.701503	1.07263	5.02924		3.299e-12	945360	2	3	3	4.6	100.2	908	Q8VDM4;E9Q2S8	Q8VDM4	26S proteasome non-ATPase regulatory subunit 2	Psmd2	>sp|Q8VDM4|PSMD2_MOUSE 26S proteasome non-ATPase regulatory subunit 2 OS=Mus musculus GN=Psmd2 PE=1 SV=1
5.19888	5.21096	5.18033	4.36489	5.08209	4.05468	5.19672	4.50055	0.696171	1.07512	4.96788		9.398e-08	472090	1	2	2	13.1	27.467	237	Q8JZX6	Q8JZX6		Clec4a3	>tr|Q8JZX6|Q8JZX6_MOUSE C-type lectin domain family 4, member a3 OS=Mus musculus GN=Clec4a3 PE=2 SV=2
5.62522	4.95451	5.41918	4.69086	4.15529	5.08909	5.33297	4.64508	0.687891	0.960121	4.87406		4.4289e-13	774500	2	3	3	10	60.621	539	Q99LI2;A2AEM2	Q99LI2;A2AEM2	Chloride channel CLIC-like protein 1	Clcc1	>sp|Q99LI2|CLCC1_MOUSE Chloride channel CLIC-like protein 1 OS=Mus musculus GN=Clcc1 PE=1 SV=1;>tr|A2AEM2|A2AEM2_MOUSE Chloride channel CLIC-like 1, isoform CRA_a OS=Mus musculus GN=Clcc1 PE=4 SV=1
6.27404	6.16176	6.26898	5.91495	4.68639	6.04462	6.23492	5.54865	0.686273	0.723039	4.85593		1.1661e-05	7118800	1	1	1	7.9	16.607	152	Q9R1Q7	Q9R1Q7	Proteolipid protein 2	Plp2	>sp|Q9R1Q7|PLP2_MOUSE Proteolipid protein 2 OS=Mus musculus GN=Plp2 PE=2 SV=1
5.13312	5.05698	5.06804	4.28001	4.89738	4.06031	5.08605	4.41256	0.673484	1.25597	4.71502		9.2428e-06	366840	1	1	1	3.5	56.77	515	Q8BGK6	Q8BGK6	Y+L amino acid transporter 2	Slc7a6	>sp|Q8BGK6|YLAT2_MOUSE Y+L amino acid transporter 2 OS=Mus musculus GN=Slc7a6 PE=2 SV=1
4.33403	4.95126	5.35305	4.25848	4.51968	3.86204	4.87945	4.2134	0.666046	0.87955	4.63496		2.2304e-16	225450	1	1	1	4.6	28.367	263	Q9R1Q6	Q9R1Q6	Transmembrane protein 176B	Tmem176b	>sp|Q9R1Q6|T176B_MOUSE Transmembrane protein 176B OS=Mus musculus GN=Tmem176b PE=1 SV=1
5.46633	5.65205	5.73943	4.29488	5.30322	5.32226	5.61927	4.97345	0.64582	0.861054	4.42405		1.2676e-07	1701300	1	2	2	23.5	13.015	115	P62855	P62855	40S ribosomal protein S26	Rps26	>sp|P62855|RS26_MOUSE 40S ribosomal protein S26 OS=Mus musculus GN=Rps26 PE=2 SV=3
5.76438	5.65659	5.61284	4.34232	5.2694	5.51978	5.67794	5.04383	0.634107	0.813067	4.30633		1.9274e-06	1961800	1	2	2	14.8	24.944	216	Q9CQ06	Q9CQ06	39S ribosomal protein L24, mitochondrial	Mrpl24	>sp|Q9CQ06|RM24_MOUSE 39S ribosomal protein L24, mitochondrial OS=Mus musculus GN=Mrpl24 PE=2 SV=1
5.15691	5.25785	5.34953	4.01589	5.01628	4.83265	5.25476	4.62161	0.633157	0.948176	4.29692		9.5273e-05	720060	1	3	3	6.9	77.378	693	Q9JJG9	Q9JJG9	Nitric oxide-associated protein 1	Noa1	>sp|Q9JJG9|NOA1_MOUSE Nitric oxide-associated protein 1 OS=Mus musculus GN=Noa1 PE=1 SV=1
5.32523	5.22484	5.30138	4.83762	5.01961	4.12312	5.28382	4.66012	0.623698	1.06488	4.20434		0.0042133	752870	3	1	1	2.4	45.655	415	P17047-3;P17047;P17047-2	P17047-3;P17047;P17047-2	Lysosome-associated membrane glycoprotein 2	Lamp2	>sp|P17047-3|LAMP2_MOUSE Isoform LAMP-2C of Lysosome-associated membrane glycoprotein 2 OS=Mus musculus GN=Lamp2;>sp|P17047|LAMP2_MOUSE Lysosome-associated membrane glycoprotein 2 OS=Mus musculus GN=Lamp2 PE=2 SV=2;>sp|P17047-2|LAMP2_MOUSE Isoform LAMP-2B
5.55465	5.68912	5.41059	4.22324	5.38775	5.19587	5.55145	4.93562	0.615833	0.767623	4.12889		8.8969e-11	1506000	1	3	3	6.6	80.076	687	Q5RJG1	Q5RJG1	Nucleolar protein 10	Nol10	>sp|Q5RJG1|NOL10_MOUSE Nucleolar protein 10 OS=Mus musculus GN=Nol10 PE=2 SV=1
5.45661	6.01102	5.83018	4.57129	5.4249	5.45413	5.76594	5.15011	0.61583	0.861567	4.12886		9.7497e-10	2576000	2	3	3	6.8	74.18	660	Q8K363;F6ZX28	Q8K363;F6ZX28	ATP-dependent RNA helicase DDX18	Ddx18	>sp|Q8K363|DDX18_MOUSE ATP-dependent RNA helicase DDX18 OS=Mus musculus GN=Ddx18 PE=2 SV=1;>tr|F6ZX28|F6ZX28_MOUSE ATP-dependent RNA helicase DDX18 (Fragment) OS=Mus musculus GN=Ddx18 PE=4 SV=1
4.53739	5.3428	5.28321	4.42216	4.11447	4.79047	5.05447	4.44237	0.612101	0.878294	4.09356		0.00031648	412150	1	1	1	1.5	74.152	681	Q61609	Q61609	Sodium-dependent phosphate transporter 1	Slc20a1	>sp|Q61609|S20A1_MOUSE Sodium-dependent phosphate transporter 1 OS=Mus musculus GN=Slc20a1 PE=1 SV=1
5.62137	5.65168	5.70357	4.64639	5.03145	5.47822	5.65887	5.05202	0.606854	1.18119	4.0444		3.2181e-13	1824500	2	3	3	18.1	33.099	304	B1B1D8;Q9D773	B1B1D8;Q9D773	39S ribosomal protein L2, mitochondrial	Mrpl2	>tr|B1B1D8|B1B1D8_MOUSE 39S ribosomal protein L2, mitochondrial OS=Mus musculus GN=Mrpl2 PE=2 SV=1;>sp|Q9D773|RM02_MOUSE 39S ribosomal protein L2, mitochondrial OS=Mus musculus GN=Mrpl2 PE=2 SV=1
5.25377	5.20699	5.22107	4.62013	4.19879	5.05107	5.22728	4.62333	0.603949	1.15252	4.01743		4.2697e-05	660990	1	2	2	7.6	32.237	289	Q8CDN6	Q8CDN6	Thioredoxin-like protein 1	Txnl1	>sp|Q8CDN6|TXNL1_MOUSE Thioredoxin-like protein 1 OS=Mus musculus GN=Txnl1 PE=1 SV=3
4.96058	5.57424	5.63786	5.05907	5.1962	4.11184	5.39089	4.78904	0.601856	0.677539	3.99812		1.1679e-12	1172600	3	2	2	18	26.385	228	D3YX62;O70252;D3Z4A2	D3YX62;O70252;D3Z4A2	Heme oxygenase 2	Hmox2	>tr|D3YX62|D3YX62_MOUSE Heme oxygenase 2 (Fragment) OS=Mus musculus GN=Hmox2 PE=2 SV=1;>sp|O70252|HMOX2_MOUSE Heme oxygenase 2 OS=Mus musculus GN=Hmox2 PE=2 SV=1;>tr|D3Z4A2|D3Z4A2_MOUSE Heme oxygenase 2 (Fragment) OS=Mus musculus GN=Hmox2 PE=2 SV=1
6.05162	5.93085	5.93189	4.7984	5.63594	5.67506	5.97145	5.3698	0.601653	0.976496	3.99625		1.0825e-20	3802400	3	5	5	21.7	44.229	391	Q61103;D3Z5N6;F8WIP7	Q61103;D3Z5N6	Zinc finger protein ubi-d4	Dpf2	>sp|Q61103|REQU_MOUSE Zinc finger protein ubi-d4 OS=Mus musculus GN=Dpf2 PE=1 SV=1;>tr|D3Z5N6|D3Z5N6_MOUSE Zinc finger protein ubi-d4 OS=Mus musculus GN=Dpf2 PE=2 SV=1
6.09719	5.48072	6.33726	5.20436	5.42233	5.49152	5.97172	5.37274	0.598989	1.04459	3.97181		3.1904e-24	4461900	5	4	4	19.7	33.056	300	Q9Z204-2;Q9Z204-4;Q9Z204-3;Q9Z204;Q9Z204-5	Q9Z204-2;Q9Z204-4;Q9Z204-3;Q9Z204;Q9Z204-5	Heterogeneous nuclear ribonucleoproteins C1/C2	Hnrnpc	>sp|Q9Z204-2|HNRPC_MOUSE Isoform C1 of Heterogeneous nuclear ribonucleoproteins C1/C2 OS=Mus musculus GN=Hnrnpc;>sp|Q9Z204-4|HNRPC_MOUSE Isoform 4 of Heterogeneous nuclear ribonucleoproteins C1/C2 OS=Mus musculus GN=Hnrnpc;>sp|Q9Z204-3|HNRPC_MOUSE Isoform
5.45768	5.52022	4.2694	4.43249	4.52078	4.52835	5.08243	4.49387	0.58856	0.652297	3.87757		2.7393e-07	636770	1	3	2	4.1	107.08	931	L7N223	L7N223		Gm1966	>tr|L7N223|L7N223_MOUSE Protein Gm1966 OS=Mus musculus GN=Gm1966 PE=4 SV=1
4.97494	5.43497	4.89757	4.32611	4.23106	4.99261	5.10249	4.51659	0.5859	0.936757	3.85389		1.4054e-08	445630	1	2	2	6.3	47.993	444	Q8VD58	Q8VD58	Protein EVI2B	Evi2b	>sp|Q8VD58|EVI2B_MOUSE Protein EVI2B OS=Mus musculus GN=Evi2b PE=1 SV=1
5.24522	5.2663	4.74774	4.4226	4.26143	4.82466	5.08642	4.5029	0.583521	1.15179	3.83284		7.2229e-12	416450	4	2	2	2.7	143.45	1299	E9Q9M5;Q3UJD6-2;J3KMM1;Q3UJD6	E9Q9M5;Q3UJD6-2;J3KMM1;Q3UJD6	Ubiquitin carboxyl-terminal hydrolase;Ubiquitin carboxyl-terminal hydrolase 19	Usp19	>tr|E9Q9M5|E9Q9M5_MOUSE Ubiquitin carboxyl-terminal hydrolase OS=Mus musculus GN=Usp19 PE=2 SV=1;>sp|Q3UJD6-2|UBP19_MOUSE Isoform 2 of Ubiquitin carboxyl-terminal hydrolase 19 OS=Mus musculus GN=Usp19;>tr|J3KMM1|J3KMM1_MOUSE Ubiquitin carboxyl-terminal hyd
5.25022	4.84673	4.70011	4.61679	4.08511	4.38859	4.93235	4.36349	0.568856	1.1869	3.70558		0.0003765	50131	3	1	1	10.3	14.481	136	D3Z6X8;D3YX58;Q6P8G8	D3Z6X8;D3YX58;Q6P8G8	Protein orai-3	Orai3	>tr|D3Z6X8|D3Z6X8_MOUSE Protein orai-3 OS=Mus musculus GN=Orai3 PE=2 SV=1;>tr|D3YX58|D3YX58_MOUSE Protein orai-3 OS=Mus musculus GN=Orai3 PE=2 SV=1;>sp|Q6P8G8|ORAI3_MOUSE Protein orai-3 OS=Mus musculus GN=Orai3 PE=2 SV=1
5.31052	5.48933	5.39656	4.70002	5.22513	4.58804	5.3988	4.83773	0.561077	1.29515	3.63979		4.2539e-18	980240	3	2	2	17.9	16.265	145	G3X9U9;Q9CQ92;D3YZ32	G3X9U9;Q9CQ92;D3YZ32	Mitochondrial fission 1 protein	Fis1	>tr|G3X9U9|G3X9U9_MOUSE Fission 1 (Mitochondrial outer membrane) homolog (Yeast), isoform CRA_c OS=Mus musculus GN=Fis1 PE=4 SV=1;>sp|Q9CQ92|FIS1_MOUSE Mitochondrial fission 1 protein OS=Mus musculus GN=Fis1 PE=1 SV=1;>tr|D3YZ32|D3YZ32_MOUSE Mitochondrial
5.54256	5.28756	5.47356	4.08917	5.27552	5.26766	5.43456	4.87745	0.557108	0.624328	3.60669		1.5369e-06	1214000	1	2	2	2.3	128.21	1135	P70700	P70700	DNA-directed RNA polymerase I subunit RPA2	Polr1b	>sp|P70700|RPA2_MOUSE DNA-directed RNA polymerase I subunit RPA2 OS=Mus musculus GN=Polr1b PE=2 SV=2
4.40604	5.42597	5.43128	4.28477	4.31834	5.01178	5.08776	4.5383	0.549466	0.591397	3.54377		0.00017751	639360	1	2	2	1.4	304.27	2670	P70227	P70227	Inositol 1,4,5-trisphosphate receptor type 3	Itpr3	>sp|P70227|ITPR3_MOUSE Inositol 1,4,5-trisphosphate receptor type 3 OS=Mus musculus GN=Itpr3 PE=1 SV=3
5.23548	4.82269	5.20205	4.43571	4.84232	4.33553	5.08674	4.53786	0.548884	1.2638	3.53903		2.7484e-05	331220	7	2	2	9	58.258	521	E9Q517;P28571-1;E9Q3V0;P28571-2;P28571;E9QA02;E9Q3Z2	E9Q517;P28571-1;E9Q3V0;P28571-2;P28571;E9QA02;E9Q3Z2	Transporter;Sodium- and chloride-dependent glycine transporter 1	Slc6a9	>tr|E9Q517|E9Q517_MOUSE Transporter OS=Mus musculus GN=Slc6a9 PE=2 SV=1;>sp|P28571-1|SC6A9_MOUSE Isoform GlyT-1A of Sodium- and chloride-dependent glycine transporter 1 OS=Mus musculus GN=Slc6a9;>tr|E9Q3V0|E9Q3V0_MOUSE Transporter OS=Mus musculus GN=Slc6a9
5.97215	6.2752	6.15969	5.15552	5.7553	5.85985	6.13568	5.59022	0.545457	1.08411	3.51121		2.6357e-21	5703300	2	6	6	25.7	33.509	296	P47911;E9PUX4	P47911;E9PUX4	60S ribosomal protein L6	Rpl6;Gm5428	>sp|P47911|RL6_MOUSE 60S ribosomal protein L6 OS=Mus musculus GN=Rpl6 PE=1 SV=3;>tr|E9PUX4|E9PUX4_MOUSE 60S ribosomal protein L6 OS=Mus musculus GN=Gm5428 PE=3 SV=1
5.15363	4.80585	5.11518	4.35576	4.24364	4.85932	5.02489	4.48624	0.538647	1.1566	3.45658		2.8566e-06	409090	1	2	2	2.5	113.88	1001	Q8VHK9	Q8VHK9	Probable ATP-dependent RNA helicase DHX36	Dhx36	>sp|Q8VHK9|DHX36_MOUSE Probable ATP-dependent RNA helicase DHX36 OS=Mus musculus GN=Dhx36 PE=2 SV=2
4.90793	5.21585	5.29021	4.26969	4.62303	4.91457	5.138	4.60243	0.535565	1.14418	3.43214		2.6247e-05	441600	5	2	2	17.8	15.556	135	F6Y6V5;D3YX99;D3Z6W9;Q9CQH3;D3Z568	F6Y6V5;D3YX99;D3Z6W9;Q9CQH3;D3Z568	NADH dehydrogenase [ubiquinone] 1 beta subcomplex subunit 5, mitochondrial	Ndufb5	>tr|F6Y6V5|F6Y6V5_MOUSE NADH dehydrogenase [ubiquinone] 1 beta subcomplex subunit 5, mitochondrial (Fragment) OS=Mus musculus GN=Ndufb5 PE=2 SV=1;>tr|D3YX99|D3YX99_MOUSE NADH dehydrogenase [ubiquinone] 1 beta subcomplex subunit 5, mitochondrial (Fragment)
5.73601	5.59367	5.20426	4.43251	5.25191	5.25885	5.51131	4.98109	0.530225	0.770238	3.3902		3.6783e-09	1457000	1	2	2	13.2	26.047	234	Q8VCM3	Q8VCM3	Zinc finger FYVE domain-containing protein 21	Zfyve21	>sp|Q8VCM3|ZFY21_MOUSE Zinc finger FYVE domain-containing protein 21 OS=Mus musculus GN=Zfyve21 PE=2 SV=2
6.01866	6.16844	6.28303	5.21696	5.81119	5.85867	6.15671	5.62894	0.527772	1.12728	3.3711		4.2244e-21	5970800	1	8	8	22.4	47.153	419	Q9D8E6	Q9D8E6	60S ribosomal protein L4	Rpl4	>sp|Q9D8E6|RL4_MOUSE 60S ribosomal protein L4 OS=Mus musculus GN=Rpl4 PE=1 SV=3
4.73079	5.17615	5.30084	4.35286	4.73717	4.54823	5.06926	4.54609	0.523173	1.19644	3.33559		0.0004069	426260	3	2	2	8.2	45.288	414	Q9EPJ9;Q9EPJ9-2;Q3TGS9	Q9EPJ9;Q9EPJ9-2;Q3TGS9	ADP-ribosylation factor GTPase-activating protein 1	Arfgap1	>sp|Q9EPJ9|ARFG1_MOUSE ADP-ribosylation factor GTPase-activating protein 1 OS=Mus musculus GN=Arfgap1 PE=1 SV=2;>sp|Q9EPJ9-2|ARFG1_MOUSE Isoform 2 of ADP-ribosylation factor GTPase-activating protein 1 OS=Mus musculus GN=Arfgap1;>tr|Q3TGS9|Q3TGS9_MOUSE ADP
4.95793	4.93858	5.10343	4.29415	4.87053	4.27103	4.99998	4.47857	0.521412	1.2078	3.3221		8.1933e-05	378690	1	1	1	4	38.195	347	Q8CCH2	Q8CCH2	NHL repeat-containing protein 3	Nhlrc3	>sp|Q8CCH2|NHLC3_MOUSE NHL repeat-containing protein 3 OS=Mus musculus GN=Nhlrc3 PE=2 SV=1
5.33098	5.24346	4.74207	4.43247	4.46727	4.87987	5.1055	4.5932	0.5123	1.03236	3.25312		1.1149e-06	444670	1	3	3	5.9	92.188	802	Q6A068	Q6A068	Cell division cycle 5-like protein	Cdc5l	>sp|Q6A068|CDC5L_MOUSE Cell division cycle 5-like protein OS=Mus musculus GN=Cdc5l PE=1 SV=2
4.46528	5.09054	4.92699	4.18163	4.69141	4.1025	4.8276	4.32518	0.502424	0.890917	3.17998		5.6465e-05	256850	1	1	1	2.6	59.291	570	E9Q1P8	E9Q1P8	Interferon regulatory factor 2-binding protein 2	Irf2bp2	>sp|E9Q1P8|I2BP2_MOUSE Interferon regulatory factor 2-binding protein 2 OS=Mus musculus GN=Irf2bp2 PE=1 SV=1
5.41303	5.12244	5.32004	4.98027	4.39075	4.99671	5.28517	4.78924	0.49593	1.07456	3.13278		1.1956e-09	795170	4	2	2	6.5	60.955	573	P63038;D3Z7J9;D3Z2F2;P63038-2	P63038;D3Z7J9;D3Z2F2;P63038-2	60 kDa heat shock protein, mitochondrial	Hspd1	>sp|P63038|CH60_MOUSE 60 kDa heat shock protein, mitochondrial OS=Mus musculus GN=Hspd1 PE=1 SV=1;>tr|D3Z7J9|D3Z7J9_MOUSE 60 kDa heat shock protein, mitochondrial (Fragment) OS=Mus musculus GN=Hspd1 PE=2 SV=1;>tr|D3Z2F2|D3Z2F2_MOUSE 60 kDa heat shock prote
5.53461	5.50042	5.42369	5.1788	5.30084	4.49415	5.48624	4.99126	0.494974	0.912779	3.12589		5.4988e-08	1275100	2	3	3	5.3	87.22	794	P27612;F7D1R5	P27612	Phospholipase A-2-activating protein	Plaa	>sp|P27612|PLAP_MOUSE Phospholipase A-2-activating protein OS=Mus musculus GN=Plaa PE=2 SV=4
5.75852	5.69793	5.751	4.91345	5.2891	5.5313	5.73582	5.24462	0.4912	1.27475	3.09885		3.4784e-45	2252300	3	8	4	14.4	101.19	916	Q5SVG5;Q5SVG4;O35643	Q5SVG5;Q5SVG4;O35643	AP-1 complex subunit beta-1	Ap1b1	>tr|Q5SVG5|Q5SVG5_MOUSE AP-1 complex subunit beta-1 OS=Mus musculus GN=Ap1b1 PE=2 SV=1;>tr|Q5SVG4|Q5SVG4_MOUSE AP-1 complex subunit beta-1 OS=Mus musculus GN=Ap1b1 PE=2 SV=1;>sp|O35643|AP1B1_MOUSE AP-1 complex subunit beta-1 OS=Mus musculus GN=Ap1b1 PE=1 S
5.3631	5.35862	5.38743	4.43185	5.12447	5.08472	5.36972	4.88035	0.489369	1.02232	3.08581		9.1344e-07	957840	5	3	3	8.9	55.575	504	F6WLY0;G5E880;Q60664;F6VUK8;E9Q2C8	F6WLY0;G5E880;Q60664	Lymphoid-restricted membrane protein;Processed lymphoid-restricted membrane protein	Lrmp	>tr|F6WLY0|F6WLY0_MOUSE Lymphoid-restricted membrane protein (Fragment) OS=Mus musculus GN=Lrmp PE=4 SV=1;>tr|G5E880|G5E880_MOUSE Lymphoid-restricted membrane protein OS=Mus musculus GN=Lrmp PE=4 SV=1;>sp|Q60664|LRMP_MOUSE Lymphoid-restricted membrane prot
4.86486	5.40715	5.37887	5.27616	4.46043	4.46879	5.21696	4.73513	0.481829	0.677998	3.0327		1.9568e-07	756760	1	2	2	7.7	50.02	456	P46664	P46664	Adenylosuccinate synthetase isozyme 2	Adss	>sp|P46664|PURA2_MOUSE Adenylosuccinate synthetase isozyme 2 OS=Mus musculus GN=Adss PE=1 SV=2
4.74792	5.41155	4.49518	4.42553	4.42077	4.3735	4.88488	4.4066	0.478283	0.80815	3.00804		3.1016e-06	257960	1	2	1	16.7	15.743	144	Q99J93	Q99J93	Interferon-induced transmembrane protein 2	Ifitm2	>sp|Q99J93|IFM2_MOUSE Interferon-induced transmembrane protein 2 OS=Mus musculus GN=Ifitm2 PE=1 SV=1
6.06051	6.40309	6.70379	5.6039	5.95126	6.18896	6.38913	5.91471	0.474422	0.877391	2.98141		5.0139e-88	11576000	1	16	16	15.6	188.74	1657	Q9JKF1	Q9JKF1	Ras GTPase-activating-like protein IQGAP1	Iqgap1	>sp|Q9JKF1|IQGA1_MOUSE Ras GTPase-activating-like protein IQGAP1 OS=Mus musculus GN=Iqgap1 PE=1 SV=2
5.047	4.66239	5.33514	4.51238	4.47922	4.63015	5.01484	4.54058	0.47426	1.11414	2.9803		2.396e-06	373730	1	2	2	1.4	211.1	1894	P70206	P70206	Plexin-A1	Plxna1	>sp|P70206|PLXA1_MOUSE Plexin-A1 OS=Mus musculus GN=Plxna1 PE=1 SV=1
5.03619	5.01279	4.93115	4.84126	4.71697	4.00111	4.99338	4.51978	0.473595	0.832778	2.97574		7.4184e-05	349130	1	2	2	2.3	109.55	963	Q61768	Q61768	Kinesin-1 heavy chain	Kif5b	>sp|Q61768|KINH_MOUSE Kinesin-1 heavy chain OS=Mus musculus GN=Kif5b PE=1 SV=3
4.92716	5.27724	5.38823	5.0839	4.65717	4.43978	5.19754	4.72695	0.470594	0.937543	2.95525		8.0992e-06	685090	4	2	2	1.9	171.12	1574	Q3UH60;B2RQC7;Q3UH60-2;D3Z5G8	Q3UH60;B2RQC7;Q3UH60-2;D3Z5G8	Disco-interacting protein 2 homolog B	Dip2b	>sp|Q3UH60|DIP2B_MOUSE Disco-interacting protein 2 homolog B OS=Mus musculus GN=Dip2b PE=1 SV=1;>tr|B2RQC7|B2RQC7_MOUSE DIP2 disco-interacting protein 2 homolog B (Drosophila) OS=Mus musculus GN=Dip2b PE=2 SV=1;>sp|Q3UH60-2|DIP2B_MOUSE Isoform 2 of Disco-i
4.96834	5.08867	5.00775	4.35015	4.31562	4.98908	5.02159	4.55162	0.469971	0.993649	2.95101		6.0664e-05	317420	2	3	3	16.5	29.155	255	Q9JKK1-2;Q9JKK1	Q9JKK1-2;Q9JKK1	Syntaxin-6	Stx6	>sp|Q9JKK1-2|STX6_MOUSE Isoform 2 of Syntaxin-6 OS=Mus musculus GN=Stx6;>sp|Q9JKK1|STX6_MOUSE Syntaxin-6 OS=Mus musculus GN=Stx6 PE=1 SV=1
5.53955	5.45125	5.31712	4.75591	5.35572	4.79093	5.43597	4.96752	0.468456	1.07501	2.94074		3.2976e-19	1182200	8	3	3	12.8	40.535	358	D3Z5U5;Q9JJX6-3;Q9Z257;Q9JJX6;D3YYR5;Q9JJX6-4;Q9Z256;Q9JJX6-2	D3Z5U5;Q9JJX6-3;Q9Z257;Q9JJX6;D3YYR5;Q9JJX6-4;Q9Z256;Q9JJX6-2	P2X purinoceptor;P2X purinoceptor 4	P2rx4	>tr|D3Z5U5|D3Z5U5_MOUSE P2X purinoceptor (Fragment) OS=Mus musculus GN=P2rx4 PE=2 SV=1;>sp|Q9JJX6-3|P2RX4_MOUSE Isoform c of P2X purinoceptor 4 OS=Mus musculus GN=P2rx4;>tr|Q9Z257|Q9Z257_MOUSE P2X purinoceptor OS=Mus musculus GN=P2rx4 PE=2 SV=1;>sp|Q9JJX6|
5.33104	4.87383	4.61517	4.35578	5.10592	3.95905	4.94002	4.47358	0.466434	0.516802	2.92708		3.3258e-05	341940	2	2	2	3.7	113.36	1010	E9Q1L5;Q8BUH8	E9Q1L5;Q8BUH8	Sentrin-specific protease 7	Senp7	>tr|E9Q1L5|E9Q1L5_MOUSE Sentrin-specific protease 7 OS=Mus musculus GN=Senp7 PE=2 SV=1;>sp|Q8BUH8|SENP7_MOUSE Sentrin-specific protease 7 OS=Mus musculus GN=Senp7 PE=2 SV=1
5.40453	4.94661	5.23144	4.57611	4.68383	4.92749	5.19419	4.72914	0.465052	1.28871	2.91778		1.841e-07	424210	4	2	2	5.9	67.334	609	Q64FW2;F7CW61;H3BKK1;H3BJ51	Q64FW2;F7CW61;H3BKK1;H3BJ51	All-trans-retinol 13,14-reductase	Retsat	>sp|Q64FW2|RETST_MOUSE All-trans-retinol 13,14-reductase OS=Mus musculus GN=Retsat PE=1 SV=3;>tr|F7CW61|F7CW61_MOUSE All-trans-retinol 13,14-reductase (Fragment) OS=Mus musculus GN=Retsat PE=4 SV=1;>tr|H3BKK1|H3BKK1_MOUSE All-trans-retinol 13,14-reductase
5.69763	5.56789	5.56458	4.92377	5.46575	5.0503	5.61003	5.14661	0.463424	1.28241	2.90686		3.7409e-08	1723600	1	3	3	7.8	58.675	516	Q8BHY2	Q8BHY2	Nucleolar complex protein 4 homolog	Noc4l	>sp|Q8BHY2|NOC4L_MOUSE Nucleolar complex protein 4 homolog OS=Mus musculus GN=Noc4l PE=2 SV=1
5.56741	5.51716	5.65345	5.41682	4.66131	5.27075	5.57934	5.11629	0.463048	0.921394	2.90435		1.5479e-138	1596200	1	11	1	41.7	49.486	453	Q99M87-2	Q99M87-2			>sp|Q99M87-2|DNJA3_MOUSE Isoform 2 of DnaJ homolog subfamily A member 3, mitochondrial OS=Mus musculus GN=Dnaja3
5.2903	5.41562	4.69495	4.57267	4.83548	4.61012	5.13362	4.67275	0.460869	0.907672	2.88981		3.8368e-05	614260	2	3	3	5.5	98.309	888	O55201-2;O55201	O55201-2;O55201	Transcription elongation factor SPT5	Supt5h	>sp|O55201-2|SPT5H_MOUSE Isoform 2 of Transcription elongation factor SPT5 OS=Mus musculus GN=Supt5h;>sp|O55201|SPT5H_MOUSE Transcription elongation factor SPT5 OS=Mus musculus GN=Supt5h PE=1 SV=1
5.30122	5.39463	5.35178	4.18757	4.97059	5.51517	5.34921	4.89111	0.458099	0.52108	2.87144		1.1515e-10	1093900	1	4	3	9.9	61.035	548	P59108	P59108	Copine-2	Cpne2	>sp|P59108|CPNE2_MOUSE Copine-2 OS=Mus musculus GN=Cpne2 PE=2 SV=1
5.95279	6.0714	5.79075	4.98028	5.38796	6.07511	5.93831	5.48112	0.457197	0.623867	2.86548		1.2619e-11	4222000	1	3	3	15	39.617	354	Q62086	Q62086	Serum paraoxonase/arylesterase 2	Pon2	>sp|Q62086|PON2_MOUSE Serum paraoxonase/arylesterase 2 OS=Mus musculus GN=Pon2 PE=1 SV=2
5.85244	5.03104	5.36894	5.12054	5.12303	4.64747	5.41747	4.96368	0.453791	0.726294	2.84309		1.5179e-08	1362300	4	3	3	32.3	17.233	158	A2BGI8;Q9D868-2;Q9D868;A2BGI9	A2BGI8;Q9D868-2;Q9D868	Peptidyl-prolyl cis-trans isomerase H	Ppih	>tr|A2BGI8|A2BGI8_MOUSE Peptidyl-prolyl cis-trans isomerase H (Fragment) OS=Mus musculus GN=Ppih PE=2 SV=1;>sp|Q9D868-2|PPIH_MOUSE Isoform 2 of Peptidyl-prolyl cis-trans isomerase H OS=Mus musculus GN=Ppih;>sp|Q9D868|PPIH_MOUSE Peptidyl-prolyl cis-trans is
4.47044	4.84436	5.05915	4.64728	4.16959	4.19667	4.79132	4.33785	0.453472	0.91474	2.84101		0.00042012	114590	3	1	1	12.2	11.142	98	G5E850;E0CY88;P56395	G5E850;E0CY88;P56395	Cytochrome b5	Cyb5;Cyb5a	>tr|G5E850|G5E850_MOUSE Cytochrome b-5, isoform CRA_a OS=Mus musculus GN=Cyb5 PE=3 SV=1;>tr|E0CY88|E0CY88_MOUSE Protein Cyb5 OS=Mus musculus GN=Cyb5 PE=2 SV=1;>sp|P56395|CYB5_MOUSE Cytochrome b5 OS=Mus musculus GN=Cyb5a PE=1 SV=2
5.16029	4.85542	5.18458	4.57948	5.16221	4.10154	5.06676	4.61441	0.452357	0.627619	2.83372		9.478e-06	552530	3	2	2	2.5	119.03	1064	Q9JL26-2;A2AB60;Q9JL26	Q9JL26-2;A2AB60;Q9JL26	Formin-like protein 1	Fmnl1	>sp|Q9JL26-2|FMNL_MOUSE Isoform 2 of Formin-like protein 1 OS=Mus musculus GN=Fmnl1;>tr|A2AB60|A2AB60_MOUSE Formin-like 1, isoform CRA_c OS=Mus musculus GN=Fmnl1 PE=4 SV=1;>sp|Q9JL26|FMNL_MOUSE Formin-like protein 1 OS=Mus musculus GN=Fmnl1 PE=1 SV=1
5.34359	6.00949	6.05691	5.29664	5.31704	5.4526	5.80333	5.35543	0.447901	0.886536	2.80479		4.7114e-09	3071800	1	4	4	9.9	50.898	464	Q91YP0	Q91YP0	L-2-hydroxyglutarate dehydrogenase, mitochondrial	L2hgdh	>sp|Q91YP0|L2HDH_MOUSE L-2-hydroxyglutarate dehydrogenase, mitochondrial OS=Mus musculus GN=L2hgdh PE=2 SV=1
5.06153	5.24588	5.08814	5.08088	4.36071	4.61125	5.13185	4.68428	0.447568	0.957746	2.80264		0.00018851	534340	4	1	1	3.4	47.339	417	D6RGM8;D3YWH4;D3Z6X7;Q9DBU0	D6RGM8;D3YWH4;D3Z6X7;Q9DBU0	Transmembrane 9 superfamily member 1	Tm9sf1	>tr|D6RGM8|D6RGM8_MOUSE Transmembrane 9 superfamily member 1 OS=Mus musculus GN=Tm9sf1 PE=2 SV=1;>tr|D3YWH4|D3YWH4_MOUSE Transmembrane 9 superfamily member 1 (Fragment) OS=Mus musculus GN=Tm9sf1 PE=2 SV=1;>tr|D3Z6X7|D3Z6X7_MOUSE Transmembrane 9 superfamily
4.83824	4.88971	4.90404	4.95701	4.15617	4.1832	4.87733	4.43213	0.445203	0.779509	2.78743		0.0028771	226650	3	1	1	1.4	132.28	1222	O35927-2;E9QKH8;O35927	O35927-2;E9QKH8;O35927	Catenin delta-2	Ctnnd2	>sp|O35927-2|CTND2_MOUSE Isoform 2 of Catenin delta-2 OS=Mus musculus GN=Ctnnd2;>tr|E9QKH8|E9QKH8_MOUSE Catenin delta-2 OS=Mus musculus GN=Ctnnd2 PE=2 SV=1;>sp|O35927|CTND2_MOUSE Catenin delta-2 OS=Mus musculus GN=Ctnnd2 PE=1 SV=1
6.52648	6.49083	6.35029	6.71977	5.78425	5.52907	6.45587	6.01103	0.444834	0.536178	2.78506		1.8238e-170	14889000	6	17	17	29.9	84.893	770	Q542I8;P11835;M0QWA7;D3YYP8;D3Z1S4;M0QWJ6	Q542I8;P11835;M0QWA7	Integrin beta;Integrin beta-2	Itgb2	>tr|Q542I8|Q542I8_MOUSE Integrin beta OS=Mus musculus GN=Itgb2 PE=2 SV=1;>sp|P11835|ITB2_MOUSE Integrin beta-2 OS=Mus musculus GN=Itgb2 PE=1 SV=2;>tr|M0QWA7|M0QWA7_MOUSE Integrin beta-2 OS=Mus musculus GN=Itgb2 PE=4 SV=1
5.46802	5.39853	4.85008	5.08636	4.63054	4.66852	5.23888	4.79514	0.443739	0.844491	2.77805		7.9278e-11	826240	3	3	3	13.3	46.196	422	E9PZP3;Q9QZL0;G3X8V8	E9PZP3;Q9QZL0;G3X8V8	Receptor-interacting serine/threonine-protein kinase 3	Ripk3	>tr|E9PZP3|E9PZP3_MOUSE Receptor-interacting serine/threonine-protein kinase 3 OS=Mus musculus GN=Ripk3 PE=4 SV=1;>sp|Q9QZL0|RIPK3_MOUSE Receptor-interacting serine/threonine-protein kinase 3 OS=Mus musculus GN=Ripk3 PE=1 SV=1;>tr|G3X8V8|G3X8V8_MOUSE Recep
5.29807	5.58099	5.12084	4.65463	5.07144	4.97328	5.3333	4.89978	0.433517	1.10911	2.71342		2.5493e-07	923690	1	2	2	15	23.277	220	Q8BFQ8	Q8BFQ8	Parkinson disease 7 domain-containing protein 1	Pddc1	>sp|Q8BFQ8|PDDC1_MOUSE Parkinson disease 7 domain-containing protein 1 OS=Mus musculus GN=Pddc1 PE=1 SV=1
5.44326	4.91919	5.25018	5.10037	4.54009	4.67932	5.20421	4.77326	0.430952	0.882168	2.69744		0.0045797	664420	2	1	1	3.9	36.296	336	Q91W52;Q91W52-2	Q91W52;Q91W52-2	Transmembrane protein 19	Tmem19	>sp|Q91W52|TMM19_MOUSE Transmembrane protein 19 OS=Mus musculus GN=Tmem19 PE=2 SV=1;>sp|Q91W52-2|TMM19_MOUSE Isoform 2 of Transmembrane protein 19 OS=Mus musculus GN=Tmem19
5.37854	5.09195	5.174	4.69573	4.6239	5.05654	5.21483	4.79206	0.422775	1.25074	2.64713		1.1072e-06	511950	1	2	2	10.9	31.195	274	Q9ER00	Q9ER00	Syntaxin-12	Stx12	>sp|Q9ER00|STX12_MOUSE Syntaxin-12 OS=Mus musculus GN=Stx12 PE=1 SV=1
5.19313	4.60035	4.70832	4.49707	4.14329	4.5954	4.83393	4.41192	0.422012	0.859836	2.64248		4.7867e-05	277890	1	2	2	2.9	99.986	855	Q9DCD2	Q9DCD2	Pre-mRNA-splicing factor SYF1	Xab2	>sp|Q9DCD2|SYF1_MOUSE Pre-mRNA-splicing factor SYF1 OS=Mus musculus GN=Xab2 PE=2 SV=1
5.11005	5.01515	5.0661	4.67495	4.282	4.96879	5.06377	4.64191	0.421855	0.984711	2.64153		4.8034e-05	441900	1	1	1	5.5	24.33	218	Q8VE95	Q8VE95	UPF0598 protein C8orf82 homolog		>sp|Q8VE95|CH082_MOUSE UPF0598 protein C8orf82 homolog OS=Mus musculus PE=2 SV=1
6.39342	6.47038	6.54249	5.72283	6.16684	6.25142	6.46876	6.04703	0.421731	1.17001	2.64077		1.4842e-130	12696000	3	20	12	36	72.399	650	Q501J6;Q3U741;Q501J6-2	Q501J6;Q3U741;Q501J6-2	Probable ATP-dependent RNA helicase DDX17	Ddx17	>sp|Q501J6|DDX17_MOUSE Probable ATP-dependent RNA helicase DDX17 OS=Mus musculus GN=Ddx17 PE=2 SV=1;>tr|Q3U741|Q3U741_MOUSE DEAD (Asp-Glu-Ala-Asp) box polypeptide 17, isoform CRA_a OS=Mus musculus GN=Ddx17 PE=2 SV=1;>sp|Q501J6-2|DDX17_MOUSE Isoform 2 of Pr
6.4088	6.23852	6.43944	6.18778	5.46183	6.17941	6.36226	5.943	0.419251	0.777374	2.62574		5.9095e-05	10388000	1	2	2	6.8	58.841	501	Q9D554	Q9D554	Splicing factor 3A subunit 3	Sf3a3	>sp|Q9D554|SF3A3_MOUSE Splicing factor 3A subunit 3 OS=Mus musculus GN=Sf3a3 PE=2 SV=2
5.98115	5.88306	5.90162	5.11611	5.73964	5.65528	5.92194	5.50368	0.418265	0.992544	2.61978		8.7383e-36	3650600	1	5	5	16.1	56.802	527	Q9QXE7	Q9QXE7	F-box-like/WD repeat-containing protein TBL1X	Tbl1x	>sp|Q9QXE7|TBL1X_MOUSE F-box-like/WD repeat-containing protein TBL1X OS=Mus musculus GN=Tbl1x PE=2 SV=2
4.97287	4.84854	4.87833	5.03371	4.29116	4.12096	4.89992	4.48194	0.417972	0.670857	2.61802		3.9156e-05	240070	1	1	1	12.8	10.66	94	Q9JLJ1	Q9JLJ1	Selenoprotein K	Selk	>sp|Q9JLJ1|SELK_MOUSE Selenoprotein K OS=Mus musculus GN=Selk PE=2 SV=3
4.90631	4.84366	4.89916	4.05032	4.64785	4.6988	4.88304	4.46566	0.417387	0.933044	2.61449		1.5974e-10	324070	2	2	1	5.4	48.364	424	O88895;Q3UM33	O88895;Q3UM33	Histone deacetylase 3;Histone deacetylase	Hdac3	>sp|O88895|HDAC3_MOUSE Histone deacetylase 3 OS=Mus musculus GN=Hdac3 PE=1 SV=1;>tr|Q3UM33|Q3UM33_MOUSE Histone deacetylase OS=Mus musculus GN=Hdac3 PE=2 SV=1
4.89795	5.00355	5.04798	4.91758	4.33067	4.45433	4.98316	4.56753	0.415629	1.06101	2.60393		0.0003556	291550	1	1	1	4.6	31.978	302	Q8BGE4	Q8BGE4		4933426M11Rik	>tr|Q8BGE4|Q8BGE4_MOUSE Protein 4933426M11Rik OS=Mus musculus GN=4933426M11Rik PE=2 SV=1
5.0324	4.3423	5.5141	4.59274	4.41169	4.64929	4.96293	4.55124	0.411691	0.520385	2.58042		2.3771e-13	410410	3	5	2	3.6	181.91	1612	Q64511;F6V2E8;F6U5K2	Q64511	DNA topoisomerase 2-beta	Top2b	>sp|Q64511|TOP2B_MOUSE DNA topoisomerase 2-beta OS=Mus musculus GN=Top2b PE=1 SV=2
6.43162	6.13421	6.30918	5.61186	6.01586	6.0177	6.29167	5.88181	0.409863	1.2024	2.56959		3.9334e-25	8589600	2	10	10	15.1	120.9	1199	H7BX32;Q8K3Z9	H7BX32;Q8K3Z9	Nuclear envelope pore membrane protein POM 121	Pom121	>tr|H7BX32|H7BX32_MOUSE Nuclear envelope pore membrane protein POM 121 OS=Mus musculus GN=Pom121 PE=2 SV=1;>sp|Q8K3Z9|PO121_MOUSE Nuclear envelope pore membrane protein POM 121 OS=Mus musculus GN=Pom121 PE=1 SV=2
5.93352	5.82492	6.02177	5.24674	5.62478	5.68424	5.92674	5.51859	0.408148	1.28975	2.55946		6.5209e-15	3659000	2	3	3	20.1	21.423	184	Q9CPR4;Q6ZWZ7	Q9CPR4;Q6ZWZ7	60S ribosomal protein L17	Rpl17	>sp|Q9CPR4|RL17_MOUSE 60S ribosomal protein L17 OS=Mus musculus GN=Rpl17 PE=2 SV=3;>tr|Q6ZWZ7|Q6ZWZ7_MOUSE 60S ribosomal protein L17 OS=Mus musculus GN=Rpl17 PE=2 SV=1
5.74187	5.86344	5.02371	5.13405	5.09909	5.17476	5.54301	5.13597	0.407042	0.706637	2.55295		1.6682e-05	1693400	2	2	2	5.5	58.128	523	Q9JJF9;F6RJQ8	Q9JJF9;F6RJQ8	Signal peptide peptidase-like 2A	Sppl2a	>sp|Q9JJF9|SPP2A_MOUSE Signal peptide peptidase-like 2A OS=Mus musculus GN=Sppl2a PE=1 SV=2;>tr|F6RJQ8|F6RJQ8_MOUSE Signal peptide peptidase-like 2A (Fragment) OS=Mus musculus GN=Sppl2a PE=4 SV=1
4.84373	5.0167	4.86104	4.54712	4.78545	4.17121	4.90716	4.50126	0.405897	1.01852	2.54623		9.8491e-05	281560	1	1	1	2.7	65.804	586	Q499X9	Q499X9	Methionine--tRNA ligase, mitochondrial	Mars2	>sp|Q499X9|SYMM_MOUSE Methionine--tRNA ligase, mitochondrial OS=Mus musculus GN=Mars2 PE=2 SV=2
4.79131	4.63883	4.68755	4.37378	4.02818	4.5137	4.7059	4.30522	0.400677	1.24481	2.51581		6.6995e-08	105380	1	1	1	6.7	38.636	343	Q99J64	Q99J64	RNA-binding protein 43	Rbm43	>sp|Q99J64|RBM43_MOUSE RNA-binding protein 43 OS=Mus musculus GN=Rbm43 PE=2 SV=1
5.15543	4.60389	4.76308	4.29818	4.63732	4.4019	4.8408	4.4458	0.395001	0.962574	2.48314		9.1741e-07	284530	13	3	3	2.5	182.12	1582	E9Q7L3;D3Z1W6;E9Q7L2;Q8BSQ9-2;Q8BSQ9;D3Z1N4;E9Q4Y5;F8VQD1;D6RIL0;D6RI94;D3Z3R4;F6THL5;D3YYF2	E9Q7L3;D3Z1W6;E9Q7L2;Q8BSQ9-2;Q8BSQ9;D3Z1N4;E9Q4Y5;F8VQD1;D6RIL0;D6RI94;D3Z3R4;F6THL5;D3YYF2	Protein polybromo-1	Pbrm1	>tr|E9Q7L3|E9Q7L3_MOUSE Protein polybromo-1 OS=Mus musculus GN=Pbrm1 PE=2 SV=1;>tr|D3Z1W6|D3Z1W6_MOUSE Protein polybromo-1 OS=Mus musculus GN=Pbrm1 PE=2 SV=1;>tr|E9Q7L2|E9Q7L2_MOUSE Protein polybromo-1 OS=Mus musculus GN=Pbrm1 PE=2 SV=1;>sp|Q8BSQ9-2|PB1_MO
4.94378	4.75072	4.85519	4.74207	4.30934	4.31479	4.84989	4.4554	0.394492	1.20529	2.48023		5.0426e-15	215830	3	3	2	10.5	46.794	410	Q924S7;Q5SRF8;Q5SRF9	Q924S7;Q5SRF8;Q5SRF9	Sprouty-related, EVH1 domain-containing protein 2	Spred2	>sp|Q924S7|SPRE2_MOUSE Sprouty-related, EVH1 domain-containing protein 2 OS=Mus musculus GN=Spred2 PE=1 SV=1;>tr|Q5SRF8|Q5SRF8_MOUSE Sprouty-related, EVH1 domain-containing protein 2 OS=Mus musculus GN=Spred2 PE=2 SV=1;>tr|Q5SRF9|Q5SRF9_MOUSE Sprouty-relat
5.19687	5.17126	4.49991	4.59768	4.28697	4.80676	4.95601	4.5638	0.392209	0.647774	2.46723		3.0592e-30	305690	2	1	1	3.8	53.577	472	P41438-2;P41438	P41438-2;P41438	Folate transporter 1	Slc19a1	>sp|P41438-2|S19A1_MOUSE Isoform 2 of Folate transporter 1 OS=Mus musculus GN=Slc19a1;>sp|P41438|S19A1_MOUSE Folate transporter 1 OS=Mus musculus GN=Slc19a1 PE=1 SV=1
5.1724	5.00492	4.54516	4.30645	4.70098	4.54194	4.90749	4.51646	0.391036	0.824521	2.46057		0.00043772	355180	1	2	2	5.3	49.03	437	Q8BWY3	Q8BWY3	Eukaryotic peptide chain release factor subunit 1	Etf1	>sp|Q8BWY3|ERF1_MOUSE Eukaryotic peptide chain release factor subunit 1 OS=Mus musculus GN=Etf1 PE=1 SV=4
5.07133	5.14777	4.79961	4.62436	4.98581	4.24314	5.00624	4.61777	0.388464	0.746056	2.44604		0.0011083	258380	2	1	1	2	69.612	641	P10404;P11370	P10404;P11370	MLV-related proviral Env polyprotein;Surface protein;Transmembrane protein;Retrovirus-related Env polyprotein from Fv-4 locus	Fv4	>sp|P10404|ENV1_MOUSE MLV-related proviral Env polyprotein OS=Mus musculus PE=2 SV=3;>sp|P11370|ENV2_MOUSE Retrovirus-related Env polyprotein from Fv-4 locus OS=Mus musculus GN=Fv4 PE=1 SV=2
4.89397	5.25859	5.31572	4.42898	4.94443	4.93283	5.15609	4.76875	0.387345	0.834803	2.43975		5.1658e-06	667110	2	2	2	3.8	67.333	629	Q8CHY6;E9QMN5	Q8CHY6;E9QMN5	Transcriptional repressor p66 alpha	Gatad2a	>sp|Q8CHY6|P66A_MOUSE Transcriptional repressor p66 alpha OS=Mus musculus GN=Gatad2a PE=1 SV=2;>tr|E9QMN5|E9QMN5_MOUSE Transcriptional repressor p66 alpha OS=Mus musculus GN=Gatad2a PE=2 SV=1
5.9038	5.81607	5.82964	5.85914	5.18707	5.36069	5.84984	5.46896	0.380871	0.872129	2.40365		3.1309e-10	3237900	1	3	3	12.3	43.535	374	P30678	P30678	Guanine nucleotide-binding protein subunit alpha-15	Gna15	>sp|P30678|GNA15_MOUSE Guanine nucleotide-binding protein subunit alpha-15 OS=Mus musculus GN=Gna15 PE=2 SV=1
4.83676	4.99376	4.93842	4.21701	5.04365	4.37634	4.92298	4.54567	0.377314	0.664578	2.38404		0.00087392	98574	4	1	1	10.4	25.267	241	H3BJJ9;Q0P678;H3BIW0;G3X8T2	H3BJJ9;Q0P678;H3BIW0;G3X8T2	Zinc finger CCCH domain-containing protein 18	Zc3h18	>tr|H3BJJ9|H3BJJ9_MOUSE Zinc finger CCCH domain-containing protein 18 (Fragment) OS=Mus musculus GN=Zc3h18 PE=4 SV=1;>sp|Q0P678|ZCH18_MOUSE Zinc finger CCCH domain-containing protein 18 OS=Mus musculus GN=Zc3h18 PE=1 SV=1;>tr|H3BIW0|H3BIW0_MOUSE Zinc finge
5.15655	5.55359	5.39545	5.1357	4.87805	4.97734	5.36853	4.99703	0.371499	1.26635	2.35233		1.6375e-07	1056800	3	2	2	13.2	30.128	265	P14483;P06342;P01921	P14483;P06342;P01921	H-2 class II histocompatibility antigen, A beta chain;H-2 class II histocompatibility antigen, A-Q beta chain;H-2 class II histocompatibility antigen, A-D beta chain	H2-Ab1	>sp|P14483|HB2A_MOUSE H-2 class II histocompatibility antigen, A beta chain OS=Mus musculus GN=H2-Ab1 PE=1 SV=1;>sp|P06342|HB2Q_MOUSE H-2 class II histocompatibility antigen, A-Q beta chain OS=Mus musculus GN=H2-Ab1 PE=1 SV=1;>sp|P01921|HB2D_MOUSE H-2 clas
5.06036	5.09149	4.62649	4.18653	4.86513	4.61599	4.92611	4.55588	0.370232	0.67643	2.34548		4.0929e-06	395280	3	2	2	5.4	71.466	615	P49446-3;P49446-2;P49446	P49446-3;P49446-2;P49446	Receptor-type tyrosine-protein phosphatase epsilon	Ptpre	>sp|P49446-3|PTPRE_MOUSE Isoform 3 of Receptor-type tyrosine-protein phosphatase epsilon OS=Mus musculus GN=Ptpre;>sp|P49446-2|PTPRE_MOUSE Isoform 2 of Receptor-type tyrosine-protein phosphatase epsilon OS=Mus musculus GN=Ptpre;>sp|P49446|PTPRE_MOUSE Recep
5.33776	5.30423	5.36448	4.62874	5.3385	4.92893	5.33549	4.96539	0.370101	0.83131	2.34477		0.00028895	868600	1	1	1	3.9	38.362	333	A2AIL4	A2AIL4	NADH dehydrogenase (ubiquinone) complex I, assembly factor 6	Ndufaf6	>sp|A2AIL4|NDUF6_MOUSE NADH dehydrogenase (ubiquinone) complex I, assembly factor 6 OS=Mus musculus GN=Ndufaf6 PE=1 SV=1
4.84275	5.13666	4.99318	4.40904	4.62156	4.8323	4.99086	4.62097	0.369894	1.16919	2.34366		7.1295e-05	372530	3	2	2	2.6	108.01	961	Q8R0S2;Q8R0S2-2;E9PUA3	Q8R0S2;Q8R0S2-2;E9PUA3	IQ motif and SEC7 domain-containing protein 1	Iqsec1	>sp|Q8R0S2|IQEC1_MOUSE IQ motif and SEC7 domain-containing protein 1 OS=Mus musculus GN=Iqsec1 PE=1 SV=2;>sp|Q8R0S2-2|IQEC1_MOUSE Isoform 2 of IQ motif and SEC7 domain-containing protein 1 OS=Mus musculus GN=Iqsec1;>tr|E9PUA3|E9PUA3_MOUSE IQ motif and SEC7
5.26564	5.37601	5.19282	4.98522	4.66123	5.07922	5.27816	4.90856	0.369599	1.26279	2.34206		2.0413e-07	840420	1	2	2	5.5	60.468	560	B2RXV4	B2RXV4		Mfsd7b	>tr|B2RXV4|B2RXV4_MOUSE Major facilitator superfamily domain containing 7B OS=Mus musculus GN=Mfsd7b PE=2 SV=1
5.93679	5.76724	6.00805	5.64834	5.7093	5.2558	5.90403	5.53782	0.366209	1.08251	2.32386		2.0875e-27	3605600	1	4	4	9.3	60.938	525	Q9DBW0	Q9DBW0	Cytochrome P450 4V2	Cyp4v2	>sp|Q9DBW0|CP4V2_MOUSE Cytochrome P450 4V2 OS=Mus musculus GN=Cyp4v2 PE=1 SV=1
5.47982	5.26635	4.86379	4.79016	4.91745	4.81035	5.20332	4.83932	0.364001	0.919679	2.31207		4.9861e-05	768590	1	2	2	5.1	72.461	649	Q8VCD5	Q8VCD5	Mediator of RNA polymerase II transcription subunit 17	Med17	>sp|Q8VCD5|MED17_MOUSE Mediator of RNA polymerase II transcription subunit 17 OS=Mus musculus GN=Med17 PE=1 SV=1
5.27245	4.40184	5.01507	4.07576	4.80258	4.72112	4.89645	4.53315	0.363301	0.452666	2.30835		1.0771e-29	290800	2	7	1	22.5	46.364	409	E9PUG6;E9QAN9	E9PUG6;E9QAN9		Ifi203	>tr|E9PUG6|E9PUG6_MOUSE Interferon-activable protein 203 OS=Mus musculus GN=Ifi203 PE=4 SV=1;>tr|E9QAN9|E9QAN9_MOUSE Interferon-activable protein 203 OS=Mus musculus GN=Ifi203 PE=2 SV=1
4.69545	4.58963	4.95932	4.41598	4.1649	4.57742	4.74814	4.3861	0.362034	1.04497	2.30162		0.0042162	91059	1	1	1	5.5	34.56	325	F6R9G0	F6R9G0		Ep400	>tr|F6R9G0|F6R9G0_MOUSE E1A-binding protein p400 (Fragment) OS=Mus musculus GN=Ep400 PE=4 SV=1
5.45939	5.33911	5.51725	5.2178	5.23975	4.78671	5.43858	5.08142	0.357165	1.07242	2.27596		5.9358e-11	1235400	2	2	2	7.1	64.72	576	Q8K114-2;Q8K114	Q8K114-2;Q8K114	Integrator complex subunit 9	Ints9	>sp|Q8K114-2|INT9_MOUSE Isoform 2 of Integrator complex subunit 9 OS=Mus musculus GN=Ints9;>sp|Q8K114|INT9_MOUSE Integrator complex subunit 9 OS=Mus musculus GN=Ints9 PE=2 SV=1
6.10295	5.91799	6.34813	5.62508	5.76278	5.91544	6.12302	5.76776	0.355257	1.11248	2.26599		3.2925e-14	6148500	1	2	2	24.8	17.897	161	Q64339	Q64339	Ubiquitin-like protein ISG15	Isg15	>sp|Q64339|ISG15_MOUSE Ubiquitin-like protein ISG15 OS=Mus musculus GN=Isg15 PE=1 SV=4
6.34953	6.15981	6.18698	5.47432	6.0214	6.13637	6.23211	5.87736	0.354745	0.768013	2.26332		0.00010401	7936600	2	2	2	7.8	56.881	514	Q70YN3;P00397	Q70YN3;P00397	Cytochrome c oxidase subunit 1	mt-Co1;Mtco1	>tr|Q70YN3|Q70YN3_MOUSE Cytochrome c oxidase subunit 1 OS=Mus musculus GN=mt-Co1 PE=3 SV=1;>sp|P00397|COX1_MOUSE Cytochrome c oxidase subunit 1 OS=Mus musculus GN=Mtco1 PE=3 SV=1
6.09444	5.79159	5.95664	5.25797	5.78137	5.74614	5.94756	5.59516	0.352396	0.861338	2.2511		5.9131e-23	4109700	3	8	7	12.1	99.213	889	E9Q5B5;O08528;E9Q9M6	E9Q5B5;O08528	Hexokinase-2	Hk2	>tr|E9Q5B5|E9Q5B5_MOUSE Hexokinase-2 OS=Mus musculus GN=Hk2 PE=2 SV=1;>sp|O08528|HXK2_MOUSE Hexokinase-2 OS=Mus musculus GN=Hk2 PE=1 SV=1
5.06636	5.44951	5.00796	5.13594	4.81173	4.52039	5.17461	4.82269	0.351925	0.713574	2.24867		3.0258e-07	564710	1	2	2	4.5	83.745	736	Q61164	Q61164	Transcriptional repressor CTCF	Ctcf	>sp|Q61164|CTCF_MOUSE Transcriptional repressor CTCF OS=Mus musculus GN=Ctcf PE=1 SV=2
6.29598	6.20233	6.71756	5.94784	6.07353	6.15588	6.40529	6.05908	0.346207	0.955468	2.21925		2.0249e-49	12292000	1	10	10	16.7	102.45	905	O55029	O55029	Coatomer subunit beta	Copb2	>sp|O55029|COPB2_MOUSE Coatomer subunit beta OS=Mus musculus GN=Copb2 PE=2 SV=2
4.92969	5.274	4.91989	4.63152	4.47572	4.97952	5.04119	4.69559	0.34561	0.849201	2.21621		0.00042787	428850	1	2	2	6.9	28.05	259	Q8K201	Q8K201	Keratinocyte-associated transmembrane protein 2	Kct2	>sp|Q8K201|KCT2_MOUSE Keratinocyte-associated transmembrane protein 2 OS=Mus musculus GN=Kct2 PE=2 SV=2
6.19557	6.00518	6.16059	6.02641	5.63893	5.66636	6.12045	5.77723	0.343213	1.1705	2.20401		1.3622e-63	5990100	1	6	6	42.9	24.57	210	Q80UW8	Q80UW8	DNA-directed RNA polymerases I, II, and III subunit RPABC1	Polr2e	>sp|Q80UW8|RPAB1_MOUSE DNA-directed RNA polymerases I, II, and III subunit RPABC1 OS=Mus musculus GN=Polr2e PE=2 SV=1
5.16388	5.02445	4.95376	4.75508	4.89566	4.4648	5.04736	4.70518	0.34218	1.14067	2.19877		0.0010465	477070	1	1	1	1.3	109.75	958	Q8BLI4	Q8BLI4	Dermatan-sulfate epimerase	Dse	>sp|Q8BLI4|DSE_MOUSE Dermatan-sulfate epimerase OS=Mus musculus GN=Dse PE=2 SV=1
4.88401	4.61869	5.01966	4.78678	4.1829	4.53213	4.84079	4.5006	0.340184	0.739614	2.18869		0.00026679	104630	2	2	2	1.4	296.18	2643	E9Q4F7;E9Q4F8	E9Q4F7;E9Q4F8		Ankrd11	>tr|E9Q4F7|E9Q4F7_MOUSE Protein Ankrd11 OS=Mus musculus GN=Ankrd11 PE=2 SV=1;>tr|E9Q4F8|E9Q4F8_MOUSE Protein Ankrd11 OS=Mus musculus GN=Ankrd11 PE=4 SV=2
5.0013	5.64078	5.70552	4.76759	5.17374	5.38691	5.4492	5.10941	0.339789	0.515915	2.1867		2.955e-24	1496700	3	5	5	13.5	64.016	555	Q9Z1K5;H9KV21;H7BWY7	Q9Z1K5;H9KV21	E3 ubiquitin-protein ligase ARIH1	Arih1	>sp|Q9Z1K5|ARI1_MOUSE E3 ubiquitin-protein ligase ARIH1 OS=Mus musculus GN=Arih1 PE=2 SV=3;>tr|H9KV21|H9KV21_MOUSE E3 ubiquitin-protein ligase ARIH1 OS=Mus musculus GN=Arih1 PE=2 SV=1
6.54407	6.61603	6.83388	5.74885	6.39771	6.83	6.66466	6.32552	0.339139	0.447336	2.18343		5.5632e-47	24273000	2	7	7	34.6	24.305	211	P47963;D3YX54	P47963;D3YX54	60S ribosomal protein L13	Rpl13;Rpl13-ps3	>sp|P47963|RL13_MOUSE 60S ribosomal protein L13 OS=Mus musculus GN=Rpl13 PE=2 SV=3;>tr|D3YX54|D3YX54_MOUSE 60S ribosomal protein L13 OS=Mus musculus GN=Rpl13-ps3 PE=3 SV=1
4.78878	4.85738	5.12235	4.5192	4.72747	4.50521	4.92283	4.58396	0.338874	1.27634	2.1821		1.19e-06	352470	1	2	2	5.1	66.109	588	Q8BTW8	Q8BTW8	CDK5 regulatory subunit-associated protein 1	Cdk5rap1	>sp|Q8BTW8|CK5P1_MOUSE CDK5 regulatory subunit-associated protein 1 OS=Mus musculus GN=Cdk5rap1 PE=2 SV=2
5.97936	5.81098	5.5504	5.38498	5.59478	5.34559	5.78025	5.44178	0.338462	1.08389	2.18003		3.5624e-13	2813400	2	5	5	15.5	48.769	477	P56671;F8VPK3	P56671;F8VPK3	Myc-associated zinc finger protein	Maz	>sp|P56671|MAZ_MOUSE Myc-associated zinc finger protein OS=Mus musculus GN=Maz PE=1 SV=1;>tr|F8VPK3|F8VPK3_MOUSE Myc-associated zinc finger protein OS=Mus musculus GN=Maz PE=4 SV=1
5.13293	4.85197	4.8739	4.53913	4.5056	4.79997	4.95293	4.6149	0.338032	1.22525	2.17787		0.00047418	411460	3	2	2	4.2	80.11	709	Q8BZN7;Q569Z6;F7AB07	Q8BZN7;Q569Z6;F7AB07	Thyroid hormone receptor-associated protein 3	Thrap3	>tr|Q8BZN7|Q8BZN7_MOUSE Thyroid hormone receptor-associated protein 3 OS=Mus musculus GN=Thrap3 PE=2 SV=1;>sp|Q569Z6|TR150_MOUSE Thyroid hormone receptor-associated protein 3 OS=Mus musculus GN=Thrap3 PE=1 SV=1;>tr|F7AB07|F7AB07_MOUSE Thyroid hormone recep
4.81011	4.57187	5.1313	4.64071	4.25333	4.60939	4.83776	4.50114	0.336612	0.757856	2.17076		0.00037315	148990	1	1	1	3.7	41.745	376	Q9EQ80	Q9EQ80	NIF3-like protein 1	Nif3l1	>sp|Q9EQ80|NIF3L_MOUSE NIF3-like protein 1 OS=Mus musculus GN=Nif3l1 PE=1 SV=4
5.7181	5.34817	5.38636	4.82998	5.07471	5.54353	5.48421	5.14941	0.334802	0.627892	2.16173		1.0745e-14	1524800	1	4	4	10.4	65.617	617	Q9JIA7	Q9JIA7	Sphingosine kinase 2	Sphk2	>sp|Q9JIA7|SPHK2_MOUSE Sphingosine kinase 2 OS=Mus musculus GN=Sphk2 PE=1 SV=2
5.67032	5.76492	5.52551	4.60639	5.75497	5.60019	5.65358	5.32051	0.333068	0.382064	2.15312		1.2645e-09	2352500	1	2	2	26.1	12.504	115	P34884	P34884	Macrophage migration inhibitory factor	Mif	>sp|P34884|MIF_MOUSE Macrophage migration inhibitory factor OS=Mus musculus GN=Mif PE=1 SV=2
6.0794	6.11757	6.23411	5.52651	5.82602	6.08433	6.14369	5.81228	0.33141	0.922956	2.14491		3.024e-37	6446300	5	5	5	39.5	19.779	172	Q3THE2;Q6ZWQ9;Q9CQ19;D3YV37;D3Z249	Q3THE2;Q6ZWQ9;Q9CQ19	Myosin regulatory light chain 12B;Myosin regulatory light polypeptide 9	Myl12b;Myl12a;Myl9	>sp|Q3THE2|ML12B_MOUSE Myosin regulatory light chain 12B OS=Mus musculus GN=Myl12b PE=1 SV=2;>tr|Q6ZWQ9|Q6ZWQ9_MOUSE MCG5400 OS=Mus musculus GN=Myl12a PE=2 SV=1;>sp|Q9CQ19|MYL9_MOUSE Myosin regulatory light polypeptide 9 OS=Mus musculus GN=Myl9 PE=1 SV=3
5.10452	4.89665	5.35328	4.73831	4.88829	4.73446	5.11815	4.78702	0.331129	1.10132	2.14353		8.1861e-10	617910	20	3	3	3.6	140.6	1233	P97820;F8VPL5;E9PVG7;E0CYV5;F7AMS7;E0CZF8;E0CZD7;P83510-2;E0CXD6;Q9JM52-2;E0CY98;Q9JM52;P83510;E9PUL9;Q5SXG1;Q5SXG3;G3X9G2;Q9JM52-3;B9EKN8;B2RQ80	P97820;F8VPL5;E9PVG7	Mitogen-activated protein kinase kinase kinase kinase 4	Map4k4	>sp|P97820|M4K4_MOUSE Mitogen-activated protein kinase kinase kinase kinase 4 OS=Mus musculus GN=Map4k4 PE=1 SV=1;>tr|F8VPL5|F8VPL5_MOUSE Mitogen-activated protein kinase kinase kinase kinase 4 OS=Mus musculus GN=Map4k4 PE=2 SV=1;>tr|E9PVG7|E9PVG7_MOUSE Mi
4.80557	5.03727	4.77842	4.83482	4.35683	4.43948	4.87375	4.54371	0.330043	0.912717	2.13818		1.9398e-07	255650	1	2	2	4.5	66.376	600	Q9WTV7	Q9WTV7	E3 ubiquitin-protein ligase RLIM	Rlim	>sp|Q9WTV7|RNF12_MOUSE E3 ubiquitin-protein ligase RLIM OS=Mus musculus GN=Rlim PE=1 SV=2
4.65212	4.82566	4.91976	4.0802	4.64912	4.6782	4.79918	4.46917	0.330008	0.719122	2.138		0.00035069	83131	2	1	1	3.6	43.561	390	Q8VDG7;E9QNW6	Q8VDG7;E9QNW6	Platelet-activating factor acetylhydrolase 2, cytoplasmic	Pafah2	>sp|Q8VDG7|PAFA2_MOUSE Platelet-activating factor acetylhydrolase 2, cytoplasmic OS=Mus musculus GN=Pafah2 PE=2 SV=2;>tr|E9QNW6|E9QNW6_MOUSE Platelet-activating factor acetylhydrolase 2, cytoplasmic OS=Mus musculus GN=Pafah2 PE=2 SV=1
5.68397	5.38511	5.33294	5.2441	5.11069	5.06156	5.46734	5.13879	0.328554	1.26172	2.13086		5.8486e-16	1360700	3	3	3	9.7	31.915	278	Q922G2-2;Q922G2;A2ADS1	Q922G2-2;Q922G2	Protein FAM76A	Fam76a	>sp|Q922G2-2|FA76A_MOUSE Isoform 2 of Protein FAM76A OS=Mus musculus GN=Fam76a;>sp|Q922G2|FA76A_MOUSE Protein FAM76A OS=Mus musculus GN=Fam76a PE=2 SV=1
5.5831	5.45168	5.5126	5.18219	5.40576	4.98074	5.51579	5.18956	0.326233	1.19351	2.1195		1.8766e-08	1493700	7	3	3	3.7	184.8	1718	E9QP49;Q99MS7;Q99MS7-4;Q99MS7-5;G5E8Y6;Q99MS7-3;Q99MS7-2	E9QP49;Q99MS7	EH domain-binding protein 1-like protein 1	Ehbp1l1	>tr|E9QP49|E9QP49_MOUSE EH domain-binding protein 1-like protein 1 OS=Mus musculus GN=Ehbp1l1 PE=2 SV=1;>sp|Q99MS7|EH1L1_MOUSE EH domain-binding protein 1-like protein 1 OS=Mus musculus GN=Ehbp1l1 PE=2 SV=1
5.7315	5.96305	5.91056	5.38079	5.80613	5.4419	5.86837	5.54294	0.325429	1.01739	2.11558		4.3994e-22	3428100	2	10	10	11.9	145.27	1330	Q8K4P0;D3YX80	Q8K4P0	pre-mRNA 3 end processing protein WDR33	Wdr33	>sp|Q8K4P0|WDR33_MOUSE pre-mRNA 3 end processing protein WDR33 OS=Mus musculus GN=Wdr33 PE=2 SV=1
4.86655	4.72261	4.74652	4.11398	4.71792	4.52811	4.77856	4.45334	0.325225	0.819562	2.11459		8.6694e-05	125770	1	1	1	2	70.306	614	P54729	P54729	NEDD8 ultimate buster 1	Nub1	>sp|P54729|NUB1_MOUSE NEDD8 ultimate buster 1 OS=Mus musculus GN=Nub1 PE=1 SV=2
4.6463	4.7828	4.96387	4.62132	4.28722	4.51062	4.79766	4.47305	0.324602	1.13422	2.11155		0.00022544	196950	1	1	1	1.1	156.61	1392	Q6PB66	Q6PB66	Leucine-rich PPR motif-containing protein, mitochondrial	Lrpprc	>sp|Q6PB66|LPPRC_MOUSE Leucine-rich PPR motif-containing protein, mitochondrial OS=Mus musculus GN=Lrpprc PE=1 SV=2
6.06273	5.69812	5.84402	5.12231	5.71179	5.79836	5.86829	5.54415	0.324134	0.61294	2.10928		4.059e-20	3628800	2	8	8	13.8	83.415	690	P63154;E9PZS1	P63154	Crooked neck-like protein 1	Crnkl1	>sp|P63154|CRNL1_MOUSE Crooked neck-like protein 1 OS=Mus musculus GN=Crnkl1 PE=2 SV=1
6.10404	6.07547	5.99333	5.60041	5.61239	5.98934	6.05761	5.73405	0.323567	1.15329	2.10653		3.3196e-34	5229100	19	10	10	14.4	101.74	911	P30999-2;P30999-3;G3X9V2;P30999;E9Q8Z5;E9Q8Z6;E9Q8Z8;E9Q8Z4;E9Q8Z9;D3Z2H2;E9Q903;E9Q901;E9Q904;E9Q986;D3Z7H6;E9Q906;E9Q907;E9Q905;D3Z2H7	P30999-2;P30999-3;G3X9V2;P30999;E9Q8Z5;E9Q8Z6;E9Q8Z8;E9Q8Z4;E9Q8Z9;D3Z2H2;E9Q903;E9Q901;E9Q904;E9Q986;D3Z7H6;E9Q906;E9Q907;E9Q905;D3Z2H7	Catenin delta-1	Ctnnd1	>sp|P30999-2|CTND1_MOUSE Isoform 2 of Catenin delta-1 OS=Mus musculus GN=Ctnnd1;>sp|P30999-3|CTND1_MOUSE Isoform 3 of Catenin delta-1 OS=Mus musculus GN=Ctnnd1;>tr|G3X9V2|G3X9V2_MOUSE Catenin (Cadherin associated protein), delta 1, isoform CRA_a OS=Mus mus
4.84355	4.71366	4.82975	4.54386	4.10793	4.76509	4.79565	4.47229	0.32336	0.752676	2.10552		0.0019084	247260	1	1	1	8.6	22.314	198	Q9CQW1	Q9CQW1	Synaptobrevin homolog YKT6	Ykt6	>sp|Q9CQW1|YKT6_MOUSE Synaptobrevin homolog YKT6 OS=Mus musculus GN=Ykt6 PE=2 SV=1
5.49916	5.38709	4.9811	5.02539	4.85787	5.01481	5.28912	4.96603	0.323091	0.905906	2.10422		3.3425e-08	936770	1	2	2	15.5	25.776	233	P04184	P04184	Thymidine kinase, cytosolic	Tk1	>sp|P04184|KITH_MOUSE Thymidine kinase, cytosolic OS=Mus musculus GN=Tk1 PE=2 SV=3
4.91565	4.89109	4.87837	4.2123	4.70849	4.79637	4.89504	4.57239	0.322647	0.820424	2.10207		1.1381e-05	298310	1	1	1	13.5	15.072	133	P97304	P97304	DNA-directed RNA polymerases I and III subunit RPAC2	Polr1d	>sp|P97304|RPAC2_MOUSE DNA-directed RNA polymerases I and III subunit RPAC2 OS=Mus musculus GN=Polr1d PE=2 SV=1
4.69449	5.01376	4.96704	4.41011	4.69734	4.61069	4.89177	4.57271	0.319055	1.14585	2.08475		0.0023978	195910	1	1	1	5.7	45.145	402	Q8BKJ9	Q8BKJ9	NAD-dependent protein deacetylase sirtuin-7	Sirt7	>sp|Q8BKJ9|SIR7_MOUSE NAD-dependent protein deacetylase sirtuin-7 OS=Mus musculus GN=Sirt7 PE=1 SV=2
5.04317	4.80464	4.56209	4.61341	4.58189	4.26175	4.8033	4.48568	0.317617	0.823888	2.07787		0.0014876	174230	1	1	1	4.1	30.673	270	Q8QZY6	Q8QZY6	Tetraspanin-14	Tspan14	>sp|Q8QZY6|TSN14_MOUSE Tetraspanin-14 OS=Mus musculus GN=Tspan14 PE=1 SV=1
5.57835	5.51326	5.48267	4.84791	5.4537	5.31985	5.52476	5.20715	0.317607	0.788599	2.07782		3.9598e-08	1572200	1	2	2	7.9	28.274	253	Q921N7	Q921N7	Transmembrane protein 70, mitochondrial	Tmem70	>sp|Q921N7|TMM70_MOUSE Transmembrane protein 70, mitochondrial OS=Mus musculus GN=Tmem70 PE=2 SV=2
4.72632	5.10616	5.12166	4.34608	4.90237	4.75562	4.98471	4.66802	0.31669	0.683291	2.07343		0.00022998	339880	1	1	1	23.1	7.4043	65	Q99M08	Q99M08	Uncharacterized protein C4orf3 homolog		>sp|Q99M08|CD003_MOUSE Uncharacterized protein C4orf3 homolog OS=Mus musculus PE=1 SV=1
5.23213	5.23114	5.27365	4.66723	5.32734	4.79315	5.24564	4.92924	0.316401	0.712684	2.07205		3.7104e-17	849790	2	3	3	2.8	127.38	1087	Q8CG46-2;Q8CG46	Q8CG46-2;Q8CG46	Structural maintenance of chromosomes protein 5	Smc5	>sp|Q8CG46-2|SMC5_MOUSE Isoform 2 of Structural maintenance of chromosomes protein 5 OS=Mus musculus GN=Smc5;>sp|Q8CG46|SMC5_MOUSE Structural maintenance of chromosomes protein 5 OS=Mus musculus GN=Smc5 PE=2 SV=1
5.00009	4.93152	4.987	4.7138	4.38355	4.87431	4.97287	4.65722	0.31565	1.01478	2.06848		0.00036701	309070	2	1	1	2.4	67.839	595	Q99MN1;Q8R2P8	Q99MN1;Q8R2P8	Lysine--tRNA ligase	Kars	>sp|Q99MN1|SYK_MOUSE Lysine--tRNA ligase OS=Mus musculus GN=Kars PE=1 SV=1;>tr|Q8R2P8|Q8R2P8_MOUSE Lysine--tRNA ligase OS=Mus musculus GN=Kars PE=2 SV=1
5.11558	5.19075	4.85818	4.79605	4.79069	4.632	5.05484	4.73958	0.315256	1.29428	2.0666		7.9963e-05	369770	4	1	1	9.1	21.179	186	Q811M1-3;Q811M1-2;B1AW40;Q811M1	Q811M1-3;Q811M1-2;B1AW40;Q811M1	Rho GTPase-activating protein 15	Arhgap15	>sp|Q811M1-3|RHG15_MOUSE Isoform 3 of Rho GTPase-activating protein 15 OS=Mus musculus GN=Arhgap15;>sp|Q811M1-2|RHG15_MOUSE Isoform 2 of Rho GTPase-activating protein 15 OS=Mus musculus GN=Arhgap15;>tr|B1AW40|B1AW40_MOUSE Rho GTPase activating protein 15,
5.51461	5.88227	5.72397	5.38128	5.80287	4.99439	5.70695	5.39285	0.314105	0.540505	2.06113		1.3352e-13	2593700	1	3	3	31	16.284	145	Q9DCC8	Q9DCC8	Mitochondrial import receptor subunit TOM20 homolog	Tomm20	>sp|Q9DCC8|TOM20_MOUSE Mitochondrial import receptor subunit TOM20 homolog OS=Mus musculus GN=Tomm20 PE=1 SV=1
5.45079	5.43419	4.95388	4.70618	5.1049	5.09694	5.27962	4.96934	0.310279	0.672408	2.04305		4.1195e-09	947200	3	3	3	7.5	53.705	491	Q3TS02;Q91V92;Q3V117	Q3TS02;Q91V92;Q3V117	ATP-citrate synthase	Acly	>tr|Q3TS02|Q3TS02_MOUSE ATP-citrate synthase OS=Mus musculus GN=Acly PE=2 SV=1;>sp|Q91V92|ACLY_MOUSE ATP-citrate synthase OS=Mus musculus GN=Acly PE=1 SV=1;>tr|Q3V117|Q3V117_MOUSE ATP-citrate synthase OS=Mus musculus GN=Acly PE=2 SV=1
4.99809	5.27621	4.86528	4.54412	4.76387	4.90135	5.04653	4.73645	0.310082	0.906535	2.04212		9.0239e-10	419840	1	2	2	3.9	58.704	519	Q9DBU3	Q9DBU3	Serine/threonine-protein kinase RIO3	Riok3	>sp|Q9DBU3|RIOK3_MOUSE Serine/threonine-protein kinase RIO3 OS=Mus musculus GN=Riok3 PE=2 SV=3
4.78215	4.59252	4.80575	4.49876	4.07581	4.68298	4.7268	4.41918	0.307621	0.734358	2.03059		9.9104e-07	124490	10	2	1	1.4	194.29	1714	Q9Z0R4;E9Q0N0;F6ZX53;F6TCC6;Q6NZJ5;E9Q3I8;E9Q3I9;E9Q3I4;Q9Z0R4-2;E9Q3I5	Q9Z0R4;E9Q0N0;F6ZX53;F6TCC6;Q6NZJ5;E9Q3I8;E9Q3I9;E9Q3I4;Q9Z0R4-2;E9Q3I5	Intersectin-1	Itsn1	>sp|Q9Z0R4|ITSN1_MOUSE Intersectin-1 OS=Mus musculus GN=Itsn1 PE=1 SV=2;>tr|E9Q0N0|E9Q0N0_MOUSE Intersectin-1 OS=Mus musculus GN=Itsn1 PE=2 SV=1;>tr|F6ZX53|F6ZX53_MOUSE Intersectin-1 (Fragment) OS=Mus musculus GN=Itsn1 PE=4 SV=1;>tr|F6TCC6|F6TCC6_MOUSE Int
4.8045	4.65895	4.46123	4.65893	4.27106	4.07666	4.64156	4.33555	0.306004	0.705422	2.02304		0.00039249	45598	1	1	1	3.8	46.998	418	P18762	P18762	Beta-2 adrenergic receptor	Adrb2	>sp|P18762|ADRB2_MOUSE Beta-2 adrenergic receptor OS=Mus musculus GN=Adrb2 PE=2 SV=2
5.72809	5.65702	5.73515	5.10829	5.5974	5.49918	5.70675	5.40162	0.305131	0.942405	2.01898		3.5293e-09	2371800	4	4	4	6.9	74.331	669	Q923Z3;G5E889;F6WQ99;D6RCK0	Q923Z3;G5E889	Protein MTO1 homolog, mitochondrial	Mto1	>sp|Q923Z3|MTO1_MOUSE Protein MTO1 homolog, mitochondrial OS=Mus musculus GN=Mto1 PE=2 SV=1;>tr|G5E889|G5E889_MOUSE Mitochondrial translation optimization 1 homolog (S. cerevisiae), isoform CRA_b OS=Mus musculus GN=Mto1 PE=3 SV=1
4.65331	4.77547	4.8056	4.26611	4.42663	4.62757	4.74479	4.4401	0.30469	1.2497	2.01693		4.2204e-24	165970	4	3	1	13.6	27.7	243	P68254-2;P68254;F6YY69;F6VW30	P68254-2;P68254;F6YY69;F6VW30	14-3-3 protein theta	Ywhaq	>sp|P68254-2|1433T_MOUSE Isoform 2 of 14-3-3 protein theta OS=Mus musculus GN=Ywhaq;>sp|P68254|1433T_MOUSE 14-3-3 protein theta OS=Mus musculus GN=Ywhaq PE=1 SV=1;>tr|F6YY69|F6YY69_MOUSE 14-3-3 protein theta (Fragment) OS=Mus musculus GN=Ywhaq PE=4 SV=1;>t
5.60846	5.42571	5.25152	5.04277	4.99397	5.33939	5.42856	5.12538	0.303188	0.950808	2.00996		6.3725e-08	1278300	3	2	2	19.5	16.832	154	P63242;J3QPS8;Q8BGY2	P63242;J3QPS8;Q8BGY2	Eukaryotic translation initiation factor 5A-1;Eukaryotic translation initiation factor 5A-2	Eif5a;Eif5a2	>sp|P63242|IF5A1_MOUSE Eukaryotic translation initiation factor 5A-1 OS=Mus musculus GN=Eif5a PE=1 SV=2;>tr|J3QPS8|J3QPS8_MOUSE Eukaryotic translation initiation factor 5A-1 OS=Mus musculus GN=Eif5a PE=4 SV=1;>sp|Q8BGY2|IF5A2_MOUSE Eukaryotic translation i
5.79301	5.56787	5.6094	5.19299	5.36459	5.506	5.65676	5.35453	0.302237	1.24577	2.00557		6.3394e-28	2105500	2	3	3	14.7	29.814	266	Q9DBS2;B1AX95	Q9DBS2	Tumor protein p63-regulated gene 1-like protein	Tprg1l	>sp|Q9DBS2|TPRGL_MOUSE Tumor protein p63-regulated gene 1-like protein OS=Mus musculus GN=Tprg1l PE=1 SV=1
5.66607	5.03922	5.6072	4.88228	5.00242	5.52462	5.43749	5.13644	0.301054	0.463495	2.00011		2.469e-09	1489200	1	2	2	25	12.274	108	P62878	P62878	E3 ubiquitin-protein ligase RBX1	Rbx1	>sp|P62878|RBX1_MOUSE E3 ubiquitin-protein ligase RBX1 OS=Mus musculus GN=Rbx1 PE=1 SV=1
4.21213	4.87101	5.1171	4.32877	4.27842	4.69704	4.73342	4.43474	0.298674	0.423964	1.98918		1.7467e-12	242880	6	2	2	3.1	97.757	867	Q9ES52-6;Q9ES52-5;Q9ES52-3;Q9ES52-2;Q9ES52;Q9ES52-4	Q9ES52-6;Q9ES52-5;Q9ES52-3;Q9ES52-2;Q9ES52;Q9ES52-4	Phosphatidylinositol 3,4,5-trisphosphate 5-phosphatase 1	Inpp5d	>sp|Q9ES52-6|SHIP1_MOUSE Isoform 6 of Phosphatidylinositol 3,4,5-trisphosphate 5-phosphatase 1 OS=Mus musculus GN=Inpp5d;>sp|Q9ES52-5|SHIP1_MOUSE Isoform 5 of Phosphatidylinositol 3,4,5-trisphosphate 5-phosphatase 1 OS=Mus musculus GN=Inpp5d;>sp|Q9ES52-3|S
5.9664	6.50951	6.10435	5.61347	6.41133	5.66016	6.19342	5.89499	0.298431	0.415547	1.98807		1.0852e-27	8875700	3	7	7	10.4	90.705	816	B1ATV0;Q9WVD4;B1ATV1	B1ATV0;Q9WVD4	H(+)/Cl(-) exchange transporter 5	Clcn5	>tr|B1ATV0|B1ATV0_MOUSE H(+)/Cl(-) exchange transporter 5 OS=Mus musculus GN=Clcn5 PE=2 SV=1;>sp|Q9WVD4|CLCN5_MOUSE H(+)/Cl(-) exchange transporter 5 OS=Mus musculus GN=Clcn5 PE=2 SV=1
4.91807	4.82736	5.04782	4.44959	4.7687	4.6841	4.93108	4.63413	0.296953	1.21433	1.98131		0.00098205	396830	1	1	1	3.9	33.061	304	Q8BWG9	Q8BWG9	Calcium release-activated calcium channel protein 1	Orai1	>sp|Q8BWG9|CRCM1_MOUSE Calcium release-activated calcium channel protein 1 OS=Mus musculus GN=Orai1 PE=2 SV=1
7.42896	7.21344	7.61038	7.17029	7.00108	7.19678	7.41759	7.12272	0.294874	1.0654	1.97185		4.3224e-93	124530000	15	5	5	35.7	13.992	126	Q8CGP2;Q8CGP1;Q6ZWY9;Q64525;Q64478;Q64475;P10854;P10853;Q8CBB6;Q8CGP2-2;G3X9D5;Q9D2U9;Q8CGP0;Q64524;P70696	Q8CGP2;Q8CGP1;Q6ZWY9;Q64525;Q64478;Q64475;P10854;P10853;Q8CBB6;Q8CGP2-2;G3X9D5;Q9D2U9;Q8CGP0;Q64524	Histone H2B type 1-P;Histone H2B type 1-K;Histone H2B type 1-C/E/G;Histone H2B type 2-B;Histone H2B type 1-H;Histone H2B type 1-B;Histone H2B type 1-M;Histone H2B type 1-F/J/L;Histone H2B;Histone H2B type 3-A;Histone H2B type 3-B;Histone H2B type 2-E	Hist1h2bp;Hist1h2bk;Hist1h2bc;Hist2h2bb;Hist1h2bh;Hist1h2bb;Hist1h2bm;Hist1h2bf;Gm13646;Hist3h2ba;Hist3h2bb;Hist2h2be	>sp|Q8CGP2|H2B1P_MOUSE Histone H2B type 1-P OS=Mus musculus GN=Hist1h2bp PE=1 SV=3;>sp|Q8CGP1|H2B1K_MOUSE Histone H2B type 1-K OS=Mus musculus GN=Hist1h2bk PE=1 SV=3;>sp|Q6ZWY9|H2B1C_MOUSE Histone H2B type 1-C/E/G OS=Mus musculus GN=Hist1h2bc PE=1 SV=3;>sp
4.95639	5.10792	5.5087	4.92812	5.00698	4.75336	5.19101	4.89615	0.294854	0.748011	1.97176		9.7587e-05	784320	2	2	2	4.2	60.141	544	Q9WTK2-2;Q9WTK2	Q9WTK2-2;Q9WTK2	Chromodomain Y-like protein	Cdyl	>sp|Q9WTK2-2|CDYL_MOUSE Isoform 2 of Chromodomain Y-like protein OS=Mus musculus GN=Cdyl;>sp|Q9WTK2|CDYL_MOUSE Chromodomain Y-like protein OS=Mus musculus GN=Cdyl PE=1 SV=1
4.98578	4.7817	4.98286	4.56698	4.44178	4.85746	4.91678	4.62207	0.294706	0.983747	1.97109		0.0007575	253400	1	1	1	3.6	36.464	329	Q9ERN0	Q9ERN0	Secretory carrier-associated membrane protein 2	Scamp2	>sp|Q9ERN0|SCAM2_MOUSE Secretory carrier-associated membrane protein 2 OS=Mus musculus GN=Scamp2 PE=2 SV=1
6.33363	4.7598	4.77212	4.16847	6.35213	4.46543	5.28852	4.99534	0.293175	0.12465	1.96415		0.00092418	4522300	14	2	2	3.1	135.98	1179	D6RD03;D6RFU5;O88196-6;O88196-2;O88196;G5E8T2;F6XYB0;G5E8U3;D3Z485;D6RHT6;D6RDD2;O88196-5;O88196-4;O88196-3	D6RD03;D6RFU5;O88196-6;O88196-2;O88196;G5E8T2;F6XYB0;G5E8U3;D3Z485;D6RHT6;D6RDD2;O88196-5;O88196-4;O88196-3	E3 ubiquitin-protein ligase TTC3	Ttc3	>tr|D6RD03|D6RD03_MOUSE E3 ubiquitin-protein ligase TTC3 (Fragment) OS=Mus musculus GN=Ttc3 PE=2 SV=1;>tr|D6RFU5|D6RFU5_MOUSE E3 ubiquitin-protein ligase TTC3 (Fragment) OS=Mus musculus GN=Ttc3 PE=2 SV=1;>sp|O88196-6|TTC3_MOUSE Isoform 6 of E3 ubiquitin-pr
5.1788	4.825	5.24157	4.55013	4.73576	5.08447	5.08179	4.79012	0.291672	0.648274	1.95736		1.4036e-06	603570	3	2	2	10.7	38.036	337	Q3TBT3-3;Q3TBT3;Q3TBT3-2	Q3TBT3-3;Q3TBT3;Q3TBT3-2	Stimulator of interferon genes protein	Tmem173	>sp|Q3TBT3-3|STING_MOUSE Isoform 3 of Stimulator of interferon genes protein OS=Mus musculus GN=Tmem173;>sp|Q3TBT3|STING_MOUSE Stimulator of interferon genes protein OS=Mus musculus GN=Tmem173 PE=1 SV=2;>sp|Q3TBT3-2|STING_MOUSE Isoform 2 of Stimulator of i
5.15051	5.0393	5.91096	4.97454	4.99302	5.25986	5.36692	5.07581	0.291113	0.430891	1.95485		1.0081e-07	1440100	3	3	3	5.3	103.96	911	Q9R1C7-2;Q9R1C7;A2AQW6	Q9R1C7-2;Q9R1C7	Pre-mRNA-processing factor 40 homolog A	Prpf40a	>sp|Q9R1C7-2|PR40A_MOUSE Isoform 2 of Pre-mRNA-processing factor 40 homolog A OS=Mus musculus GN=Prpf40a;>sp|Q9R1C7|PR40A_MOUSE Pre-mRNA-processing factor 40 homolog A OS=Mus musculus GN=Prpf40a PE=1 SV=1
5.03531	5.19576	4.86513	5.0057	4.73502	4.48524	5.03207	4.74199	0.290081	0.748171	1.95021		1.2941e-05	524940	2	3	3	14	36.135	328	Q9R1T2-2;Q9R1T2	Q9R1T2-2;Q9R1T2	SUMO-activating enzyme subunit 1	Sae1	>sp|Q9R1T2-2|SAE1_MOUSE Isoform 2 of SUMO-activating enzyme subunit 1 OS=Mus musculus GN=Sae1;>sp|Q9R1T2|SAE1_MOUSE SUMO-activating enzyme subunit 1 OS=Mus musculus GN=Sae1 PE=2 SV=1
6.11704	6.03926	6.0465	5.60294	5.96705	5.76262	6.0676	5.77754	0.290062	1.25759	1.95012		9.3747e-11	5423600	1	2	2	27.8	11.186	97	P08207	P08207	Protein S100-A10	S100a10	>sp|P08207|S10AA_MOUSE Protein S100-A10 OS=Mus musculus GN=S100a10 PE=2 SV=2
5.08102	4.92234	4.75326	4.65849	4.77759	4.45196	4.91887	4.62934	0.28953	1.01265	1.94773		0.00093583	366270	2	1	1	2.7	60.332	527	M0QWG8;Q7TN73	M0QWG8;Q7TN73	CAS1 domain-containing protein 1	Casd1	>tr|M0QWG8|M0QWG8_MOUSE CAS1 domain-containing protein 1 (Fragment) OS=Mus musculus GN=Casd1 PE=4 SV=1;>sp|Q7TN73|CASD1_MOUSE CAS1 domain-containing protein 1 OS=Mus musculus GN=Casd1 PE=2 SV=1
5.01301	4.82272	4.89239	4.61811	4.46584	4.77669	4.90937	4.62021	0.28916	1.28446	1.94608		0.00059684	348880	1	1	1	1.4	97.183	876	P70168	P70168	Importin subunit beta-1	Kpnb1	>sp|P70168|IMB1_MOUSE Importin subunit beta-1 OS=Mus musculus GN=Kpnb1 PE=1 SV=2
5.58761	5.40157	5.25088	4.7188	5.02698	5.63515	5.41336	5.12698	0.286378	0.427407	1.93365		2.607e-12	1355300	1	3	3	7.8	62.055	551	Q8BUV8	Q8BUV8	Protein GPR107	Gpr107	>sp|Q8BUV8|GP107_MOUSE Protein GPR107 OS=Mus musculus GN=Gpr107 PE=2 SV=2
5.28767	5.21735	5.30012	5.2856	4.77724	4.88611	5.26838	4.98298	0.285396	0.845852	1.92928		2.2554e-06	888280	2	2	2	6.2	48.936	438	Q9JHI7;D6RGB5	Q9JHI7;D6RGB5	Exosome complex component RRP45	Exosc9	>sp|Q9JHI7|EXOS9_MOUSE Exosome complex component RRP45 OS=Mus musculus GN=Exosc9 PE=2 SV=1;>tr|D6RGB5|D6RGB5_MOUSE Exosome complex component RRP45 OS=Mus musculus GN=Exosc9 PE=2 SV=1
5.08664	4.95441	4.92681	5.05691	4.78452	4.28076	4.98929	4.7074	0.281891	0.534165	1.91377		0.00019068	410610	1	1	1	5	40.024	359	Q99J77	Q99J77		Nans	>tr|Q99J77|Q99J77_MOUSE N-acetylneuraminic acid synthase (Sialic acid synthase) OS=Mus musculus GN=Nans PE=2 SV=1
4.85618	4.76323	5.01098	4.76544	4.45741	4.56283	4.8768	4.59523	0.281569	1.14431	1.91236		1.4521e-05	188050	1	1	1	7.5	48.974	441	Q8BPS4	Q8BPS4	Integral membrane protein GPR180	Gpr180	>sp|Q8BPS4|GP180_MOUSE Integral membrane protein GPR180 OS=Mus musculus GN=Gpr180 PE=2 SV=1
5.5942	5.41342	5.56564	5.3007	4.82881	5.60258	5.52442	5.24403	0.280385	0.532441	1.90715		3.4129e-23	1687500	5	4	4	9.3	66.916	581	Q5SVQ0-4;Q5SVQ0-2;Q5SVQ0-3;Q5SVQ0;Q5SVQ0-5	Q5SVQ0-4;Q5SVQ0-2;Q5SVQ0-3;Q5SVQ0;Q5SVQ0-5	Histone acetyltransferase KAT7	Kat7	>sp|Q5SVQ0-4|KAT7_MOUSE Isoform 4 of Histone acetyltransferase KAT7 OS=Mus musculus GN=Kat7;>sp|Q5SVQ0-2|KAT7_MOUSE Isoform 2 of Histone acetyltransferase KAT7 OS=Mus musculus GN=Kat7;>sp|Q5SVQ0-3|KAT7_MOUSE Isoform 3 of Histone acetyltransferase KAT7 OS=M
5.31526	5.34019	5.37559	5.12182	5.38826	4.68211	5.34368	5.06406	0.279614	0.606591	1.90377		1.0297e-08	1087900	1	3	3	12.1	41.704	381	O09174	O09174	Alpha-methylacyl-CoA racemase	Amacr	>sp|O09174|AMACR_MOUSE Alpha-methylacyl-CoA racemase OS=Mus musculus GN=Amacr PE=1 SV=4
4.67041	4.75384	4.95832	4.71964	4.04449	4.78343	4.79419	4.51585	0.27834	0.48108	1.89819		0.00033722	307570	2	1	1	1.4	111.38	978	A2API3;Q80V86	A2API3;Q80V86	Integrator complex subunit 8	Ints8	>tr|A2API3|A2API3_MOUSE Integrator complex subunit 8 OS=Mus musculus GN=Ints8 PE=2 SV=1;>sp|Q80V86|INT8_MOUSE Integrator complex subunit 8 OS=Mus musculus GN=Ints8 PE=2 SV=1
6.14907	6.0251	6.06621	5.5211	6.02168	5.87708	6.08013	5.80662	0.273506	0.827846	1.87718		4.7912e-23	5770400	6	10	10	11.5	133.03	1186	D3Z2J3;Q99PU8-2;Q99PU8;Q99PU8-3;D3YXL7;D3Z1G8	D3Z2J3;Q99PU8-2;Q99PU8;Q99PU8-3	Putative ATP-dependent RNA helicase DHX30	Dhx30	>tr|D3Z2J3|D3Z2J3_MOUSE Putative ATP-dependent RNA helicase DHX30 OS=Mus musculus GN=Dhx30 PE=2 SV=1;>sp|Q99PU8-2|DHX30_MOUSE Isoform 2 of Putative ATP-dependent RNA helicase DHX30 OS=Mus musculus GN=Dhx30;>sp|Q99PU8|DHX30_MOUSE Putative ATP-dependent RNA
5.53651	5.59561	5.64592	5.31458	5.12021	5.52401	5.59268	5.3196	0.273079	1.06233	1.87533		1.9478e-90	1853000	4	11	3	17.9	84.787	733	P07901;B7ZC50;A2A6A2;B7ZC49	P07901;B7ZC50	Heat shock protein HSP 90-alpha	Hsp90aa1	>sp|P07901|HS90A_MOUSE Heat shock protein HSP 90-alpha OS=Mus musculus GN=Hsp90aa1 PE=1 SV=4;>tr|B7ZC50|B7ZC50_MOUSE Heat shock protein HSP 90-alpha (Fragment) OS=Mus musculus GN=Hsp90aa1 PE=2 SV=1
5.24925	4.87504	5.25018	4.79911	4.71544	5.04289	5.12482	4.85248	0.272338	0.791358	1.87214		1.7165e-05	592730	3	2	2	5.9	72.561	642	E9Q7H6;Q922A3;Q3UQ84	E9Q7H6;Q922A3;Q3UQ84	Threonine--tRNA ligase, mitochondrial	Tars2	>tr|E9Q7H6|E9Q7H6_MOUSE Threonine--tRNA ligase, mitochondrial OS=Mus musculus GN=Tars2 PE=2 SV=1;>tr|Q922A3|Q922A3_MOUSE Tars2 protein OS=Mus musculus GN=Tars2 PE=2 SV=1;>sp|Q3UQ84|SYTM_MOUSE Threonine--tRNA ligase, mitochondrial OS=Mus musculus GN=Tars2 P
4.8569	4.86392	4.72707	4.34284	4.60907	4.68142	4.81596	4.54444	0.271519	1.13862	1.86861		0.00084778	246390	4	1	1	8.3	16.505	145	F6QZ47;D3YUH4;E9Q6A9;Q02248	F6QZ47;D3YUH4;E9Q6A9;Q02248	Catenin beta-1	Ctnnb1	>tr|F6QZ47|F6QZ47_MOUSE Catenin beta-1 (Fragment) OS=Mus musculus GN=Ctnnb1 PE=4 SV=1;>tr|D3YUH4|D3YUH4_MOUSE Catenin beta-1 (Fragment) OS=Mus musculus GN=Ctnnb1 PE=2 SV=1;>tr|E9Q6A9|E9Q6A9_MOUSE Catenin beta-1 OS=Mus musculus GN=Ctnnb1 PE=2 SV=1;>sp|Q0224
5.53235	5.81309	5.80791	5.33554	5.57155	5.43666	5.71778	5.44791	0.269867	1.10149	1.86152		2.071e-06	2496200	2	3	3	13.2	33.541	295	Q9CPR5;Q9CPR5-2	Q9CPR5	39S ribosomal protein L15, mitochondrial	Mrpl15	>sp|Q9CPR5|RM15_MOUSE 39S ribosomal protein L15, mitochondrial OS=Mus musculus GN=Mrpl15 PE=1 SV=1
5.64748	5.69074	5.68401	5.50029	5.58894	5.12369	5.67408	5.40431	0.269768	0.876795	1.86109		2.5422e-10	2255300	2	4	4	16.1	39.638	366	Q9D6R2;Q9D6R2-2	Q9D6R2;Q9D6R2-2	Isocitrate dehydrogenase [NAD] subunit alpha, mitochondrial	Idh3a	>sp|Q9D6R2|IDH3A_MOUSE Isocitrate dehydrogenase [NAD] subunit alpha, mitochondrial OS=Mus musculus GN=Idh3a PE=1 SV=1;>sp|Q9D6R2-2|IDH3A_MOUSE Isoform 2 of Isocitrate dehydrogenase [NAD] subunit alpha, mitochondrial OS=Mus musculus GN=Idh3a
5.36012	5.38139	5.34957	4.76339	5.32879	5.18971	5.36369	5.09396	0.269727	0.724673	1.86092		2.106e-19	1119400	1	2	2	26.4	12.405	110	P83870	P83870	PHD finger-like domain-containing protein 5A	Phf5a	>sp|P83870|PHF5A_MOUSE PHD finger-like domain-containing protein 5A OS=Mus musculus GN=Phf5a PE=1 SV=1
5.61389	5.41596	5.53548	5.59668	5.1978	4.96685	5.52178	5.25378	0.267997	0.625665	1.85352		7.9213e-08	1660200	3	2	2	5.8	68.141	600	Q91YM4-2;Q91YM4;E9PUT1	Q91YM4-2;Q91YM4;E9PUT1	Protein TBRG4	Tbrg4	>sp|Q91YM4-2|TBRG4_MOUSE Isoform 2 of Protein TBRG4 OS=Mus musculus GN=Tbrg4;>sp|Q91YM4|TBRG4_MOUSE Protein TBRG4 OS=Mus musculus GN=Tbrg4 PE=2 SV=1;>tr|E9PUT1|E9PUT1_MOUSE Protein TBRG4 OS=Mus musculus GN=Tbrg4 PE=2 SV=1
5.43527	5.17061	5.15836	5.0278	5.04665	4.89485	5.25475	4.98977	0.264984	1.21839	1.8407		1.2863e-06	861000	2	2	2	6.8	50.41	439	Q5FWK3;A2AH25	Q5FWK3;A2AH25	Rho GTPase-activating protein 1	Arhgap1	>sp|Q5FWK3|RHG01_MOUSE Rho GTPase-activating protein 1 OS=Mus musculus GN=Arhgap1 PE=1 SV=1;>tr|A2AH25|A2AH25_MOUSE Rho GTPase-activating protein 1 OS=Mus musculus GN=Arhgap1 PE=2 SV=1
6.58885	6.64152	7.14092	6.43241	6.40956	6.74108	6.79043	6.52768	0.262748	0.567257	1.83125		9.1508e-116	32877000	1	15	15	30.8	77.444	702	P36371	P36371	Antigen peptide transporter 2	Tap2	>sp|P36371|TAP2_MOUSE Antigen peptide transporter 2 OS=Mus musculus GN=Tap2 PE=2 SV=1
5.18261	5.32525	5.04183	5.06153	4.83254	4.87384	5.18323	4.92264	0.260592	1.135	1.82218		5.1541e-12	731860	1	4	2	7.7	60.602	534	Q9WVK4	Q9WVK4	EH domain-containing protein 1	Ehd1	>sp|Q9WVK4|EHD1_MOUSE EH domain-containing protein 1 OS=Mus musculus GN=Ehd1 PE=1 SV=1
5.76865	6.3709	5.94742	5.87721	5.59586	5.83284	6.02899	5.76864	0.260354	0.58428	1.82119		6.4694e-41	5650700	3	7	7	20.7	57.47	507	E9PWY9;Q8C0C7;D6RIJ2	E9PWY9;Q8C0C7	Phenylalanine--tRNA ligase alpha subunit	Farsa	>tr|E9PWY9|E9PWY9_MOUSE Phenylalanine--tRNA ligase alpha subunit OS=Mus musculus GN=Farsa PE=2 SV=1;>sp|Q8C0C7|SYFA_MOUSE Phenylalanine--tRNA ligase alpha subunit OS=Mus musculus GN=Farsa PE=2 SV=1
6.15869	6.0859	6.27217	5.96386	5.73312	6.0425	6.17225	5.91316	0.259094	1.13346	1.81591		6.8334e-46	7095100	16	10	10	15.1	101.67	908	O88508;O88508-2;G3UXY2;G3UX07;G3UY43;G3UX63;G3UZK0;G3UZN5;G3UZH2;G3UZG8;G3UZF8;O88509-3;O88509-4;O88509-2;O88509;Q3KR45	O88508;O88508-2;G3UXY2	DNA (cytosine-5)-methyltransferase 3A	Dnmt3a	>sp|O88508|DNM3A_MOUSE DNA (cytosine-5)-methyltransferase 3A OS=Mus musculus GN=Dnmt3a PE=1 SV=2;>sp|O88508-2|DNM3A_MOUSE Isoform 2 of DNA (cytosine-5)-methyltransferase 3A OS=Mus musculus GN=Dnmt3a;>tr|G3UXY2|G3UXY2_MOUSE DNA (cytosine-5)-methyltransferas
5.78716	5.80432	6.00069	5.72479	5.3875	5.7034	5.86406	5.60523	0.258828	0.940051	1.8148		5.7651e-20	3531300	9	7	7	9.9	113.98	1040	A2AWP6;A2AWP8-3;A2AWP8-2;A2AWP8-4;A2AWP8;A2AWP8-5;F6S3V7;A2AWP4;F6ZH54	A2AWP6;A2AWP8-3;A2AWP8-2;A2AWP8-4;A2AWP8;A2AWP8-5	Rho guanine nucleotide exchange factor 10-like protein	Arhgef10l	>tr|A2AWP6|A2AWP6_MOUSE Rho guanine nucleotide exchange factor 10-like protein OS=Mus musculus GN=Arhgef10l PE=2 SV=1;>sp|A2AWP8-3|ARGAL_MOUSE Isoform 3 of Rho guanine nucleotide exchange factor 10-like protein OS=Mus musculus GN=Arhgef10l;>sp|A2AWP8-2|ARG
5.80091	6.03475	5.9722	5.74689	5.25234	6.03411	5.93595	5.67778	0.258174	0.468004	1.81206		8.2743e-09	4472400	2	5	5	17.8	45.96	404	Q3UE31;B1APX2	Q3UE31;B1APX2	Uncharacterized protein KIAA0930 homolog	5031439G07Rik	>sp|Q3UE31|K0930_MOUSE Uncharacterized protein KIAA0930 homolog OS=Mus musculus PE=1 SV=2;>tr|B1APX2|B1APX2_MOUSE Protein 5031439G07Rik OS=Mus musculus GN=5031439G07Rik PE=2 SV=1
6.46777	6.41782	6.81069	6.21256	6.37418	6.33528	6.56543	6.30734	0.258087	0.907455	1.8117		4.2904e-20	18182000	1	10	10	52.7	23.275	207	Q91WK1	Q91WK1	SPRY domain-containing protein 4	Spryd4	>sp|Q91WK1|SPRY4_MOUSE SPRY domain-containing protein 4 OS=Mus musculus GN=Spryd4 PE=2 SV=1
5.02776	5.33566	5.53227	4.92373	5.0486	5.15106	5.29856	5.04113	0.257433	0.733364	1.80898		0.00022967	1001200	2	1	1	13	13.219	115	Q7GIP5;P03899	Q7GIP5;P03899	NADH-ubiquinone oxidoreductase chain 3	mt-Nd3;Mtnd3	>tr|Q7GIP5|Q7GIP5_MOUSE NADH-ubiquinone oxidoreductase chain 3 OS=Mus musculus GN=mt-Nd3 PE=2 SV=1;>sp|P03899|NU3M_MOUSE NADH-ubiquinone oxidoreductase chain 3 OS=Mus musculus GN=Mtnd3 PE=3 SV=3
4.70773	4.78429	4.96534	4.35613	4.69738	4.6372	4.81912	4.56357	0.255549	0.918312	1.80115		0.00078145	205060	1	1	1	2.4	66.545	595	Q91VH2	Q91VH2	Sorting nexin-9	Snx9	>sp|Q91VH2|SNX9_MOUSE Sorting nexin-9 OS=Mus musculus GN=Snx9 PE=1 SV=1
6.58319	6.61569	6.71226	6.22407	6.39688	6.52521	6.63705	6.38205	0.254993	1.25372	1.79884		5.2914e-146	20633000	7	15	15	37.6	60.413	545	F8WI18;P70182;F8WIX5;D3YUY3;P70182-2;P70181-2;P70181	F8WI18;P70182;F8WIX5;D3YUY3;P70182-2	Phosphatidylinositol 4-phosphate 5-kinase type-1 alpha	Pip5k1a	>tr|F8WI18|F8WI18_MOUSE Phosphatidylinositol 4-phosphate 5-kinase type-1 alpha OS=Mus musculus GN=Pip5k1a PE=2 SV=1;>sp|P70182|PI51A_MOUSE Phosphatidylinositol 4-phosphate 5-kinase type-1 alpha OS=Mus musculus GN=Pip5k1a PE=1 SV=2;>tr|F8WIX5|F8WIX5_MOUSE P
7.54623	7.62009	7.77346	7.24502	7.45208	7.47994	7.6466	7.39234	0.254254	1.19693	1.79578		2.3144e-271	212320000	5	35	35	52.1	69.289	614	Q61656;Q8BTS0;B1ARB9;B1ARC0;B1ARB8	Q61656;Q8BTS0	Probable ATP-dependent RNA helicase DDX5	Ddx5	>sp|Q61656|DDX5_MOUSE Probable ATP-dependent RNA helicase DDX5 OS=Mus musculus GN=Ddx5 PE=1 SV=2;>tr|Q8BTS0|Q8BTS0_MOUSE DEAD (Asp-Glu-Ala-Asp) box polypeptide 5 OS=Mus musculus GN=Ddx5 PE=2 SV=1
5.23132	5.16313	5.46762	5.06288	4.98228	5.05438	5.28736	5.03318	0.254175	1.24653	1.79546		4.6134e-05	934360	1	2	2	7.3	51.828	465	P97855	P97855	Ras GTPase-activating protein-binding protein 1	G3bp1	>sp|P97855|G3BP1_MOUSE Ras GTPase-activating protein-binding protein 1 OS=Mus musculus GN=G3bp1 PE=1 SV=1
5.38897	4.7834	4.83036	4.14248	4.93508	5.16331	5.00091	4.74696	0.253951	0.279572	1.79453		7.5185e-05	605050	1	2	2	3.2	105.77	942	Q8BHB4	Q8BHB4	WD repeat-containing protein 3	Wdr3	>sp|Q8BHB4|WDR3_MOUSE WD repeat-containing protein 3 OS=Mus musculus GN=Wdr3 PE=2 SV=1
5.51739	5.72224	5.44702	4.95877	5.55385	5.41318	5.56222	5.3086	0.253616	0.570737	1.79315		4.7402e-06	1844400	1	3	3	8.6	38.018	348	Q99L27	Q99L27	GMP reductase 2	Gmpr2	>sp|Q99L27|GMPR2_MOUSE GMP reductase 2 OS=Mus musculus GN=Gmpr2 PE=2 SV=2
5.80652	5.87177	5.70237	5.15906	5.71736	5.74533	5.79355	5.54058	0.252972	0.570493	1.79049		3.1114e-23	3111000	2	6	6	11.8	100.65	875	Q8R5L3-2;Q8R5L3	Q8R5L3-2;Q8R5L3	Vam6/Vps39-like protein	Vps39	>sp|Q8R5L3-2|VPS39_MOUSE Isoform 2 of Vam6/Vps39-like protein OS=Mus musculus GN=Vps39;>sp|Q8R5L3|VPS39_MOUSE Vam6/Vps39-like protein OS=Mus musculus GN=Vps39 PE=2 SV=1
5.7553	5.80575	5.801	5.19086	5.69179	5.72152	5.78735	5.53473	0.252622	0.661987	1.78905		3.8229e-236	3014600	2	4	4	16.5	52.639	467	P49769;P49769-2	P49769;P49769-2	Presenilin-1;Presenilin-1 NTF subunit;Presenilin-1 CTF subunit;Presenilin-1 CTF12	Psen1	>sp|P49769|PSN1_MOUSE Presenilin-1 OS=Mus musculus GN=Psen1 PE=1 SV=1;>sp|P49769-2|PSN1_MOUSE Isoform 2 of Presenilin-1 OS=Mus musculus GN=Psen1
[truncated: 1,462 more rows]

## Sheet: Gly-Gly-Sites
Proteins	Gene names	Fasta headers	Positions within proteins	Intensity Manman_TAB2IP_WT_1	Intensity Manman_TAB2IP_WT_2	Intensity Manman_TAB2IP_WT_3	Intensity Manman_TAB2IP_MUT_1	Intensity Manman_TAB2IP_MUT_2	Intensity Manman_TAB2IP_MUT_3	mean Intensity WT	mean Intensity MUT	Ratio Tab2-WT/Tab2-Mut	Localization prob	PEP	Score	Score for localization	Number of GlyGly (K)	Sequence window	Modified sequence	GlyGly (K) Probabilities	GlyGly (K) Score diffs	Position in peptide	Charge	m/z	Mass error [ppm]
[truncated: 90 more rows]
